# Supplementary material for: Capsicum Leaves under Stress: Using Multi-Omics Analysis to Detect Abiotic Stress Network of Secondary Metabolism in Two Species
Source: Antioxidants (Basel). 2022 Mar 30;11(4):671. doi: 10.3390/antiox11040671 (PMC9029244; doi:10.3390/antiox11040671)
Supplement: Supplementary file 1 [file antioxidants-11-00671-s001.zip]

Archive with 4 entries (4 files):
- Sup_tabel_1_Reimer_et_al.xlsx
- __MACOSX/._Sup_tabel_1_Reimer_et_al.xlsx
- Sup_table_2_Reimer_et_al.xlsx
- __MACOSX/._Sup_table_2_Reimer_et_al.xlsx
