# Supplementary material for: Capsicum Leaves under Stress: Using Multi-Omics Analysis to Detect Abiotic Stress Network of Secondary Metabolism in Two Species
Source: Antioxidants (Basel). 2022 Mar 30;11(4):671. doi: 10.3390/antiox11040671 (PMC9029244; doi:10.3390/antiox11040671)
Supplement: Supplementary file 1 [file antioxidants-11-00671-s001.zip › Sup_tabel_1_Reimer_et_al.xlsx]

## Sheet: General
Article	Capsicum leaves under stress: Using Multi-omics analysis to detect abiotic stress network of secondary metabolism in two genotypes
Author	Julia Jessica Reimer, Basel Shaaban, Noud Drummen, Sruthy Sanjeev Ambady, Franziska Genzel, Gernot Poschet, Anika Wiese-Klinkenberg, Björn Usadel, Alexandra Wormit
Journal	MDPI Antioxidants
Corresponding Author	Julia Reimer
email	julia.reimer@hs-emden-leer.de

## Sheet: Mazurka_cpm_all
Locus_ID	moduleColor	MCoSa14.1	MCoSa14.2	MCoSa14.3	MCoSa1.1	MCoSa1.2	MCoSa1.3	MCoSa7.1	MCoSa7.2	MCoSa7.3	MCold14.1	MCold14.2	MCold14.3	MCold1.1	MCold1.2	MCold1.3	MCold7.1	MCold7.2	MCold7.3	MCtrl14.1	MCtrl14.2	MCtrl14.3	MCtrl1.1	MCtrl1.2	MCtrl1.3	MCtrl7.1	MCtrl7.2	MCtrl7.3	MSalt14.1	MSalt14.2	MSalt14.3	MSalt1.1	MSalt1.2	MSalt1.3	MSalt7.1	MSalt7.2	MSalt7.3
Capana00g000002	turquoise	3.19242	2.65932	2.15175	0.642702	1.13484	1.58617	1.55871	0.847681	1.20154	1.76498	1.54738	2.75205	1.13686	0.239712	0.780537	1.51117	1.41933	0.926583	1.59052	2.04434	2.0166	0.525148	0.34635	0.614673	1.16309	1.17505	0.895749	3.11155	1.78624	1.42447	0.832552	0.338674	0.521968	0.883409	2.14625	0.678527
Capana00g000004	darkgreen	0.814761	0	0	0.259365	0	0.218087	0	0.170442	0.398171	1.12443	0	0	0.469972	0.175672	0.101235	0.0723187	0.576925	0.309054	0.211061	0	0.309221	0.489311	0.22425	0.236766	0.195891	0.267456	0.0592252	0	0.579409	0	0.0897742	0.101945	0.310733	0.127082	0.633212	0.531077
Capana00g000007	maroon	3.28095	2.92082	2.92083	3.24533	2.98854	4.27021	4.71908	4.52828	3.76318	3.8808	3.72027	5.30482	3.11808	3.81788	4.78368	4.78136	3.46212	3.64437	2.40423	2.22359	3.53429	3.26249	4.10603	3.26877	3.07173	4.0027	4.79864	2.9025	1.81125	1.51312	4.11623	3.48142	4.65695	2.89115	3.34409	2.71752
Capana00g000010	darkorange	0	0	0.178779	0.136141	0	0	0	0	0	0	0	0	0	0.0912952	0	0	0.0685958	0	0	0	0	0	0	0	0	0	0.0577173	0	0	0	0	0	0	0	0	0
Capana00g000012	black	1.26069	0	0.00773794	0	1.03094	0.217055	0	0.288368	0.646647	0	0.213092	3.75852	0.308145	0.326808	0.3664	0.504437	0.464248	0.878438	0.797961	0	2.14724	0.151704	1.21821	0	0.0144561	0	0.881877	0.864847	2.03557	0.502385	0.775124	0.611227	0	0.57443	0	0.327237
Capana00g000016	red	4.3671	4.76268	5.32069	7.37122	6.72177	7.93901	5.91128	6.21026	6.8603	8.01872	10.8535	11.1028	4.87936	5.84808	5.98165	7.01299	7.17175	7.20192	4.68868	4.14479	5.96005	6.1208	5.68457	5.57098	4.24881	6.0326	6.43228	3.88556	2.18891	2.88148	5.58214	6.58569	6.8127	3.54853	4.61622	3.77673
Capana00g000017	turquoise	1.08322	2.24598	2.1487	2.94137	2.5677	1.87773	1.2651	1.91141	1.22362	2.09945	1.59836	2.37219	2.39162	2.25683	3.59619	2.7258	2.18837	1.72172	0.425074	0.386841	0.61008	2.36708	2.32055	2.37002	1.65392	1.56418	1.95376	0.559211	1.25238	1.37155	2.78236	3.16205	1.30205	1.8122	0.952345	1.47084
Capana00g000019		0	0	0	0	0	0	0	0	0	0	0	0	0	0	0	0	0	0	0	0	0	0	0	0	0	0	0	0	0	0	0	0	0	0	0	0
Capana00g000022	bisque4	0	0.254996	0	0.147291	0	0.0125532	0.797806	0.909961	0	0.348413	0.582274	0	0.57974	0	0	0.166515	0.319496	0.387852	0	0	0	0	0	0	0.582556	0	0.284852	0	0.224426	0	0.783165	0.109186	1.75187	0.380272	0	1.14389
Capana00g000023	plum	0	0	0	0.110673	0.0584676	0.0781407	0.127876	0	0	0	0	0	0.0630624	0	0	0	0	0.104272	0	0.0692089	0	0.0703949	0.0627016	0	0.0497853	0.22737	0	0.110644	0	0	0	0	0	0.0593404	0	0
Capana00g000026	darkolivegreen	0.102117	0.191746	0	0	0.153879	0	0	0.0405151	2.31559e-05	0.391623	0.0372163	0.146737	0.79632	0.698017	0.195079	0.0543373	0.268252	0	1.19115e-05	0.221506	0.0220567	0.302557	0.202965	0.258248	0.390156	0.333756	0.202933	0.0875798	0.257706	0.0876647	0.189698	0.196069	0.428827	0.0868033	0	0.13334
Capana00g000027	green	2.66703	1.42153	1.97679	0.888668	0.704138	1.52298	1.09365	1.8788	0.944825	1.5662	1.62135	1.59391	0.476684	1.09479	0.590072	1.26679	0.97298	1.20888	0.840936	0.927752	1.0019	1.10929	0.99209	0.665318	0.984012	2.00512	0.803314	2.30851	2.3708	1.74245	1.33701	1.72087	1.85659	1.13878	0.778483	1.22175
Capana00g000028	orangered4	0.0770839	0.222997	0	0.163378	0.481691	0.0614189	0.181546	0.0470234	0.0552406	0	0.108478	0.371263	0.0597093	0.0631518	0.13259	0.138597	0.0976299	0.0505019	0.101761	0.0541459	0.636374	0.0626012	0.113931	0.0674261	0.0978703	0.285186	0.186341	0	0.128582	0	0.225306	0	0	0.20653	0.226005	0.208229
Capana00g000032	mediumpurple3	11.2256	11.2118	8.94207	13.3378	11.5771	12.8554	10.2688	7.93426	12.5716	9.9163	12.6795	14.8694	12.2824	11.1778	10.7434	10.3784	12.7852	9.42011	13.4161	12.9795	16.2231	14.8532	15.3112	14.1832	12.6478	14.8299	15.5455	13.6541	13.4523	13.1059	15.4218	15.6534	15.2014	15.1231	16.2208	14.947
Capana00g000038		0	0	0	0	0	0	0	0	0	0	0	0	0	0	0	0	0	0	0	0	0	0	0	0	0	0	0	0	0	0	0	0	0	0	0	0
Capana00g000039	green	105.197	93.264	98.3152	68.6919	72.1309	76.9199	71.8312	63.2146	79.4972	84.0338	108.986	123.357	93.5589	82.1462	79.0848	69.2801	67.5493	67.0728	71.0926	75.1943	74.1401	73.6341	75.1515	74.7094	66.4425	66.2591	67.0744	88.3849	83.1876	77.6709	65.3383	57.5898	64.3002	73.8109	79.0112	75.8633
Capana00g000040	skyblue3	1.56416	1.05426	1.7432	1.71213	1.29898	2.44239	2.1068	0.891749	2.07485	2.37372	1.00091	2.32043	2.49987	2.08216	1.89251	2.43238	3.24352	3.31396	1.14882	0.819844	0.520645	2.0368	2.39931	1.89441	1.47951	2.74734	1.61969	0.773939	3.50763	0.576723	2.42999	1.45482	1.92155	0.993833	0.77462	1.23403
Capana00g000047	mediumpurple3	22.2024	23.2215	27.2067	20.4847	20.4861	22.6297	26.3767	30.8102	24.0803	23.5561	24.3332	16.8259	19.8642	21.7229	20.643	23.9084	20.2814	24.0152	14.6281	13.3688	17.5946	16.2227	15.6858	16.1073	16.0594	15.6854	14.5591	24.5554	18.8641	18.5411	17.7509	16.6582	17.5894	14.9512	19.5982	21.0951
Capana00g000048	red	5.56421	4.27971	4.77617	2.66984	4.10941	4.25788	2.41157	2.51112	5.84184	2.41846	11.9575	9.28128	2.36127	4.17899	4.15755	1.21243	2.68934	3.95465	2.35473	4.15641	5.30761	2.6383	2.31828	1.46508	1.30954	2.3119	2.67262	4.94381	0.573141	3.46069	4.42024	4.11775	4.46458	3.51907	2.23413	3.27807
Capana00g000053	turquoise	0.186253	0	0.558459	0.192556	0.0953641	0.0783031	0.341187	0.321731	0.0954427	1.09591	0.252522	0	0.166295	0	0.141706	0.468641	0.912345	0.132151	0.377857	0.417645	0.597015	0	0	0.319388	0.481783	0.15309	0.0829111	1.19249	0.396685	0.178302	0	0.136424	0.0985775	0.395981	0.441332	0.774374
Capana00g000055	paleturquoise	1.00056	2.49197	0	2.29076	0.0583548	5.31215e-08	9.02043e-05	1.41463	1.61768e-06	1.33791	0	0.418757	0.310648	1.05099	2.1213	0.612012	1.10819	0	0.00189187	5.10525e-06	1.74217	1.83406	0	0.114664	0.0192431	0.00311384	1.28119	0.410782	2.82233	2.27211	2.51374	0	2.87493	0	2.51541	1.6393
Capana00g000058	darkorange	0.0401836	0.339453	1.23209	0.467299	0.382917	0.475439	0.791655	0.871604	0.289813	0.234479	0.321416	0.369947	0.898262	0.870704	0.474526	0.473321	0.300215	0.39859	0.44263	0.257267	0.206361	0.203625	0.579977	0.576247	0.354489	0.41913	0.366258	0.046301	0.139958	1.22275	0.779043	0.827332	0.611076	0.209228	0.892873	0.785367
Capana00g000061	turquoise	0.713967	0.523394	1.01935	3.34237	3.55085	1.59682	1.30653	1.5263	1.46291	0.709289	0	0	2.23711	2.54483	1.8155	1.84167	2.13702	2.02031	0.851632	1.07981	2.46145	1.39848	0.282983	2.76863	0.514193	1.34211	1.91315	0.570788	0.932689	0.928941	1.61414	2.42047	1.59015	0.978806	0.822934	0.875844
Capana00g000062	paleturquoise	1.77246	0.839837	1.90257	0.31865	1.1758	0.478093	1.30877	1.0752	0.508412	0.744702	1.02585	0.146737	0.30327	0.57998	0.337488	1.14108	0.29152	0.485156	0.543329	0.648973	0.0783722	0.790066	0.842821	0.384817	0.665673	0.665443	1.0653	1.28466	0.309248	0.920479	0.692409	1.00478	0.873643	0.687412	0.998938	0.958866
Capana00g000065	maroon	0.124383	0.293943	0	1.38901	0.893164	1.54817	0.695766	0.423476	0.290054	1.13515	1.28526	1.67604	0.871543	1.63203	1.13546	0.918587	0.320238	0.534702	0.328568	0.166958	0	0.990487	1.87474	0.729336	0.533568	0.766576	1.58849	0	0	0.306826	1.29157	0.957684	0.865513	0.734698	0	0.145553
Capana00g000067	turquoise	21.9848	28.3025	24.6858	34.2777	30.6161	31.1823	26.2257	22.5422	26.3912	35.3929	25.7694	30.0811	34.219	29.7371	36.505	31.2983	36.6482	36.1846	33.4357	30.4152	26.3723	38.8712	39.1443	38.9764	34.1157	36.4568	32.827	29.6207	37.0066	26.0802	36.0053	38.4461	33.2567	36.0892	23.3561	20.8694
Capana00g000075	purple	11.0386	11.8495	16.0147	8.51307	9.75493	7.85432	15.6451	16.2559	13.3363	12.8025	14.7859	16.2681	9.5535	8.6862	9.08847	12.6206	10.6804	13.3322	8.36431	8.93124	8.60681	8.00906	9.01586	6.73178	8.90411	6.95523	7.69286	12.6487	11.7797	15.9914	9.01246	9.65386	7.42391	9.50296	9.93168	12.3033
Capana00g000077	purple	0	0.49232	0.639123	0	0	0	0	0.354942	0.0462193	0.456802	0	0.54195	0	0.0129285	0	0.195184	0	0.194485	0.0614264	0.0432648	0	0	0	0.0549738	0.0810112	0	0	0.161741	0	0	0	0	0	0.053538	0	0
Capana00g000078	thistle2	0	0	0	0	0	0	0	0	0	0	0	0	0	0	0	0.226436	0	0	0	0	0.215237	0	0	0	0	0	0	0	0	0	0.0802205	0	0	0	0	0
Capana00g000079	honeydew1	0	0.230291	0.191015	0	1.07124	1.01936	1.87503	0.230812	2.42642	0	0	0	0.373581	1.1807	0.725547	1.36103	0.51761	0.726507	0.479952	0.569988	0	0.465079	1.27594	0.429169	0.486343	0.339893	0.693286	0.124121	1.28499	0	0	0	1.11709	0	0.332015	0
Capana00g000083	paleturquoise	19.6245	15.7776	16.9009	8.13431	11.0949	11.3967	13.5923	14.7798	12.9309	17.141	14.5639	17.6336	11.5203	10.0072	12.5409	12.7171	12.3505	11.586	10.0123	8.36821	9.94338	10.387	11.3341	10.7349	12.3485	10.4123	10.47	16.3696	23.842	18.7713	13.157	10.3039	9.88125	15.4138	16.9698	13.8856
Capana00g000084	darkslateblue	0.590821	0.965813	0.713463	0.455214	0.542678	0.796822	1.00674	0.704444	0.693289	0.862287	1.23102	0.978248	0.859266	2.16174	0.393736	0.978072	0.707977	0.444726	1.29563	1.73059	0.822909	0.632053	0.608704	0.934555	0.624068	0.57038	1.61768	0.844207	0.309248	1.70946	1.19598	0.740365	0.582429	1.41779	1.33192	0.676847
Capana00g000085	antiquewhite4	0	0	0.209917	0.194211	0.118485	0.0891668	0.100674	0.23055	0	0.510656	0.376671	0	0.29347	0.0704776	0.142298	0	0	0	0.0487407	0.0521642	0.0587854	1.4063	0.629597	0.400847	0	0.0709877	0.238389	0.0840935	0	0	0.0996689	0.514357	1.17279	0.163135	0	0
Capana00g000086	paleturquoise	5.36459	1.19812	5.1075	0	0	0	0	0.328686	0.245841	0	0.226553	0.703564	0	0.0202779	0.16299	0	0.0980413	0	0	0	0	0	0	0	0	0.0170668	0	0.509691	0.290371	0.573588	0	0	0	0	0.83363	0.00140451
Capana00g000089	paleturquoise	2.52852	0.722285	2.60798	0.521007	1.24591	1.65242	0.473485	0.974045	1.3052	1.25739	0.652689	0	0.238368	1.04641	0.445431	0.288729	0.226026	0.919173	0	0.451128	0	0.699471	0.00199627	0	0	0.491711	0	1.46835	2.41908	1.04109	0.946133	0.923698	0.704596	0.96054	0.504825	1.18102
Capana00g000091		0	0	0	0	0	0	0	0	0	0	0	0	0	0	0	0	0	0	0	0	0	0	0	0	0	0	0	0	0	0	0	0	0	0	0	0
Capana00g000093	turquoise	11.0701	9.53216	11.463	5.14392	6.6478	6.05585	8.90969	7.67473	8.50435	10.0339	10.3816	7.72816	7.22794	6.16888	7.03101	8.74831	7.66281	7.7625	6.35278	6.4032	8.34664	7.16326	6.13386	5.77225	5.82464	7.12974	6.23397	11.562	10.3083	8.54731	6.98704	6.66328	7.80455	7.08894	7.80123	6.82487
Capana00g000097	brown4	1.91239	0	1.38206	0.377003	0.80129	0.87431	3.46216	15.1183	0	1.24379	0	0	0.237955	0.416048	0.319848	0	0.600726	0.905847	1.47535e-05	0	0	0	0.117695	0.0336273	0.291028	0.59732	0.0631778	0	1.24214e-05	0	0.0650031	0	0.322021	1.16009	1.87379	0.120115
Capana00g000099	skyblue	0	0.922128	1.54442	0.234856	0	0.48468	0.594843	1.19482	1.68677	0.928915	0.554003	0.157258	0	1.36552	0.435249	1.53923	2.95298	2.4162	2.66958	1.07314	0.432873	0.543401	0.685805	1.06152	1.04334	0	1.46179	0	0.201168	0.658214	0	0.313504	0.244248	0.825125	0.620923	0
Capana00g000100	sienna3	0.721751	0.929088	0.848255	0.783365	0.200317	0.621051	0	0.540977	0.934434	0	0	0.778773	0.979352	0.624092	0.650422	1.09257	0.865887	0	0.263946	0.384933	0	0.699362	0.701454	0.27863	0.605227	0.684856	0.212661	0.156737	0.604938	1.39414	0.396772	0.14113	1.02048	0.353274	1.27989	0
Capana00g000104	turquoise	0.279863	1.09179	0.713463	1.72982	1.1758	1.69989	0.855733	0.778596	0.600851	0.470338	0.779646	0.146737	1.87017	1.73994	1.79994	1.63012	0.707977	1.77891	0.376151	0.432648	0.0783722	1.05342	1.12376	1.48429	0.790487	0.855569	1.38094	0	0.103083	0	0.944195	0.475949	0.757158	0.515559	0.761096	0.338423
Capana00g000105		0	0	0	0	0	0	0	0	0	0	0	0	0	0	0	0	0	0	0	0	0	0	0	0	0	0	0	0	0	0	0	0	0	0	0	0
Capana00g000108	green	291.959	252.665	280.772	180.037	160.678	170.148	210.259	197.875	213.81	221.608	308.494	349.479	141.273	148.317	170.15	156.546	142.387	147.407	147.2	157.397	156.313	165.124	145.433	131.113	137.503	151.816	138.844	224.119	236.059	215.041	163.723	167.375	163.371	184.098	209.254	198.88
Capana00g000109	darkmagenta	0	2.76744	0	0	0	0	0	0	0	0	0	0	0	0	0	0	0	0	0	0	0	0	0	0	0	0	0	0.000563527	0	0	0	0	0	0	0	0
Capana00g000110	tan	0	1.1327	1.16257	2.34432	2.98939	1.34843	2.26517e-06	1.22947	0.122578	3.91948e-08	4.33924	0.849845	0.332348	3.24877	2.40529	2.44855	1.33456	0	0.754699	0.508504	0.846434	2.79941	1.4518	1.87344	4.05289	0.0542432	2.22824	0	1.8891	4.2373	0.940827	2.04735	0.431362	0.559864	3.8687	1.85688
Capana00g000112	skyblue	0.0932876	0.0839837	0.380514	0.4637	0.542678	0.608526	0.0979211	0.18538	0.184877	0	0	0	1.01358	0.512089	0.63846	0.299278	0.208228	0.255305	0.334357	0.0432648	0.195931	0.569077	0.655527	1.38107	0.0832091	0.28519	0.373548	0.146819	0.309248	0.0438323	1.02195	0.903036	0.978669	0.0859266	0	0.0564039
Capana00g000115		0	0	0	0	0	0	0	0	0	0	0	0	0	0	0	0	0	0	0	0	0	0	0	0	0	0	0	0	0	0	0	0	0	0	0	0
Capana00g000124	orangered4	0	0	0.0523182	0.050857	0	0	0.0567156	0.152766	0	0	0	0	0	0	0.0593283	0	0.0474248	0	0	0	0.242434	0.058688	0.0489373	0.109948	0.166418	0.0499513	0.0821565	0.115037	0	0.0556665	0.188839	0.211533	0	0.0429633	0.0951369	0.0564039
Capana00g000125	paleturquoise	6.65211	6.68693	9.55802	6.9993	7.71218	8.91286	5.42113	11.8736	4.48204	12.5321	12.121	5.42749	7.75528	10.1381	9.28635	10.1386	10.357	8.24071	7.7447	10.8298	6.94425	10.7739	7.9022	8.82484	8.65094	6.75871	5.73747	2.41972	0.935062	2.50669	14.3107	10.7691	8.42339	1.26063	0.90756	1.73088
Capana00g000126	turquoise	2.48618	2.15162	1.70924	2.31953	2.05282	2.63939	2.38307	2.93084	1.83036	2.33039	1.44448	1.65612	2.95557	1.54074	2.08732	1.56113	1.81579	2.99687	1.51152	2.11506	1.89377	2.01112	2.39036	2.31285	1.23647	2.01306	2.19851	2.79026	2.05344	1.26028	2.4841	2.30783	2.22944	1.42213	1.31894	1.70221
Capana00g000127		0	0	0	0	0	0	0	0	0	0	0	0	0	0	0	0	0	0	0	0	0	0	0	0	0	0	0	0	0	0	0	0	0	0	0	0
Capana00g000130	turquoise	4.66438e-07	0	2.04526	0	0.789096	0	1.50342	0.548099	1.02035	0	0	0.782599	0	0	0.00102236	0.000342542	0.280563	1.41504	0	2.43274	1.43397	0	0	0	0.598347	0	0.544108	0.989317	1.34015	1.4903	1.5233e-05	0.397194	0	0.283798	1.28634	1.52291
Capana00g000138	darkslateblue	0.982844	4.27593	14.3025	16.3289	5.44304	12.2295	17.3433	10.6575	9.60087	24.691	8.40714	31.0277	11.8592	68.5236	6.24259	5.41785	12.3959	36.3157	2.62455	1.19427	5.98786	3.36155	6.33498	4.67404	8.60933	5.51718	12.1178	2.03523	0	5.23386	6.79395	9.66753	9.36346	22.0321	16.7717	14.8661
Capana00g000139	darkmagenta	0	0.251951	0	0	0	0	0	0	0	0	0	0	0	0.115883	0	0	0	0	0.0782426	0.0432648	0	0	0	0	0	0	0	0	0	0	0	0.0790956	0	0.0429633	0.0475685	0
Capana00g000141	lightcyan1	0	0	0	0	0	0	0.0503372	0	0	0	0	0	0	0	0.0562481	0	0	0	0	0	0	0	0.14047	0	0.0832091	0	0.0394555	0	0	0.0876647	0.0629463	0	0.0582429	0	0	0
Capana00g000146		0	0	0	0	0	0	0	0	0	0	0	0	0	0	0	0	0	0	0	0	0	0	0	0	0	0	0	0	0	0	0	0	0	0	0	0
Capana00g000151	orangered4	0	0	0	0	0	0	0	0	0	0.96009	0	0	0	0	0	0	0	0	0.606587	0	1.85658	0	0	0	0	0	0	0	0	0	0	0	0	0	0	0.630856
Capana00g000152	darkorange	0.435342	0.419919	0.951284	0	0.0678347	0.227491	0.100674	0.40229	0	0	0.164151	0.293474	0.0647497	0.0527254	0	0.0543373	0.0832914	0.323437	0.125384	0.216324	0.155085	0.158013	0.414346	0.0549738	0.166418	0.0950633	0.315644	0.146819	0.206165	0.219162	0.251785	0.317299	0.174729	0	0	0.225636
Capana00g000153	turquoise	1.79837	1.07674	2.19427	1.80631	1.76709	1.55734	1.82656	1.91082	1.13712	1.02426	1.33644	1.5652	2.13311	1.40659	1.76273	1.34503	1.53122	1.43397	0.632114	1.49765	1.10176	1.87589	1.78812	1.77021	0.745517	1.56765	1.79348	1.38646	1.15894	0.779267	2.23019	2.11449	1.8328	0.678978	1.04093	1.09284
Capana00g000154		0	0	0	0	0	0	0	0	0	0	0	0	0	0	0	0	0	0	0	0	0	0	0	0	0	0	0	0	0	0	0	0	0	0	0	0
Capana00g000155	darkorange	0	0	0.796125	0	0	0.189916	0	0	0	0	0	0	0	0	0	0	0	0	0	0	0	0	0	0	0	0	0	0	0.450272	0	0	0	0	0	0	0
Capana00g000157	maroon	8.2715	10.6239	8.79938	15.3407	12.3459	15.6177	16.6616	15.7573	12.9414	14.9724	21.9532	21.0812	13.5461	14.025	13.4995	15.1601	13.6181	13.3418	11.2009	9.90765	10.6586	14.1685	15.3581	13.5785	15.6433	14.0694	14.0856	3.70717	5.30875	3.81341	16.3031	16.6582	15.4926	8.03413	9.51369	10.1527
Capana00g000163	tan	0.124383	0	0.0951284	0.0455214	0	0.159364	0.0503372	0.037076	0.0462193	0	0.41034	0	0	0	0	0	0.0416457	0	0.307963	0.129795	0	0	0.14903	0.164921	0.0832091	0	0.0394555	0.403751	0	0	0.0629463	0	0.0582429	0.0639026	0.0475685	0.0564039
Capana00g000168	grey	0.435484	0.260788	0.854286	0.748931	0.288781	0.758928	0.730392	1.07567	0.150095	0.930749	0	0.896833	0.787445	0.334386	0.44243	0.17661	0.510993	0.364233	0.488104	0.289143	0.310109	0.180862	0.527888	0.372969	0.346897	0.748424	0.578066	0.471234	0	0.219978	1.00886	0.656623	0.181418	1.10288	0.740816	0.585741
Capana00g000169	grey	0.198855	0.187276	0	0.105331	0	0	0.105445	0.125117	0.111255	0.175653	0	0	0	0	0.0686864	0.124521	0.24096	0.0886828	0	0.218692	0.0865827	0	0.228429	0.183148	0.132311	0	0.126549	0.171413	0	0	0.220328	0.278661	0.0620079	0	0.219121	0.136465
Capana00g000170	lightcyan1	0.120565	0.209959	0.168966	0	0.148682	0	0.0641269	0	0	0.0493478	0.121202	0.0116863	0	0	0	0	0	0.0491338	0.0852191	0	0	0	0.39491	0.0677015	0.0768621	0	0	0	0	0.135759	0.0272636	0.0404728	0.0154107	0	0.114721	0
Capana00g000171	darkgrey	0	0	0.0475642	0	0.0452232	0	0.0512012	0.0750392	0	0.118813	0	0	0	0	0	0	0.0416457	0	0	0.179119	0	0	0	0.0572376	0.12676	0	0	0.0367047	0	0.180429	0.0654224	0.161643	0	0.0429633	0.0475685	0
Capana00g000174	brown4	0	0.0798771	0	0.117678	0.0599517	0.162167	0	0.262386	0.063661	0	0	0	0	0.140121	0.0868951	0.142894	0.0647109	0	0	0	0	0.149328	0.152254	0.0710102	0.0594176	0	0	0.0730441	0	0	0	0	0	0.0671967	0	0
Capana00g000176	plum	0	0	0	0	0	0	0	0	0	0	0	0	0	0	0	0	0	0	0	0	0	0	0	0	0	0.0475316	0	0	0	0	0	0	0	0	0	0.0443689
Capana00g000178	paleturquoise	2.67915	2.19452	2.38743	1.19905	2.99988	2.12793	2.58751	3.36807	2.53986	2.29204	2.87238	2.23452	2.86873	2.67555	1.77354	1.68834	2.72599	2.58682	3.35482	2.58606	2.92612	2.90605	2.67623	1.83861	1.92554	2.33239	2.33048	4.20479	4.35684	5.26797	1.52408	1.36255	1.77931	2.21517	2.51426	2.22405
Capana00g000179	paleturquoise	2.68061	2.18354	3.80514	1.43117	1.39805	2.34049	2.59131	0.698972	2.09115	3.14268	2.38307	0.594204	0.774052	1.36674	1.44544	0.629004	1.53938	0.961763	1.43723	1.86521	2.59558	1.3382	2.25812	2.28291	1.12892	0.944572	1.65302	3.51054	2.59329	2.64312	1.74236	1.93609	2.30167	2.42498	2.95373	2.43066
Capana00g000183		0	0	0	0	0	0	0	0	0	0	0	0	0	0	0	0	0	0	0	0	0	0	0	0	0	0	0	0	0	0	0	0	0	0	0	0
Capana00g000197	paleturquoise	4.48092	4.34205	2.94676	5.13859	4.95671	5.82644	3.54689	2.92247	4.96074	5.11295	5.38697	8.5835	4.76266	4.66681	4.43624	3.47306	3.61097	4.23843	5.41716	7.57451	3.80271	6.61575	7.32214	5.8283	3.60247	4.15839	4.26771	3.40529	4.61494	4.36557	6.1309	5.17077	4.82823	4.08788	4.33323	4.95361
Capana00g000198	midnightblue	0	0	0	0.148356	0	0.254865	0.267352	0.107192	0.0650428	0.049832	0	0.285058	0.0815002	0	0	0	0	0.0655254	0	0	0	0.201647	0	0	0.132149	0.161472	0.0634247	0	0.373633	0	0	0.179996	0.103014	0	0	0
Capana00g000199		0	0	0	0	0	0	0	0	0	0	0	0	0	0	0	0	0	0	0	0	0	0	0	0	0	0	0	0	0	0	0	0	0	0	0	0
Capana00g000200	paleturquoise	37.5949	50.3063	41.2857	32.7299	36.7212	35.5914	47.921	58.8767	45.11	33.1196	30.9807	22.5975	25.8285	28.999	30.0927	33.1458	35.4405	34.9312	26.7485	28.5981	35.7769	32.3927	30.482	26.8822	30.4961	32.987	29.8678	46.9453	38.759	45.1473	33.8651	36.5423	32.4995	37.0773	44.3814	38.4675
Capana00g000204		0	0	0	0	0	0	0	0	0	0	0	0	0	0	0	0	0	0	0	0	0	0	0	0	0	0	0	0	0	0	0	0	0	0	0	0
Capana00g000209		0	0	0	0	0	0	0	0	0	0	0	0	0	0	0	0	0	0	0	0	0	0	0	0	0	0	0	0	0	0	0	0	0	0	0	0
Capana00g000211	lightpink4	0	0	0	0	0	0	0	0	0	0.0391948	0	0	0.20218	0	0	0	0	0	0	0.0865297	0.156744	0.105342	0	0	0	0	0.276189	0	0	0.0438323	0.125893	0	0.0582429	0	0.0222862	0
Capana00g000213	saddlebrown	0.110732	0	0.0475642	0	0	0	0	0	0	0	0	0	0	0	0	0	0	0	0	0	0	0	0	0	0.0346883	0	0	0.028512	0	0	0	0	0	0	0	0
Capana00g000219	black	0	0	0	0.682822	0	0.247563	1.04338	0	0.107642	0	1.1788	2.10723	0.235495	0.949058	0.393736	0.108675	0.283521	0.606445	0.499388	0.735502	0.587792	2.10684	0.0936468	0	0.428901	1.04656	0.631288	0	0	0	0	0.846131	0.27223	0.816302	0.761096	0.169212
Capana00g000220	turquoise	9.97779	13.6321	16.5313	27.32	27.8275	29.1064	18.3387	12.0219	18.6912	13.0486	15.0724	15.868	31.9824	32.953	44.1904	28.8371	31.0371	33.9048	15.5779	19.886	8.20954	21.7016	24.2835	22.2088	22.0636	42.142	38.1907	10.5072	11.1241	11.381	31.4719	23.0616	34.4306	11.4514	22.3933	24.4489
Capana00g000222	bisque4	0	0	0	0	0	0	0	0	0	0	0	0	0	0	0	0	0	0	0	0	0	0	0	0	0	0	0	0	0	0	0	0	0.299149	0	0	0
Capana00g000223	darkmagenta	0.0836699	0.169468	0	0	0.0530289	0	0	0.050414	0.0557285	0	0	0	0	0	0	0	0	0	0.0545084	0	0.0448793	0	0	0	0	0	0	0	0	0.0527777	0.158849	0.182755	0	0.0508781	0	0
Capana00g000224	green	11.2931	13.1163	15.8898	0	3.73071	0	0.149064	6.67368e-07	0.0829492	9.49316	23.4523	20.9419	0.000395262	0.683961	5.70511	0.595408	2.04822	0.467989	6.70831	2.13325	5.69172	0	0.564992	0	1.86685	0.421104	0	8.25053	13.9917	8.94996	0	0	0.0691622	0.862258	3.19223	0
Capana00g000226	green	16.3981	17.7546	22.2483	9.34973	12.3121	12.0667	12.7811	7.96616	8.83758	19.0614	23.0299	22.7772	12.5216	10.7234	11.5131	11.2696	9.41288	9.19737	9.50799	14.1115	12.295	9.1105	7.20305	9.02928	6.80598	10.0039	9.28663	21.5837	16.2772	16.3668	9.66427	10.678	12.4656	9.68819	12.2678	10.4788
Capana00g000231	paleturquoise	34.2158	23.6371	39.2571	3.77673	5.5392	3.63696	15.0204	21.4215	16.1554	14.9366	18.0556	15.4767	3.13819	3.53561	4.32616	7.38761	7.25952	7.7675	11.3943	8.69499	12.3062	2.50993	2.74618	2.71319	5.61363	5.96329	6.05256	35.3332	20.6943	25.8238	5.08421	4.67276	3.78438	8.95367	18.7438	18.5649
Capana00g000232	turquoise	0.0621917	0	0	0	0	0.212486	0.112451	0	0.0516626	0	0.164136	0	0.174139	0.149742	0.0562481	0.108675	0.188093	0.0465463	0	0.0432648	0	0.158013	0.0936468	0	0.0832091	0.0950633	0.118367	0	0	0	0.125893	0	0.0582429	0.0859266	0	0
Capana00g000236	turquoise	1.65314	0.878639	0.895556	0.273129	0.407008	0.106243	0.503372	0.481988	0.693289	0.627118	1.14895	0.223412	0	0.0527254	0.337488	0.163012	0.249874	0.444726	0.250767	0.425053	0.117558	0.316026	0.187294	0.43979	0.0832091	0.237658	0.3551	0.637313	0.625774	0.500964	0.314732	0.317299	0.116486	0.472596	0.591425	0.338423
Capana00g000237	plum	0	0	0	0.0455214	0	0	0	0	0	0	0	0	0	0.0527254	0	0	0	0	0	0.0432648	0	0	0.0504737	0	0	0.0950633	0	0	0.0515413	0	0.0629463	0	0	0	0	0
Capana00g000241	darkorange	0	0.166654	1.086	0.463096	0	0	0	0	0	0	0	0	0	0	0	0	0	0	0	0	0	0	0	0	0	0	0	1.18828	0	0	0	0	0.197585	0.201872	0	0
Capana00g000243	mediumpurple2	0	0	0	0	0	0	0	0	0	0	0	0	0.050545	0	0	0	0	0	0	0	0	0	0	0	0	0	0	0	0	0	0	0	0	0	0	0
Capana00g000246	skyblue2	0	0	0.241798	0	0	0	0	0	0	0	0	0	0	0	0	0.193899	0.326984	0	0	0	0	0	0	0	0	0	0	0	0	0.145138	0	0	0	0	0	0
Capana00g000247	salmon4	0	0	0	0	0	0	0	0	0	0	0	0	0	0	0.0860771	0	0	0	0	0	0	0	0	0	0	0	0	0	0	0	0	0	0	0	0	0.161923
Capana00g000250	honeydew1	0	0	0	0	0	0.0884224	0	0	0.419347	0	0	0	0	0	0	0	0	0	0	0	0	0	0	0.129678	0	0	0	0	0	0	0	0.0924648	0	0	0	0
Capana00g000255	green	18.7011	18.321	20.8689	1.42937e-05	0	1.77131	0.203882	7.32037	1.64693	17.2734	13.774	29.5429	0.800587	0.668339	0	0.00318748	1.9456	3.89186	1.52262	2.31868	1.52656	0	0.471692	0.0204647	0	0	0.000753127	1.27248	14.5545	12.7974	0.00705276	5.22486e-05	1.54777	0.0335355	6.10785	6.73391
Capana00g000260		0	0	0	0	0	0	0	0	0	0	0	0	0	0	0	0	0	0	0	0	0	0	0	0	0	0	0	0	0	0	0	0	0	0	0	0
Capana00g000261		0	0	0	0	0	0	0	0	0	0	0	0	0	0	0	0	0	0	0	0	0	0	0	0	0	0	0	0	0	0	0	0	0	0	0	0
Capana00g000264	navajowhite2	0	0	0	0	0	0	0	0	0	0	0	0	0	0	0	0	0	0	0.0440497	0	0	0	0	0	0	0	0	0	0	0	0	0	0	0	0	0
Capana00g000268	coral1	0	0	0	0	0	0	0	0	0	0	0	0	0	0.0619878	0	0	0	0	0	0	0	0	0	0.177845	0	0	0	0	0	0	0	0	0	0	0	0
Capana00g000269	darkorange	0	0	0.750562	0	0.241649	0	0	0	0	0	0	0	0	0	0	0.289043	0	0	0	0	0	0	0	0	0	0	0	0	0	0	0.332712	0	0	0	0	0
Capana00g000270		0	0	0	0	0	0	0	0	0	0	0	0	0	0	0	0	0	0	0	0	0	0	0	0	0	0	0	0	0	0	0	0	0	0	0	0
Capana00g000271		0	0	0	0	0	0	0	0	0	0	0	0	0	0	0	0	0	0	0	0	0	0	0	0	0	0	0	0	0	0	0	0	0	0	0	0
Capana00g000272	violet	0	0	0.441601	0.0861661	0	0.00101393	0	0.0978677	0	0	0.00590927	0	0	0	0.0837759	0	0	0.168458	0.0613715	0	0	0	0	0	0.406881	0.12968	0	0	0	0	0.209349	0.0687069	0.112807	0.227706	0.445975	0
Capana00g000273	lavenderblush3	0	0	0	0	0	0	0	0	0	0	0	0	0	0	0	0	0	0	0	0	0	0	0	0	0	0	0	0	0	0	0	0.146595	0	0	0	0
Capana00g000274	black	0.32968	0.203395	0.0597089	0.655946	0.269794	0.251502	0.212159	0.611711	0.267029	0	0.510354	0.781799	0.234809	0.162894	0.123745	0	0.236348	0.160551	0.454998	0.618812	0.352675	0.556602	0.054587	0.0549738	0.426984	0.409614	0.403914	0	0	0.0712802	0.45338	0.194487	0	0.214816	0.357589	0.392213
Capana00g000277	coral2	0	0	0	0	0.150305	0	0	0.155975	0	0	0	0	0	0	0	0.521446	0	0	0.23119	0	0	0	0.242726	0.150579	0	0.20418	0.0865227	0.126817	0.0144482	0	0.26759	0	0	0.519241	0	0.266027
Capana00g000279	turquoise	0	0	0	0.354024	0	0.388041	0	0.197421	0	0	0	0	0	0.533137	0.507426	0	0	0	0.052085	0	0	0.435265	0.077914	0.0815939	0	0	0	0.551484	0	0	1.07009e-06	0.427578	0	0	0.0208244	0.129001
Capana00g000280	darkmagenta	0.435342	1.13378	0.475642	0.227607	0.227422	0.481103	0.201349	0.18538	0.324907	0.0396864	0.246204	0.538037	0.50545	0.106172	0.168744	0.0543373	0	0.0808593	0.676629	0.519178	0.437651	0.263355	0.42141	0.164921	0.0416046	0.190127	0.197278	0.367047	0.103083	0.175985	0.0629463	0.211533	0.232972	0.171853	0.332979	0.338423
Capana00g000281		0	0	0	0	0	0	0	0	0	0	0	0	0	0	0	0	0	0	0	0	0	0	0	0	0	0	0	0	0	0	0	0	0	0	0	0
Capana00g000284	turquoise	12.0936	9.22581	12.8872	22.1002	16.6989	29.6823	12.9948	10.2946	13.2521	12.2914	11.312	13.0564	30.0564	27.0452	25.6572	17.7077	20.1156	16.6267	18.7255	17.3498	18.4696	33.0156	34.8491	35.2167	24.3052	25.4111	28.4506	12.3572	18.2872	12.7547	26.5437	21.4663	22.1587	28.0814	22.6685	13.9652
Capana00g000285	maroon	0.0310959	0.251951	0.237821	0.0455214	0.180893	0	0	0.0461553	0.0924386	0	0	0	0.10109	0.0527254	0.0562481	0.0543373	0.124937	0.090283	0.15535	0.216324	0.162732	0	0	0.102062	0.0832091	0.0475316	0.118367	0	0.374194	0.131497	0.0629463	0	0	0.0572493	0	0.169212
Capana00g000287	antiquewhite4	0	0	0	0	0	0	0	0	0	0	0	0	0	0	0	0	0.223447	0	0	0	0	0.283297	0	0.295768	0	0	0	0	0	0	0	0	0	0	0.254483	0
Capana00g000288	tan	0.0932876	0.251951	0.0475642	0	0	0.106243	0	0.074152	0.184877	0	0.287238	0	0	0.105451	0	0.108675	0.124937	0	0	0	0	0.0526711	0.0468234	0.109948	0.124814	0.142595	0.236733	0	0.154624	0.131497	0.0629463	0	0.116486	0.12889	0.190274	0.169212
Capana00g000290	black	4.69866	2.55273	4.14162	2.05017	2.39231	1.81101	3.26657	2.13223	0.955273	3.78645	1.6342	11.5537	1.0827	1.61358	0.675468	0.745931	1.36705	0.756451	2.41704	3.14581	2.43003	2.38568	2.68425	2.21099	2.31291	2.18111	1.08935	2.41815	4.53451	2.45263	1.84056	3.18903	2.42243	0.431294	2.56563	1.86089
Capana00g000292	midnightblue	1.10547	0.725884	1.08492	0.922635	0.819529	1.37407	1.21582	0.902211	1.15313	1.06092	1.10714	0.705523	0.989653	1.38739	1.76961	1.09805	1.58165	1.40756	0.666961	0.65676	0.479165	0.484821	1.36719	1.18403	1.03014	0.999721	1.16722	0.423796	2.15792	1.11968	0.986645	1.13245	0.650371	1.4267	1.98148	1.34513
Capana00g000293	black	0	0.193575	0	0	0.32191	0	5.03372e-08	0	0	0	0	0.489124	0.10109	0	0	0.187903	0	0.0827994	0.154394	0	0	0.1199	0	0	0.244587	0.0950633	0.332968	0	0.193422	0	0	0	0.174729	0.314365	0.172784	0.286349
Capana00g000294	skyblue	11.5765	11.5809	8.944	19.4392	18.0658	20.5417	18.5135	18.1575	16.6138	12.7701	7.26873	3.94173	13.7855	16.7516	20.8906	17.9379	18.26	17.0259	18.0647	15.1653	11.5824	30.3689	33.952	34.1747	19.2734	23.1405	20.6019	11.6152	18.8366	25.3261	31.4089	37.5081	31.2177	20.4246	20.1678	25.38
Capana00g000295	tan	0.546384	0.241414	0.247633	0	0.750064	0.436224	0	0.376827	0.266152	0	1.06962	0	0	0.212582	0.387258	0.245487	0.352151	0.246298	0	0	0	0.12763	0.207472	0.149873	0.162407	0.128144	0.0740987	0.368687	0.579355	0.511338	0	0.462739	0	0	0.227509	0.142197
Capana00g000298	antiquewhite4	0	0	0	0	0	0	0	0	0.134274	0	0	0	0	0	0	0	0.0666678	0.0590132	0.07718	0	0	0.242302	0	0	0	0	0.0672717	0	0	0	0.106282	0	0.090257	0	0	0
Capana00g000301	red	1.15072	0	0.529541	2.0434	0	1.14776	0	0.298892	0.569942	2.86877	3.39675	1.25646	1.54429	0.60332	1.17057	0.79339	2.43395	3.99455	0	0.477977	0.858755	1.1603	0.531794	1.94749	0.846819	1.02265	0.325985	1.13784	0	0.385288	0	0.568646	1.64401	0.153802	0	0.737056
Capana00g000302		0	0	0	0	0	0	0	0	0	0	0	0	0	0	0	0	0	0	0	0	0	0	0	0	0	0	0	0	0	0	0	0	0	0	0	0
Capana00g000303	darkmagenta	0	0.167967	0	0	0	0	0.0503372	0	0	0	0	0	0	0	0	0.108675	0	0	0	0	0	0	0	0	0	0	0	0	0	0	0	0	0	0	0	0.0564039
Capana00g000304		0	0	0	0	0	0	0	0	0	0	0	0	0	0	0	0	0	0	0	0	0	0	0	0	0	0	0	0	0	0	0	0	0	0	0	0
Capana00g000305	cyan	0	2.22557	0	12.1439	8.93354	3.0535	26.2096	17.9027	0	0.352754	26.7566	11.1031	10.6416	0.92688	12.9309	11.1683	1.23104	5.47818	4.57207	18.5812	9.78781	13.3068	2.47993	12.8655	11.7623	25.4677	22.9727	44.469	17.4584	36.3505	5.58881	0	12.1816	23.4237	11.9443	9.07748
Capana00g000306	green	0.532339	0.392158	0	0.358221	0.733122	0.792024	1.23928	0.979745	0.954191	0.189722	0.741733	0.406722	0.706122	0.87684	0.866531	0.334101	0.465518	0.843256	0.803905	0.295082	1.31547	0.322945	0.900994	0.77959	1.07736	0.743511	1.27214	0.47474	0.323514	0.6001	0.166979	0.680508	0.330743	0.836731	0.552342	0
Capana00g000307	red	0	1.31548	1.98596	0	0	0	0	0	0	8.14469e-05	1.39601	2.95722	0	0	0	0	0	0	0	0	0	0	0	0	0	0	0	0	0	0	0	0	0	0.713466	0	0
Capana00g000308	green	56.5952	62.465	70.1064	40.2447	47.2718	42.5985	46.8149	53.4497	46.968	50.9161	62.9473	74.7641	45.7257	44.2804	45.6951	46.3099	42.9302	43.6443	50.846	45.6651	45.8403	40.1596	38.8524	39.8237	39.729	39.6743	39.2164	80.7803	76.5908	79.423	37.6195	38.5307	41.368	47.7335	49.3047	63.9492
Capana00g000310	midnightblue	0	0	0	0.0910429	0	0.0531215	0	0	0	0	0	0	0	0	0	0	0	0.0404297	0	0	0	0.158013	0	0	0	0	0	0	0.154624	0	0	0	0	0	0	0
Capana00g000311		0	0	0	0	0	0	0	0	0	0	0	0	0	0	0	0	0	0	0	0	0	0	0	0	0	0	0	0	0	0	0	0	0	0	0	0
Capana00g000313	saddlebrown	0.993	0.172476	0.642807	0.445824	0.318083	0.762558	0.432139	0.234065	0.596357	0.430663	0	0	0.708185	0.0847767	0.369353	0.381878	0.665973	0	0.842104	0.242523	0.756499	0.405311	0.360399	0.278773	0.21271	0.208046	0.268889	0.621344	0.928346	0	0.4267	0.229695	0.691813	0.106607	0.186773	0.248519
Capana00g000314	coral1	0.0533832	0	0	0	0	0	0	0	0	0	0	0	0	0	0	0	0.0538271	0	0	0	0	0	0.0680987	0.0727935	0	0	0	0	0	0	0	0	0	0	0	0
Capana00g000315	maroon	108.675	151.691	66.5073	360.717	316.448	342.896	343.02	242.066	264.436	554.412	701.925	676.492	333.918	376.422	393.582	402.463	463.69	395.133	205.976	188.66	177.862	417.344	438.876	380.132	344.681	474.144	492.881	17.5828	43.6622	29.1482	446.354	501.556	440.743	111.175	132.422	98.2135
Capana00g000316	palevioletred3	0	0	0	0	0.495689	0	0	0	0	0	0	0	0.26939	0	0	0	0	0	0	0	0	0	0	0	0	0	0	0	0	0	0	0	0	0	0	0
Capana00g000317		0	0	0	0	0	0	0	0	0	0	0	0	0	0	0	0	0	0	0	0	0	0	0	0	0	0	0	0	0	0	0	0	0	0	0	0
Capana00g000318		0	0	0	0	0	0	0	0	0	0	0	0	0	0	0	0	0	0	0	0	0	0	0	0	0	0	0	0	0	0	0	0	0	0	0	0
Capana00g000320	green	62.8136	55.8072	56.7441	39.9223	42.1932	44.1971	47.0033	46.3967	53.7068	55.6959	59.3762	58.646	39.6779	40.0713	39.7674	36.8407	42.8534	38.0443	42.0871	45.255	46.5531	38.2392	40.8768	41.3403	38.4842	44.347	37.3644	62.8384	59.6301	56.6752	43.0553	43.0998	45.7207	44.1233	53.5621	56.5167
Capana00g000323	green	37.8085	29.6149	31.8532	1.53157	2.10919	5.79	3.23455	1.21424	11.7644	32.9289	55.8207	77.18	6.14496	7.54161	2.16769	9.43105	5.29255	6.14358	21.205	27.4626	35.4992	4.98708	6.88401	2.16928	0	3.48721	2.81019	41.9713	30.3749	22.7215	11.0591	2.40916	7.97533	6.39209	1.76471	5.45578
Capana00g000324	paleturquoise	11.5588	6.37334	9.81933	0.372562	0.991854	0.604724	1.58339	4.93165	3.89427	4.03982	4.81754	2.52016	0.460051	0.280656	0.367443	0.601427	0.409511	0.677443	1.40805	1.8732	2.67523	0.539174	0.339173	0.296818	0.46174	0.2605	0.414369	10.2117	4.81408	6.24639	0.815101	0.634598	0.8154	2.43124	2.54197	6.66498
Capana00g000325	midnightblue	0	0	0	0	0	0	0	0	0	0	0	0	0	0	0	0	0	0	0	0	0	0	0	0	0	0	0	0	1.31246	0	0	0	0	0	0	0
Capana00g000332	red	72.773	68.7655	72.8509	52.942	53.6178	56.0165	69.6691	52.555	68.8102	95.0541	91.0775	121.794	72.9693	78.3939	73.562	57.8938	63.8177	66.6133	53.955	51.215	53.6143	47.7538	47.9536	44.4967	50.0188	50.5356	56.6329	70.7051	43.7859	54.7243	46.2067	36.4719	47.4237	41.0939	45.2226	46.8359
Capana00g000333	lightcyan	12.4553	9.58688	11.4289	8.40421	9.59007	9.28973	8.406	10.8858	9.11244	8.98509	9.57502	8.41494	9.36518	7.70888	9.91167	8.36261	9.61385	9.7603	4.56508	6.13809	8.11043	9.22922	8.78598	7.50929	5.73485	7.5986	9.02437	9.54173	9.57195	5.33465	9.0459	9.49346	10.6101	4.82537	7.61562	7.33378
Capana00g000334	turquoise	12.8115	25.2791	33.5803	35.6888	44.9066	39.8942	43.8437	29.0305	34.3872	43.4671	27.4107	37.8093	111.351	107.771	112.271	69.8778	78.2939	84.1341	83.9235	75.4106	52.1959	93.9652	81.8473	86.4738	91.6548	66.4017	69.4022	23.4176	28.2446	23.1873	64.1423	63.7771	64.9991	46.3144	21.5961	26.9047
Capana00g000337	turquoise	13.9665	4.12752	2.4448	3.89664e-05	9.04463e-08	0	1.91281e-06	0	0	32.8172	9.52278	14.1114	1.96503	0	0	0	0	0	34.9087	24.9794	19.1053	0	0	0	0	0	0	9.25914	22.9844	13.0397	0	0	0	0	0	0.00161061
Capana00g000338		0	0	0	0	0	0	0	0	0	0	0	0	0	0	0	0	0	0	0	0	0	0	0	0	0	0	0	0	0	0	0	0	0	0	0	0
Capana00g000339	darkgreen	1.3743	1.53846	1.06767	1.11002	2.10138	1.32335	0.73563	1.879	1.38125	2.92362	2.37934	1.1672	0.976472	1.66053	1.70038	0.99129	1.25036	1.34101	0.983875	1.03778	0.852957	0.893895	0.634601	1.19291	0.968559	0.968978	0.887734	1.37332	1.55248	0.915744	1.66131	1.55315	1.15073	0.997945	2.03073	0.786883
Capana00g000341	darkslateblue	0	0.193251	0	0	0.158729	0	0	0	0	0	0.197976	0	0	0.373215	0	0.162974	0	0	0	0	0	0	0	0	0	0	0	0	0	0	0	0	0	0	0	0
Capana00g000346	darkorange	1.28799	2.93943e-07	6.15573	1.01418	2.99579	1.16476	4.26054	3.38758	2.32114	0.415422	0	1.71848	0	1.43844	2.0567	2.14987	1.87152	1.45555	1.567	0.635828	0.865772	0	0.715301	0.679202	1.17923	1.00771	0.602596	3.23087	0.739863	1.34918	0.917627	0.829609	0.633573	1.86015	1.24184	1.32029
Capana00g000347	green	0	1.76106	4.02787	2.50071	2.19349	2.10611	1.59246	1.52571	2.6095	3.63902	0	4.36669	0.718321	1.89812e-06	1.06163	1.89371	0.679655	1.10944	0.533933	0.0598734	0	0.707231	0.841243	3.34023	1.8812	1.81767	2.11789	3.09684	2.59363	3.96883	2.64977	2.68202	2.25172	3.12821	2.81823	0.531402
Capana00g000348	royalblue	0.90178	0.947806	0.33295	0.773865	0.904463	1.4874	1.3591	1.37181	0.823172	0.0391948	0.82068	0.244562	0.252725	0.474529	0.562481	0.489036	0.991382	0.606445	0.710508	0.735502	1.01884	0.632053	1.07694	0.92356	0.657821	1.23582	1.45985	1.94535	1.18545	0.832815	0.818302	1.05766	0.931886	1.16001	2.33086	1.18448
Capana00g000349	turquoise	0	0	0	0	0	0	0	0	0	0	0	0	0.10109	0	0	0	0	0	0.0835891	0	0	0	0.0936468	0	0.0416046	0	0.0394555	0	0	0	0.0629463	0	0	0	0	0
Capana00g000353	green	12.564	11.0914	13.3913	4.89048	6.07603	4.54925	7.92976	6.74172	7.13171	10.7646	7.59747	10.8312	3.69661	4.85929	5.26984	4.94802	5.7503	5.63582	5.0742	3.45406	5.2142	6.154	4.86062	4.90435	4.55317	3.78173	3.62318	8.80768	9.23482	7.35262	6.83299	5.27319	5.937	4.88834	7.47295	7.80179
Capana00g000354	navajowhite2	0	0	0	0	0	0	0	0	0	0	0	0	0	0.0527254	0	0	0	0	0.0835891	0	0	0	0	0	0	0	0	0	0	0	0	0	0	0	0	0
Capana00g000356		0	0	0	0	0	0	0	0	0	0	0	0	0	0	0	0	0	0	0	0	0	0	0	0	0	0	0	0	0	0	0	0	0	0	0	0
Capana00g000362	paleturquoise	7.05122	10.5602	7.29708	7.04732	7.42585	5.27793	12.0487	9.82022	11.1343	6.45985	6.0579	3.41756	3.91838	6.11146	7.3813	6.56813	8.31205	7.73967	5.18413	5.96926	6.73009	5.29884	5.98208	5.98923	6.69252	5.21587	6.20766	5.23404	4.43843	11.0453	5.70228	5.82143	6.33791	8.53071	9.64086	8.12901
Capana00g000363	paleturquoise	0.7463	0.209959	1.04641	0	0	0.212486	0.288065	0.037076	0	0.000647185	0	0	0	0.0527254	0	0	0.0416457	0.0404297	0.0417946	0	0	0	0.0936468	0	0.0416046	0.0475316	0	0.146819	0.414461	0.384657	0.00763696	0	0.116486	0	0.0475685	0.169212
Capana00g000364		0	0	0	0	0	0	0	0	0	0	0	0	0	0	0	0	0	0	0	0	0	0	0	0	0	0	0	0	0	0	0	0	0	0	0	0
Capana00g000367	mediumpurple3	8.57014	8.54359	9.96858	9.78746	12.3487	10.3354	11.0956	13.1266	9.02065	8.51383	8.43972	12.2773	8.58352	9.18743	8.59651	9.71156	7.58247	9.7124	6.63121	9.07208	9.74976	8.40209	7.91353	10.4245	6.25008	10.1701	7.94894	6.18983	6.74824	7.07404	10.1513	9.17808	9.33767	7.47103	9.43026	10.7673
Capana00g000368	navajowhite2	0	9.15423e-06	0	0	0	0	0	0	0	0	0	0	0.381879	0	0	0	2.19056e-05	0	1.19979	0.223219	0	0	0.235939	0	0	0	0.574773	0	0.061132	0	0	0	0	0	0	0
Capana00g000371		0	0	0	0	0	0	0	0	0	0	0	0	0	0	0	0	0	0	0	0	0	0	0	0	0	0	0	0	0	0	0	0	0	0	0	0
Capana00g000372	black	1.80997	0	0.018496	1.13014	0.666778	0	0.0577036	0	0	0	0.490382	2.24591	0.0141435	0.49536	0	2.10876	0	0	0.203612	0	0	0	0	0	0.903699	0.192311	0.309527	0.387602	0	1.21021	0	0	0	0.403564	0	0.381595
Capana00g000373		0	0	0	0	0	0	0	0	0	0	0	0	0	0	0	0	0	0	0	0	0	0	0	0	0	0	0	0	0	0	0	0	0	0	0	0
Capana00g000374	coral2	0	0	0	0	0	0	0	0	0	0	0	0	0	0	0	0	0	0.0808593	0	0	0.0391861	0	0	0	0	0	0	0.0734093	0	0	0	0	0	0.0859266	0	0
Capana00g000375	paleturquoise	0.653013	0.932254	0.816014	0.136564	0.137274	0.323527	0.35236	0.189785	0.7006	0	0.669484	0	0.151635	0.158176	0.168744	0.217349	0	0.0825338	0.250767	0.432648	0.274303	0.0526711	0.262785	0.0549738	0.0849985	0	0.197278	0.630134	1.07709	1.05198	0.692409	0.475949	0.4077	0.25778	0.237842	0.338423
Capana00g000376	paleturquoise	0.321206	0	1.74604	0.159299	1.00317	0	0.914037	0.532804	0.593964	0	1.0455	0	0	0	0.113792	0	0	0	0.346303	0	0	0	0	0	0	0	0.186135	1.40157	0	0.395763	0	0.00033052	0.464877	0.217045	0.00140479	0
Capana00g000378	green	0.990622	0.327318	1.91296	0	0.280173	0.136313	0.930887	0.951646	0.241573	0.494814	2.45434	1.97183	7.67779e-05	0	0.509723	0	0.474632	1.79373	0.0732385	0.198624	0.429909	0.115336	0.213604	0.557681	0.498714	0.129876	0.410704	2.06861	1.11986	0.575889	0.570729	0.105584	0.355252	0	0.736407	0.864988
Capana00g000383	darkseagreen4	0	0	0	0	0	0	0	0	0	0	0	0	0	0	0	0	0	0.0419086	0	0	0	0	0	0	0	0	0	0	0	0	0	0	0	0	0	0
Capana00g000388	darkslateblue	0	0	0	0	0	0.0643486	0	0.0411326	0	0	0	0	0	0.141312	0.0842505	0	0	0	0	0	0	0	0	0	0.0517695	0	0	0	0.0515413	0	0	0	0	0	0	0
Capana00g000390	midnightblue	0	0	0	0	0	0	0	0	0	0	0	0	0	0	0	0	0	0	0	0.156927	0	0	0	0	0	0	0	0	1.26676	0	0	0	0	0	0	0
Capana00g000392	cyan	0.155479	0.251951	0.712531	0.190957	0.180893	0.111017	0.201349	0	0.138658	0.165855	0.246204	0.489124	0.10109	0.214101	0.393736	0.0543373	0.213833	0.164466	0.34093	0.173059	0.402018	0.271209	0.620758	0.227605	0.0423658	0.145357	0.119969	0.705168	0.463871	0.454234	0.125893	0.475949	0.245479	0.12889	0.388748	0.112808
Capana00g000393	brown4	0	0.0419919	0	0	0	0	0	0.074152	0	0	0	0	0	0	0	0	0	0	0	0	0	0	0	0	0	0	0	0	0	0	0	0	0	0	0	0
Capana00g000395	lightsteelblue	0	0.0198572	0	0.506361	0	0.324044	0	0	0.142492	0	0.423493	0.124865	0	0.999051	1.44798	0.662485	0.138107	0	0.22896	0	0.244043	1.18069	0.832724	0.433941	0.107515	0.236795	0.319579	0	0.0555804	0	0	0	0.162739	0.231784	0	0
Capana00g000396	lightcyan	3.68429	3.94724	3.11076	3.1244	3.05352	2.76232	3.269	3.31074	3.16338	4.93435	4.77179	3.03257	1.88487	3.30465	3.37488	4.05277	2.7932	2.69738	2.63306	2.53776	2.44638	3.34723	2.83545	2.59751	2.73561	4.24856	2.1556	3.60251	4.00366	2.7964	3.66145	2.80949	2.41665	3.4563	3.6152	2.45843
Capana00g000397	turquoise	0	2.11503	0.214892	19.4226	7.67299	11.1011	2.9643	1.30902	3.12177	0.689467	2.57073	2.07599	18.3261	19.3606	17.5742	5.2734	4.72342	5.95416	3.86965	4.78718	2.52996	18.2024	24.6372	8.98446	4.42649	10.0837	13.1033	0.0004696	0.763359	0	16.9276	14.631	19.9899	1.90616	2.69182	0.700193
Capana00g000398	honeydew1	0.188579	0	0	0	0.0587813	0.104079	0.290783	0.0525993	0.418251	0.251206	0	0	0	0.076176	0	0	0	0	0	0	0	0	0.0813456	0.0245867	0.166182	0.0760146	0.0745969	0	0	0	0	0.191398	0	0	0.350414	0.25794
Capana00g000399	red	0.310088	0.29383	0.328353	0	0.143842	0.166498	0.312724	0.320801	0.141231	0.150881	0	0	0	0.305375	0.074415	0.0807409	0.155236	0.268159	0.0713573	0	0.427537	0.226227	0.423193	0.289722	0.176503	0.390299	0.226064	0	0	0.257592	0.189569	0.346011	0.181446	0.0718739	0.314866	0.42288
Capana00g000400	ivory	0	0.0684622	0	0.873066	0.432888	0.709739	0.766928	0.626947	0.352313	0	0	0	0.374555	0.519679	0	1.27217	0.706487	0.47209	0.371508	0	0.524464	0	0	0.348104	0.375633	0.187279	0.239433	0	0.177883	0.443221	2.03629	0	0	3.86669e-07	1.50324	0.215381
Capana00g000401		0	0	0	0	0	0	0	0	0	0	0	0	0	0	0	0	0	0	0	0	0	0	0	0	0	0	0	0	0	0	0	0	0	0	0	0
Capana00g000405	green	11.5599	15.5812	11.1248	14.8043	18.4763	14.6576	13.0507	16.7209	21.2255	14.1731	14.3314	10.5688	15.3333	14.8583	16.9024	12.9016	16.1771	16.1269	12.2623	17.304	23.0959	17.1778	16.7644	16.3965	17.2244	19.8799	18.2872	16.261	11.3675	18.2359	14.4308	15.6108	17.2609	11.5593	18.1652	16.0099
Capana00g000407		0	0	0	0	0	0	0	0	0	0	0	0	0	0	0	0	0	0	0	0	0	0	0	0	0	0	0	0	0	0	0	0	0	0	0	0
Capana00g000408		0	0	0	0	0	0	0	0	0	0	0	0	0	0	0	0	0	0	0	0	0	0	0	0	0	0	0	0	0	0	0	0	0	0	0	0
Capana00g000412	sienna3	0	0	0	0	0	0	0	0	0	0	0	0	0	0	0	0	0	0	0	0.0432648	0	0	0	0	0	0	0	0	0	0.131497	0	0	0	0	0	0
Capana00g000413	violet	0.653013	0.293943	0.0475642	0.182086	0.497455	0.318729	0	0.18538	0.231096	0	0	0	0.30327	0.105451	0.0562481	0.0543373	0.208228	0.121289	0.334357	0.129795	0.744536	0.210684	0.0468234	0.164921	0.582464	0.0950633	0.276189	0.330342	0	0	0.188839	0.423066	0.465943	0.0429633	0.998938	0.112808
Capana00g000416		0	0	0	0	0	0	0	0	0	0	0	0	0	0	0	0	0	0	0	0	0	0	0	0	0	0	0	0	0	0	0	0	0	0	0	0
Capana00g000418	black	10.6083	2.93997	4.41792	0	1.40921	4.91905e-05	0.420989	0.381395	0.00314814	6.46333	11.645	23.796	1.86875	0	0.00247818	1.9837	0.180024	0	1.17884	4.96664	4.12674	0	0.631602	0	0	2.28994	0.500693	5.29435	4.14343	1.58492	6.16735	2.36595	4.08729	0	0.599835	0
Capana00g000424		0	0	0	0	0	0	0	0	0	0	0	0	0	0	0	0	0	0	0	0	0	0	0	0	0	0	0	0	0	0	0	0	0	0	0	0
Capana00g000426	tan	0	1.50318	0	0	1.68329	0.429787	0.550787	1.00687	2.10256	0	2.95566	0	0.792958	0.426219	0.665725	1.75367	1.54164	0.00377706	0	1.14408	0	1.594	2.34117e-07	0.167299	1.94439	0.697825	1.55252	0.37686	0	0.0372144	1.85466	1.63958	1.83631	6.01486e-06	2.39552	1.52852
Capana00g000427		0	0	0	0	0	0	0	0	0	0	0	0	0	0	0	0	0	0	0	0	0	0	0	0	0	0	0	0	0	0	0	0	0	0	0	0
Capana00g000428	tan	0	0	0	0	0	0	0.117894	0.166021	0.100144	0.473519	0.837117	0	0	0	0	0.109687	0.110233	0.0861377	0	0	0	0.120176	0.127269	0	0	0.126094	0	0	0	0	0	0	0	0	0	0
Capana00g000429		0	0	0	0	0	0	0	0	0	0	0	0	0	0	0	0	0	0	0	0	0	0	0	0	0	0	0	0	0	0	0	0	0	0	0	0
Capana00g000430	sienna3	0	0.171806	0	0	0	0	0.45512	0	0	0	0	0	0.275081	0	0	0	0.128155	0	0	0	0	0	0	0	0	0.132513	0	0.140238	0	0.844875	0	0	0	0	0	0
Capana00g000431	darkgreen	0.186575	0.0839837	0.237821	0.0455214	0.135669	0.0531215	0.0503372	0.18538	0.0462193	0.391948	0.246204	0	0.10109	0.0527254	0.0562481	0.0543373	0.0832914	0.0808593	0.0835891	0.0432648	0	0	0.14047	0.0549738	0.0416046	0	0.078911	0	0	0	0.125893	0.15865	0.0582429	0.0429633	0.0475685	0.0564039
Capana00g000433	darkseagreen4	0	0	0	0	0	0	0	0.0797211	0	0	0	0	0	0	0	0	0	0.130676	0	0	0	0	0	0	0	0.103386	0	0	0	0	0	0	0	0.0429633	0	0
Capana00g000434	red	5.04642	3.26698	2.6897	2.51897	4.30298	2.98057	4.10074	3.31183	3.67496	0.891572	1.30845	0	4.32345	2.68948	2.41982	2.48514	2.24877	2.61878	2.49455	3.29005	3.16095	3.09884	2.87702	3.77333	3.3546	2.79377	2.95314	4.64781	1.30734	5.21348	3.60446	4.04979	3.78632	3.40452	4.47205	2.85782
Capana00g000435	skyblue2	0.334992	0	0	0.706584	0.391253	0.217026	0.866071	0	0.592327	0.621996	0	0.735451	0	0	0.587445	0.217175	2.11953	0.51887	0.457454	0	0.882649	0	1.37639	0.862798	0.480167	1.28117	0.606566	0.356438	0.62827	0.15202	0.874302	0.387717	0.469775	0	1.59709	0
Capana00g000436	turquoise	1.00764	2.01356	0	5.32925	3.04574	3.60985	1.90016	3.11497	1.45883	1.4582	2.18953	1.2265	6.03883	3.75509	3.21521	5.25388	3.62032	3.135	1.32524	2.02027	0.962903	5.9693	8.29444	6.50041	3.53809	5.02428	4.7818	0.394049	0.443673	0.995751	6.14295	8.3694	3.76798	1.79623	1.67964	0.253173
Capana00g000437	black	2.18394	2.63747	2.36379	2.73782	3.01448	2.40192	2.17725	2.42332	1.58301	1.80149	3.05878	0.629748	2.03726	1.68272	3.09751	2.63819	2.38848	2.24497	2.96703	3.26842	3.00828	2.5723	2.40176	2.03851	2.05631	2.18388	1.67661	3.23413	1.17501	3.3096	3.32354	1.89241	2.18889	3.13451	2.78416	1.55322
Capana00g000440		0	0	0	0	0	0	0	0	0	0	0	0	0	0	0	0	0	0	0	0	0	0	0	0	0	0	0	0	0	0	0	0	0	0	0	0
Capana00g000441	maroon	0.00929862	0	0.00545747	0.5984	0.398565	0.957383	0.161542	0.258275	0.677616	1.84521	2.51868	2.72351	1.26841	0.980511	1.61985	1.5142	1.16957	1.113	0.196612	0.0751781	0	0.662338	0.734736	1.46125	0.905671	2.63397	2.74815	0	0	0.117242	0.306354	0.963016	0.793787	0.272888	0.117341	0.138302
Capana00g000442		0	0	0	0	0	0	0	0	0	0	0	0	0	0	0	0	0	0	0	0	0	0	0	0	0	0	0	0	0	0	0	0	0	0	0	0
Capana00g000443	darkmagenta	1.00688	2.789	0.559561	0.460861	0.359269	0.195989	0.160415	1.43538	1.24487	1.3541	0.41034	0.773431	0.266863	0.582864	0.829463	0.481728	0.406776	0.510145	0.329852	1.10641	0.492486	0.559738	0.28715	0.739312	0.551035	0.895498	0.491946	1.12469	0.456298	1.69723	0.87157	0.148586	0.349968	0.58045	0.552478	0.819521
Capana00g000444	skyblue	0.0621917	0.0419919	0.0951284	0.0455214	0.148542	0.400007	0.0503372	0.111228	0.0462193	0.0783897	0	0	0.263708	0	0.0562481	0	0.199672	0.0839064	0	0	0	0.238032	0.0752769	0.43979	0.0416046	0.142595	0.184378	0	0	0	0	0.468754	0.44213	0	0.0951369	0.0564039
Capana00g000445	paleturquoise	3.14068	2.47752	1.9977	0.95595	1.08536	1.69989	1.86248	3.37392	1.38658	1.64618	0.656544	0.880423	0.50545	0.843607	0.899969	1.08675	0.832914	1.33418	0.626919	0.605708	0.391861	1.36945	1.45152	1.37435	0.9153	1.0457	0.907477	2.05546	2.31936	2.23545	2.70669	0.951898	1.39783	0.945192	2.09301	1.91773
Capana00g000446	antiquewhite4	0	0	0	0	0	0	0	0	0	0	0	0	0	0	0	0	0	0	0	0	0	0.463611	0	0	0	0	0	0	0	0	0	0	0	0	0	0
Capana00g000449	red	8.36126	6.4133	7.22367	5.26958	6.94371	7.06815	6.2328	6.90858	8.00618	9.78072	13.7324	15.2529	10.0722	8.7267	10.5245	9.6135	9.43324	9.49822	4.90156	6.55993	10.7989	5.91983	8.25465	12.3125	3.26418	7.06106	7.37031	3.54555	8.65577	3.4022	4.9255	6.94895	7.74492	5.2131	6.83747	4.32424
Capana00g000451	skyblue	2.78126	4.20795	3.11831	13.4713	7.50144	16.0796	4.77325	2.80563	6.83533	3.24573	3.63916	5.11664	14.0142	11.9526	9.99602	5.56736	8.19201	5.47806	4.47799	7.45312	5.79517	35.8169	30.4027	29.9908	11.103	21.1082	22.1309	3.01949	2.61591	5.3214	21.5479	24.6343	18.9432	9.22044	6.22927	7.42312
Capana00g000452	red	59.6894	56.8374	78.1617	21.567	34.4218	34.9732	30.5606	28.373	32.6332	73.2117	129.56	141.823	38.4874	28.1944	31.2244	35.8966	29.4906	35.1257	6.97311	26.1702	24.6709	27.1909	36.0246	35.5497	33.4328	30.6307	26.198	54.2613	36.4208	20.8854	49.2745	38.7878	54.6298	33.6022	32.46	32.7722
Capana00g000453	saddlebrown	0.0165635	0	0	0	0	0	0	0	0	0	0	0	0	0	0	0	0	0	0	0	0	0	0	0	0	0	0	0	0	0	0	0	0	0	0	0
Capana00g000455	plum2	167.405	172.203	166.652	194.617	186.672	151.38	202.741	176.88	203.032	155.086	182.709	114.025	176.246	266.268	260.517	241.743	169.379	135.441	189.298	130.377	138.103	168.595	151.069	135.034	214.85	123.856	124.056	173.273	164.15	168.196	150.209	140.372	143.157	120.229	167.607	192.445
Capana00g000456	darkgrey	0	0	0	0	0	0	0.0503372	0.018538	0	0	0	0	0	0	0	0	0	0	0	0.0865297	0	0	0	0	0	0	0.0197278	0	0	0	0.0314732	0	0	0	0	0
Capana00g000458	darkorange	0.563498	0.593655	0.671244	0.204294	0.100899	0	0.414931	0.0474597	0.458431	0.141854	0.15792	0	0	0.144085	0	0.434699	0.076828	0.202148	0.292095	0.19099	0.376099	0	0.258605	0.100427	0.182389	0.280016	0.173019	0	0	0	0.76883	0.302136	0.151736	0.180498	0.501954	0
Capana00g000459	skyblue3	16.8555	22.4103	18.6762	22.7353	24.8476	24.1225	25.2171	24.4437	21.9081	19.1195	19.1062	13.5421	24.4053	25.4254	27.2714	23.6285	27.3267	24.2973	19.6098	18.1559	18.0902	24.2437	18.5975	19.9608	21.2136	17.4264	21.3224	14.3755	14.912	15.5458	19.293	17.2894	21.1616	14.3269	19.3632	17.8071
Capana00g000462	black	0.0621917	0	0	0.0455214	0	0.106243	0.151012	0.037076	0	0.0391948	0	0.342387	0.050545	0.105451	0	0	0.0832914	0.050199	0.0835891	0	0.0391861	0	0	0	0	0	0.123909	0.183523	0.103083	0.0438323	0.188839	0	0	0.0859266	0.0475685	0
Capana00g000465	turquoise	21.5494	20.3661	25.4944	31.0456	19.8982	40.1598	23.9605	18.3526	21.492	21.8707	38.4489	34.3854	25.6769	23.4628	27.3928	21.7893	19.865	26.0771	7.732	6.18687	7.01432	35.2369	51.2248	31.9948	15.8513	18.8225	29.3943	10.4241	16.5447	12.5361	42.6776	39.1336	34.9457	13.1897	18.3139	12.014
Capana00g000466	red	1.02616	0.923821	0.856156	0.273129	1.31147	0.903065	0.704721	1.48304	1.34036	0.627118	0.082068	0	0.707631	0.790881	0.843721	0.923734	0.749622	1.0916	0.877686	0.346119	0.901281	0.316026	1.26423	0.659686	0.707277	0.950633	0.78911	0.623979	0.82466	1.97246	1.13303	1.21631	0.8154	0.601486	0.808664	0.620443
Capana00g000467	orangered4	0.279863	0.293943	0.475642	0.202635	0.135669	0.305748	0.188403	0.444912	0.277316	0.0391948	0	0	0.252725	0.0209198	0.0973023	0.278241	0.169398	0.286341	0.208973	0.173059	0.548606	0.300275	0.327764	0.219895	0.0997789	0.318788	0.124424	0	0.257706	0.0415689	0.377678	0.105766	0.125749	0.201886	0.192864	0.169212
Capana00g000469	red	2.21876	1.33093	1.563	1.82856	0.707802	1.86158	0.838429	0.761658	1.03034	2.83686	1.88548	3.5246	0.915163	1.15445	1.04235	0.323318	0.990489	1.3714	2.38751	1.70579	0.758275	1.47289	1.86279	0.799418	1.74428	0.560773	1.84104	1.53651	1.93589	0.534829	1.14228	1.93421	1.08738	1.59354	1.1866	1.30276
Capana00g000470		0	0	0	0	0	0	0	0	0	0	0	0	0	0	0	0	0	0	3.97048e-06	0	0	0	0	0	0	0	0	0	0	0	0	0	0	0	0	0
Capana00g000471		0	0	0	0	0	0	0	0	0	0	0	0	0	0	0	0	0	0	0	0	0	0	0	0	0	0	0	0	0	0	0	0	0	0	0	0
Capana00g000473	skyblue	0	0	0	0.136564	0.135669	0.265607	0.0503372	0	0	0	0	0	0.151635	0.105451	0.28124	0.0543373	0.0416457	0	0	0	0	0.158013	0.468234	0.219895	0.0416046	0.28519	0.157822	0	0	0	0.50357	0.264416	0.116486	0.0429633	0.0475685	0
Capana00g000475	salmon4	0	0	0	0	0	0	0	0	0	0	0	0	0	0	0	0	0	0	0	0	0	0	0	0	0	0	0	0	0	0	0	0	0	0	0	0.112808
Capana00g000476	ivory	0	0	0	0	0	0	0	0	0	0	0	0	0.0508389	0	0	0	0	0	0	0	0	0	0.0472644	0	0	0	0	0	0	0	0.0631199	0	0	0	0	0
Capana00g000477	skyblue1	0	0	0	0.139334	0	0	0	0	0	0	0	0	0	0	0	0	0	0	0	0	0	0	0	0	0	0	0	0	0	0	0	0	0	0	0	0
Capana00g000481	tan	0	0	0.336784	0.788904	0.148996	0.36943	0.173705	0.224011	0.143762	0.250545	1.01789	0	0.702721	0.601114	0	0.755469	0.126208	0.130446	0	0.275272	0	0.310255	0.329604	0	0.433462	0	0	0	0.363719	0	0	0.183698	0.405922	0.292978	0.12631	0.683435
Capana00g000482		0	0	0	0	0	0	0	0	0	0	0	0	0	0	0	0	0	0	0	0	0	0	0	0	0	0	0	0	0	0	0	0	0	0	0	0
Capana00g000483	red	13.2779	15.579	14.84	18.8004	22.6116	14.9803	20.1349	23.6545	19.6894	11.0921	8.57611	6.45644	16.9831	18.4012	19.5743	16.2469	18.9488	17.9103	19.1837	16.1378	20.6511	18.0662	18.9635	19.1309	20.303	16.9213	16.2557	18.389	13.143	21.0834	15.296	15.0717	15.0267	18.775	21.0728	17.0904
Capana00g000487	cyan	0	0.184659	0.175555	0.862059	0.927322	0.945395	0	0.0570346	0.418271	0	0.374394	0	0.456975	0.713883	0.394268	0.595624	0	0.241894	0	0.40032	0	0	0	0.604189	0.0578664	0	0.276722	1.23538	0	0.83996	0.0240941	0.0767632	0	0.366717	1.26227	0
Capana00g000489	cyan	0	0	0	0.0484693	0	0.106243	0	0	0	0	0	0	0.0534501	0.112009	0	0	0	0	0	0	0.043804	0	0.0468234	0	0	0.0513766	0.0394555	0.146819	0	0	0	0	0	0.0429633	0	0
Capana00g000490	green	12.6794	11.3802	10.6659	6.19117	9.40811	8.78765	7.23576	5.26697	8.09275	7.63006	10.8087	15.2495	6.30074	9.01042	7.47653	7.07624	7.29769	7.37546	5.86205	9.48448	9.91435	7.92519	7.89754	6.41337	6.11573	6.86209	7.09408	12.4014	11.5942	8.92962	10.6601	10.5197	10.2894	8.03324	7.80307	7.39104
Capana00g000491		0	0	0	0	0	0	0	0	0	0	0	0	0	0	0	0	0	0	0	0	0	0	0	0	0	0	0	0	0	0	0	0	0	0	0	0
Capana00g000492	skyblue2	0	0	0	0	0	0	0	0	0	0	0	0	0	0	0	0	0.0064465	0	0	0	0	0	0	0	0	0	0	0	0	0	0	0	0	0	0	0
Capana00g000498	paleturquoise	10.5726	13.2274	7.99079	4.77975	7.50704	7.27764	10.5708	8.00842	10.3069	5.25211	3.77513	3.71734	2.17344	1.52904	0.956217	3.04289	5.289	6.99433	2.63306	4.75913	5.0942	0.737395	0.468234	0.879581	3.32836	7.31987	4.77412	3.56035	7.00961	4.3394	2.5808	2.00956	0.990129	8.46377	6.32661	4.2867
Capana00g000499	skyblue2	0	0	0	0	0	0	0	0	0	0	0	0	0.0278682	0.0330439	0	0	0.0501771	0	0	0	0	0	0	0	0	0	0	0	0	0	0	0	0	0	0	0
Capana00g000500	red	1.22256	0.7404	1.3719	1.25116	0.570723	1.98979	1.43747	2.28976	0.814112	0.442019	0	0	0.990137	0.813353	1.39001	1.21358	1.16152	0.828283	1.09594	1.94862	1.52947	0.923239	0.485758	0.871974	0.733763	1.07534	0.734456	1.49914	0	0.932222	1.05061	1.35587	0.964367	0.695018	0.524493	1.49228
Capana00g000501	lightpink4	0	0	0	0	0	0	0	0	0	0	0	0	0	0	0	0	0	0	0	0	0	0	0	0	0	0	0.0414757	0	0	0	0	0	0	0	0	0
Capana00g000503	skyblue	91.1142	86.0852	85.0534	94.4773	115.004	111.454	73.782	73.2506	84.837	77.9781	86.2604	84.7528	87.2303	90.2009	85.0718	68.1443	80.4822	69.0278	88.6129	105.176	123.12	99.9363	99.6761	94.062	83.8263	87.8025	62.2572	123.124	98.9501	103.267	129.512	123.994	124.361	94.7958	98.2279	91.2432
Capana00g000506	paleturquoise	0.265703	0.299009	0	0.111342	0.200063	0.190129	0	0.217051	0.0815283	0.168378	0	0.451236	0.251609	0.241279	0.172175	0.470231	0.109325	0.33371	0.218438	0.0524232	0.166952	0.155736	0.377235	0.159316	0.205786	0.334311	0.2771	0	0	0.186356	0.339583	0.533107	0.117365	0.188708	0.151272	0.357684
Capana00g000507	red	4.13575	3.23337	2.6636	5.96331	13.0695	6.69331	3.02023	3.5593	5.0379	69.4141	71.5633	54.7819	6.26759	12.285	21.093	7.49855	11.286	6.59004	0.752302	0.216324	0.352675	1.89616	1.68564	0.989529	0.208023	0.617911	1.30203	0.770798	0.618495	0.701317	5.22454	2.22109	1.80553	0.429633	0.475685	1.12808
Capana00g000508		0	0	0	0	0	0	0	0	0	0	0	0	0	0	0	0	0	0	0	0	0	0	0	0	0	0	0	0	0	0	0	0	0	0	0	0
Capana00g000510	skyblue3	9.31287	8.79492	7.63842	10.6387	9.76439	11.985	12.1439	9.8572	9.40933	9.91579	11.1751	12.646	9.82145	11.2089	11.6407	9.45502	11.1972	11.8402	7.91903	6.25632	7.32027	8.43049	10.8775	10.9145	9.32642	9.30616	9.72098	8.62276	5.40453	7.20951	11.6203	11.1672	10.9521	7.463	9.26155	7.09676
Capana00g000511	skyblue	4.56444	4.19068	6.60201	5.08893	3.41255	7.14937	5.32794	5.6141	7.14004	5.17902	4.66083	4.09202	5.51448	6.57536	5.7543	4.48283	6.7012	6.23249	4.49963	5.62636	3.6715	9.04549	9.09477	7.48292	4.26383	4.34431	6.94757	5.60719	5.52174	5.49348	7.64296	8.71114	7.17654	5.83074	6.38983	6.38547
Capana00g000512	salmon4	0	0	0	0	0	0	0	0	0	0	0	0	0	0	0	0	0	0	0	0	0	0	0	0	0	0	0	0	0	0	0	0	0	0	0	0.0602014
Capana00g000513	purple	25.7806	23.0737	30.7291	22.3973	28.3417	24.5361	25.0867	23.0224	21.1986	25.215	23.2171	26.5073	27.4675	23.9252	23.1802	23.9624	22.7364	21.0019	18.7606	16.5004	16.713	21.4823	20.2887	20.571	19.5996	19.8461	16.8464	29.5778	26.0632	23.2198	22.8225	21.5947	25.9143	21.0613	23.6974	25.5486
Capana00g000514	plum	0.0310959	0.146972	0.0951284	0.136564	0	0.239047	0.17618	0.222456	0.0693289	0.0783897	0	0	0.151635	0.0263627	0.112496	0.244518	0.104114	0.0202288	0.0626919	0.216324	0.0391861	0.105342	0.0468234	0.219895	0.0624068	0.356487	0.118367	0	0.0257706	0.0219162	0.0944195	0.105766	0.0582429	0.12889	0.0713527	0.028202
Capana00g000515	darkgrey	0	0	0	0	0	0	0	0	0	0	0	0	0	0	0	0	0	0	0	0.129795	0	0	0.0468234	0	0.0416046	0	0	0	0	0	0	0	0	0	0	0
Capana00g000516		0	0	0	0	0	0	0	0	0	0	0	0	0	0	0	0	0	0	0	0	0	0	0	0	0	0	0	0	0	0	0	0	0	0	0	0
Capana00g000519	green	30.5672	25.5311	25.6847	13.9296	16.9836	19.6018	17.467	15.5348	19.2931	28.2987	36.7254	37.3202	12.0297	12.7068	10.4059	17.2162	15.4695	12.1693	26.8321	35.1224	29.468	22.3852	17.4072	15.8095	23.673	31.3233	36.7725	16.1868	26.5438	16.0672	26.1857	23.6104	26.9082	27.4436	22.6426	29.1365
Capana00g000521	black	0.828193	0.38606	0.40082	0.566656	0.482096	1.18211	0.779904	1.02983	0.734237	0.721536	1.09847	0	0.80938	1.09974	0.870976	0.634732	0.88468	1.16058	1.08456	0.687788	1.24695	0.661381	1.22265	0.840657	0.518262	1.35175	0.696337	1.41813	0.893109	1.66475	1.33272	0.75982	0.997483	1.01965	0.566688	0.720494
Capana00g000523	red	0.643098	0.232576	0.67582	0.472952	0.459348	0.167212	0.595571	0.879031	0.691248	0.117585	0.738612	1.27172	0.0520852	0.58435	0.28124	0.508344	0.551099	0.0943442	0.417946	0.367862	0.294186	0.342752	0.234117	0.449547	0.235134	0.303791	0.376017	0.227474	0.333215	0.362404	0.13353	0.455807	0.298872	0.229778	0.314285	0.585645
Capana00g000525	saddlebrown	0.110602	0	0.0190439	0	0	0	0	0	0	0.0067539	0	0	0	0	0	0.032278	0	0	0	0	0	0	0	0	0	0	0	0	0	0.0685526	0	0	0	0	0	0
Capana00g000526	tan	0	0	0	0	0	0	0	0.037076	0.0462193	0	0.164136	0	0	0	0	0	0	0	0	0	0	0	0	0	0	0.0475316	0	0	0	0.131497	0	0	0	0.0859266	0.0951369	0.0564039
Capana00g000530	floralwhite	0	0.087319	0	0.0935913	0	0.109702	0	0	0	0	0	0	0	0	0	0	0	0	0	0	0	0	0	0	0	0	0	0	0	0	0	0	0	0	0	0
Capana00g000532		0	0	0	0	0	0	0	0	0	0	0	0	0	0	0	0	0	0	0	0	0	0	0	0	0	0	0	0	0	0	0	0	0	0	0	0
Capana00g000533	black	0	0	0	0	0	0	0	0.611434	0	0	0.329238	2.04575	0	0	0.172377	0	0	0	0	0	0	0	0	0	0	0	0.157536	0	0.350787	0.79552	0	0	0	0.202343	0	0.450977
Capana00g000538	plum2	0	0	0	0	0	0	0	0	0	0	0	0	0.076753	0	0.0828737	0	0	0.053849	0	0	0	0	0	0	0	0	0	0	0	0	0	0	0	0	0	0
Capana00g000539	skyblue3	6.98735	8.83713	6.26251	10.8054	9.95507	10.0678	7.85673	7.16447	7.12497	5.50702	7.84407	3.97887	13.1878	9.96801	8.49658	7.84733	8.62988	8.88252	6.21488	3.15466	4.19944	8.73932	3.56657	8.14429	3.80361	6.148	5.45328	6.90996	7.22644	8.99759	5.071	7.7134	4.78294	5.94033	5.76677	5.08369
Capana00g000541	turquoise	4.43331	7.1284	6.32559	8.27382	9.1024	8.81909	7.7664	9.69285	8.86459	4.67898	6.00811	5.60687	5.9151	6.48825	8.79487	6.88366	8.10108	7.73939	8.21445	6.60147	5.54302	9.20578	9.03316	9.2287	7.84081	8.57834	7.3233	4.21975	6.67517	6.33871	7.7925	7.40007	7.83777	6.49675	7.81031	6.14705
Capana00g000544		0	0	0	0	0	0	0	0	0	0	0	0	0	0	0	0	0	0	0	0	0	0	0	0	0	0	0	0	0	0	0	0	0	0	0	0
Capana00g000546		0	0	0	0	0	0	0	0	0	0	0	0	0	0	0	0	0	0	0	0	0	0	0	0	0	0	0	0	0	0	0	0	0	0	0	0
Capana00g000548		0	0	0	0	0	0	0	0	0	0	0	0	0	0	0	0	0	0	0	0	0	0	0	0	0	0	0	0	0	0	0	0	0	0	0	0
Capana00g000549	turquoise	3.36764	6.93508	4.70547	0.48214	0.883459	1.84409	1.56982	1.76247	1.05705	5.05711	1.36878	2.42635	0.937784	1.88183	1.12531	1.84215	1.70541	1.32628	2.24952	3.14535	2.45475	0.67603	2.0855	0.763191	1.17493	1.79376	1.51497	3.78577	4.39247	2.35919	1.98049	0.84998	1.49831	1.42422	1.66147	0.710552
Capana00g000550	purple	0	0	0.125953	0.498038	0	0	0	0	0	0	0	0	0	0	0	0.511121	0.235625	0.125117	0.362524	0.207999	0.677525	0	0	0.235829	0.230923	0.348491	0	0	0	0.213752	0.176053	0.718404	0.150886	0.345947	0.168737	0.162301
Capana00g000552	mediumpurple2	0	0	0	0	0	0	0	0.037076	0	0	0	0	0.050545	0	0	0	0	0	0	0	0	0	0	0	0	0	0.0394555	0	0	0	0	0	0	0	0	0
Capana00g000555	mediumpurple3	9.17764	12.9191	8.06634	8.73857	10.5165	8.76437	14.2055	14.2047	10.1833	13.9179	8.79581	3.66479	6.16858	7.73943	8.94823	7.68888	8.34754	9.48738	6.8835	7.10353	7.03458	9.54503	8.33627	8.53798	8.54348	9.0207	8.37018	6.70319	9.14954	9.28539	7.32511	9.36455	8.33222	7.78681	10.1981	7.36131
Capana00g000557	turquoise	0.0621917	0.0419919	0	0.0455214	0.226116	0.478093	0.0503372	0	0.209075	0	0.222965	0	0.10109	0.210902	0.0562481	0	0.124937	0	0.0835891	0	0	0.117372	0.0936468	0	0.0416046	0	0.296192	0	0	0.0876647	0.314732	0.475949	0.0582429	0	0.142705	0.169212
Capana00g000558	tan	2.21458	0.998782	0	1.61531	1.39615	0.876609	0.884705	1.08008	0.812305	2.96874	5.89365	1.8904	1.315	0.401121	0.57228	0.822546	0.438522	0.491029	1.54661	1.15744	1.91065	1.66004	1.792	1.08163	1.35635	1.3672	0.731193	0.90215	1.45942	1.03502	1.03368	1.9361	1.9593	0.86504	0.797159	0.805101
Capana00g000559	maroon	41.9483	34.6013	38.1465	66.1882	66.478	77.1324	45.3035	37.7804	53.3371	69.4925	71.8506	66.7165	72.33	76.0828	77.0036	56.1848	63.7179	62.666	47.7712	45.3415	42.0467	82.5882	76.884	70.5864	58.704	60.793	68.9682	41.6598	24.7398	32.6113	71.1293	64.8877	68.8431	32.3943	38.6256	41.4005
Capana00g000560		0	0	0	0	0	0	0	0	0	0	0	0	0	0	0	0	0	0	0	0	0	0	0	0	0	0	0	0	0	0	0	0	0	0	0	0
Capana00g000561	lightcyan	0.186575	0.125976	0.142693	0.136564	0.135669	0.106243	0.100674	0.519064	0.138658	0.391948	0.574476	0.391299	0.050551	0.158176	0.112496	0.217349	0.0832914	0.242578	0.208973	0.0865297	0	0.105342	0.0936468	0.109948	0.0832091	0	0.078911	0	0.515413	0.175329	0.440624	0	0	0.214816	0	0.0564039
Capana00g000562	skyblue	19.722	21.3958	16.7381	52.9832	34.8756	75.7241	25.2691	14.6079	25.1277	24.0557	25.7267	29.4247	63.1417	55.3641	46.4151	22.5517	31.1822	24.0004	27.6262	31.4079	23.5039	131.653	131.328	98.4957	48.998	76.4495	91.8279	24.9528	28.2049	22.3339	96.4781	87.3572	84.7434	39.6636	33.0512	34.7365
Capana00g000564	bisque4	0	0	0	0	0	0.0531215	0	0	0.000762295	0	0	0	0	0	0	0	0	0	0	0	0	0	0	0	0	0	0	0	0	0	0.0629463	0.0528832	0.12259	0.0429633	0	0
Capana00g000566	cyan	0	0.0870763	0	0.0523312	0	0.0554699	0.0565063	0.0413365	0	0.172495	0.18439	0	0.0538761	0.285646	0.263661	0	0.0759588	0.0949198	0.316606	0.184077	0	0.0552117	0.158638	0	0.0498568	0	0.0439328	0.350157	0	0	0.0652364	0.179757	0.0647188	0	0	0.0647334
Capana00g000567	lightcyan	19.8703	18.0145	21.3414	9.3319	10.1752	14.0241	13.138	14.2372	12.8952	21.322	18.9477	21.9617	10.4123	9.45815	9.61842	10.9218	10.9112	12.7607	8.23353	10.5566	8.62095	10.1655	9.73868	8.08115	8.73696	10.7421	10.6135	10.9747	12.5761	10.5198	10.9625	12.216	10.6584	10.526	9.70397	10.886
Capana00g000568	plum	0.197578	0.043303	0.0951284	0.510936	0	0.184525	0.251686	0	0.330042	0.117585	0	0.19565	0	0.158176	0	0.204817	0.257757	0	0	1.40571	1.5587	0	0.361039	0	0.681195	2.67547	0.964862	0.19243	0.41233	0.350659	0.755356	0.205978	0.174729	1.41779	0.943421	0.456595
Capana00g000571	purple	20.8594	22.9108	25.4469	25.0764	26.7536	23.9578	25.7585	30.3652	25.4073	20.6865	18.0484	14.2824	31.0594	31.3591	27.7226	21.7893	18.7959	18.8807	47.2927	45.9984	46.2459	37.9758	30.7082	38.5156	49.005	35.8639	34.7546	23.0448	24.8139	24.5389	30.8212	33.8452	33.6061	30.2835	31.8402	33.436
Capana00g000572	ivory	0	0	0	0	0	0	0	0	0	0	0	0	0	0	0	0	0	0	0	0	0	0	0	0	0	0	0	0	0	0	0.125893	0	0.0582429	0	0	0
Capana00g000573	green	0	0	1.24223	0	0	0.37185	0.000813701	0	0	0	0.649407	0.707326	0	0	0	0	0.29152	0	0	0.0865297	0	0	0.0468234	0	0.0832091	0.190127	0	0.694439	0	0.0876647	0	0	0	0	0	0
Capana00g000574	midnightblue	0	0	0.445627	0.149039	7.68794e-07	0	0	0.15706	7.74635e-05	0.298047	0	0	0	0	0	0.0488156	0	0.810945	0	0	0	0	0	0.0332006	0	0	0.000862616	0	1.74189	0.610848	0	0	0.364133	0.004371	0	0
Capana00g000578	paleturquoise	3.48274	2.18358	2.18795	1.77534	1.53759	2.70919	2.11416	1.96503	2.54206	1.72457	2.21584	0.391299	1.21308	1.15996	0.843721	1.41277	2.08228	1.21289	1.42102	2.07671	2.07686	2.15951	1.82611	1.59424	2.12183	2.23399	0.907477	3.74388	5.10259	2.76144	2.83258	2.80281	2.15499	2.36298	2.94925	2.03054
Capana00g000580	cyan	0	0	0	0	0	0	0	0	0	0	0	0	0	0	0	0	0	0.119215	0	0	0.0411024	0	0	0	0	0	0	0.383917	0.0947657	0	0	0	0	0	0	0.273265
Capana00g000582	orangered4	0	0	0	0	0	0	0	0	0	0	0	0	0	0	0	0	0	0.053202	0	0	0.066091	0	0	0	0	0	0	0	0	0	0	0	0	0	0	0
Capana00g000584	tan	0.217671	0.598275	0.194086	0.275728	0.233723	0.486676	0.302023	0.337491	0.514386	0.414125	0.751927	0	0.310847	0.166075	0.228496	0.164834	0.595304	0.646875	0.300802	0.134531	0.124303	0.368697	0.152753	0.329843	0.124814	0.24181	0.357351	0.0734093	0.309248	0	0.326142	0.108283	0.174729	0.214816	0.250004	0.343341
Capana00g000585	paleturquoise	1.34527	0.740959	1.24373	0	0	0.780252	0.712291	1.7115	0.990614	0.667775	0	0	1.14993	0	1.25476	1.03617	0.71933	0	0.557638	0.574379	0.931214	0.0304611	0.868891	0.499069	0	0	0	0.964551	0.613014	1.41449	1.43026	0	0	0.023392	0.824436	0.0631432
Capana00g000586	maroon	0.165386	0	0.279833	0.564821	0.339922	0.206184	0	0.0719889	0.266894	0.224699	0.572425	0.652804	0.573122	0.700861	0.415428	0.234175	0.0789947	0.496958	0	0.629455	0.14646	0.495667	0.413779	0.306821	0.0730318	0.0867533	0	0.0703967	0	0.175029	0.235656	0.668312	0.444449	0.230004	0.436064	0.232621
Capana00g000588	paleturquoise	80.2883	53.3723	56.5234	0.234322	3.81021	2.9998	8.11314	22.3357	10.2505	10.8107	11.9622	8.61189	2.11996	1.20518	0.203564	2.31674	2.89025	2.74952	2.0208	5.33957	1.12616	3.14337	3.16389	3.14352	1.82648	5.48718	3.1864	76.4993	44.8463	45.1018	3.14518	2.19139	3.10248	2.33418	11.5014	30.8717
Capana00g000592	maroon	0.342054	0.965813	0.523206	0.31865	0	0	0.402698	0.037076	0.415974	0.313559	0	0.0489124	0.10109	0	0.224992	0.543373	0.957851	0.0404297	0.961275	0.346119	0.195931	0	0.0468234	0	0.790487	0.380253	0.868021	1.39478	0.257706	0.920479	0.566517	0.0528832	0.524186	0.0859266	0.713527	0.846059
Capana00g000594		0	0	0	0	0	0	0	0	0	0	0	0	0	0	0	0	0	0	0	0	0	0	0	0	0	0	0	0	0	0	0	0	0	0	0	0
Capana00g000595	ivory	0.694865	0.896758	0.798957	0.660243	0.921505	0.792341	1.27988	0.446456	0.499054	0.117585	1.34686	0.440212	0.428819	0.374434	0.670292	0.612545	0.379146	0.719958	0.11886	1.17089	0.296364	0.860205	0.999289	0.638595	0.660785	0.781072	0.737265	0.160724	0.0767528	0.304039	1.57075	0.578378	0.834903	0.699022	1.07815	0.717232
Capana00g000596	darkgrey	1.40535	0	0	0	0	0	0	0	2.31096e-06	0	0	0	0.664489	0	0.462219	0	0	0	0	1.42727	0	0	0	0.763015	0.0332528	0	5.68554e-05	0	0	5.82532e-05	0.0673457	0	0	0	0	0
Capana00g000597	midnightblue	1.13898	2.37507	1.68093	1.38592	1.1812	0.774588	0.890441	1.00038	2.85687	0.906258	0.672076	1.19988	2.0254	2.02117	0.842264	0.582801	1.35968	1.26388	1.86349	1.50851	2.82764	1.78985	0.709618	1.36495	1.67395	1.45792	1.65206	2.07994	2.84821	0.683854	1.96579	1.5203	1.86208	1.84145	1.13487	1.12811
Capana00g000598	palevioletred3	0.560913	0.0950928	0.0524812	0.430601	0.855018	0.336988	0.103144	0.192155	0.248863	0.262359	0.19101	0	0.428722	0.338969	0.414666	0.113947	0.304489	0.299507	0	0.730692	0.278519	0.113279	0.150857	0.181953	0.177138	0	0.367961	0.560949	0.477291	0.140863	0.724989	0.218252	0	0.270598	0.450019	0.478858
Capana00g000600	black	0.435342	4.19919e-05	0	0.0718482	0.179232	0	0	0	0	0	0	0.782599	0.276675	0	0	0	0.0611168	0	0	0	0	0	0	0	0.0724605	0	0	0	0	0	0.248395	0	0	0	0	0
Capana00g000604	green	11.4126	4.12725	2.44466	2.31249e-05	9.04463e-08	0	1.91281e-06	0	0	10.9001	9.52207	14.1103	0.371729	0	0	0	0	0	11.8765	4.54737	9.69331	0	0	0	0	0	0	9.25991	7.3747	9.38644	0	0	0	0	0	0.0016105
Capana00g000606	skyblue	56.8743	56.1011	57.9332	116.489	119.66	121.648	90.5063	64.8459	86.2914	89.913	87.4025	88.1891	126.868	117.683	126.277	86.0703	96.7846	90.3199	103.734	105.263	109.525	142.633	121.6	127.539	108.838	116.357	110.673	68.9681	65.612	67.2388	128.914	135.751	133.9	96.2807	105.697	91.7692
Capana00g000607	darkgreen	0	0	0	0	0	0	0	0	0	1.02897	0.435219	0	0	0	0	0.0355975	4.16457e-08	0	0	0	0	0	0	0	0	0	0	0	0	0	0	0	0	0	0	0
Capana00g000608	darkmagenta	0.368421	0.418442	0	0.211059	0	0.166316	0.128216	0.101486	0	0	0	0	0	0	0	0	0.117629	0	0.157565	0	0	0	0.208004	0	0	0	0	0	0	0	0	0.40972	0.0171898	0	0	0.0146028
Capana00g000612	darkgreen	0	0	0.454144	0	0	0.448932	0	0.549367	0.356936	1.25309	0	0	0.790471	0	0	0	0.97332	0.24609	0	0	0	0.153499	0	0.264794	0	0	0.631809	0	2.62861e-06	0.376536	0.239283	0	0.555061	0	0	0
Capana00g000614	green	69.9915	129.465	81.7881	150.469	147.355	151.891	148.579	170.077	155.432	65.428	32.6607	0	143.202	115.272	117.582	182.27	186.261	197.026	155.362	113.963	81.5795	77.1963	67.8708	99.6758	146.273	134.696	100.7	73.1671	96.443	96.5939	96.1936	102.474	87.1872	145.882	86.8333	104.535
Capana00g000617	lavenderblush3	0	0	0.0951284	0	0	0.0531215	0	0	0	0	0	0	0	0.0527254	0	0	0	0.0808593	0	0	0	0	0	0	0.0832091	0.0475316	0	0.0738768	0	0	0	0.105766	0	0.0429633	0	0
Capana00g000619		0	0	0	0	0	0	0	0	0	0	0	0	0	0	0	0	0	0	0	0	0	0	0	0	0	0	0	0	0	0	0	0	0	0	0	0
Capana00g000620	tan	0.248767	0.377927	0.142693	0.0910429	0.0904463	0	0.151012	0.222456	0.231096	0.0783897	0.533442	0.244562	0.050545	0.105451	0.168744	0.108675	0.0832914	0.444726	0.0835891	0.302854	0.156744	0.210684	0.0936468	0	0.0832091	0.0950633	0.157822	0	0	0.175329	0.125893	0.105766	0.116486	0.0429633	0.190274	0.112808
Capana00g000622	darkseagreen4	0	0.0962737	0	0	0.225358	0.308176	0	0	0	0	0	0	0	0	0	0	0	0.547867	0.298034	0	0	0	0	0.322074	0.145952	0	0	0.378396	0	0	0.315241	0	0.487708	0	0.234312	0
Capana00g000624	red	37.31	33.1696	21.199	15.5509	15.8518	14.0048	27.1023	13.7005	23.3618	63.7599	80.5845	77.3949	7.52507	10.0517	12.1185	23.7331	15.1788	14.6774	11.0448	13.2102	14.0634	7.65213	4.38144	9.55111	14.2191	22.9537	9.69663	5.60891	12.6491	6.7915	8.30246	3.05762	6.19118	8.73686	9.82511	8.34874
Capana00g000625	black	0	0	0	0	0	0	0	0	0	0	0	0.753079	0	0.273353	0.179653	0	0.248083	0	0	0	0	0.0938125	0.259633	0	0.140235	0	0	0	0	0	0	0.191443	0.185175	0	0	0
Capana00g000626	purple	0.957717	2.75137	0.803129	1.70536	1.69489	1.8035	0.491215	1.3353	1.20086	0.89337	0.776084	0	3.01465	1.9997	2.24243	1.18885	1.84153	0.977189	1.62543	2.45941	1.2627	3.0969	4.49762	4.2307	2.23162	2.91066	3.42498	4.73332	2.68947	1.86086	3.85833	2.50337	2.88381	3.56068	3.90151	1.86448
Capana00g000627	green	116.809	98.0887	115.351	25.3286	39.3003	28.8868	50.9173	61.4247	59.6273	89.6694	118.986	141.403	26.7107	31.3753	30.0172	31.9967	39.134	36.5552	69.3936	59.6045	73.3727	35.8602	29.8908	32.481	32.4615	28.5533	25.9913	127.242	103.413	123.927	53.5688	46.4913	56.5102	50.7098	78.3725	84.0438
Capana00g000628	tan	0	0.0947464	0	0	0	0	0.366836	0	0	0	0.528848	0	0	0.25763	0	0	0.241811	0	0	0	0	0	0.126547	0	0.117643	0.329088	0	0	0	0	0	0	0.254515	0	0	0
Capana00g000629	saddlebrown	0.288274	0	0	0.0658465	0	0	0	0.0554414	0	0	0	0	0.147767	0	0	0	0	0	0	0	0	0	0	0.0785946	0	0	0	0	0	0	0	0	0.081306	0	0	0
Capana00g000630	thistle2	0	0	0	0	0	0	0	0	0	0	0	0	0	0	0	0.108675	0	0	0	0	0	0	0	0	0	0	0	0	0	0	0	0	0	0	0	0
Capana00g000632	skyblue3	0.587708	2.43069	0.625859	4.90284	4.62856	3.97142	6.39979	6.5601	4.61859	2.69158	3.04421	4.78889	4.23537	6.66035	9.0575	5.60649	5.34236	5.14821	2.61232	2.14652	1.30521	2.22772	2.50857	3.24653	3.48171	3.07944	4.32384	0.462184	0.41233	0.802462	2.32893	3.47811	1.48332	2.53142	3.22994	2.32571
Capana00g000642	palevioletred3	0	0	0	0	0.199426	0	0	0	0	0	0	0	0	0.105451	0	0	0.0416457	0	0	0	0	0.0940182	0	0	0	0	0.157822	0	0	0	0	0.0803374	0	0	0	0
Capana00g000643		0	0	0	0	0	0	0	0	0	0	0	0	0	0	0	0	0	0	0	0	0	0	0	0	0	0	0	0	0	0	0	0	0	0	0	0
Capana00g000645		0	0	0	0	0	0	0	0	0	0	0	0	0	0	0	0	0	0	0	0	0	0	0	0	0	0	0	0	0	0	0	0	0	0	0	0
Capana00g000647	tan	0.1032	4.89095	3.17696	0	0	0	0	0	0	25.0718	56.4516	11.2413	0	0	0	0	0	0	2.63306e-06	0	0	0	0	0	0	0	0	0	0	0	0	0	0	0	0	0
Capana00g000649	navajowhite2	0	0	0	0	0	0	0	0	0	0.0399446	0	0	0	0	0	0	0	0	0.0874829	0	0	0	0	0	0	0	0	0	0.0555609	0	0	0	0	0	0	0
Capana00g000651	lightcyan1	0	0	0	0.135742	0.0452232	0	0	0.037076	0	0	0	0	0.302032	0.287302	0	0.562441	0	0.121179	0	0.131009	0	0.405657	3.1285	0.648821	0.51681	0.755839	1.35417	0	0	0	0.671623	0.9022	0.522998	0	0	0
Capana00g000652	darkslateblue	2.30109	2.09959	1.61718	2.91337	2.5325	1.96549	1.56045	1.00105	0.600851	2.2733	1.96963	0.929336	1.92071	20.6156	4.49984	2.22783	5.45558	2.02148	1.79717	1.471	0.744536	1.15876	2.76258	1.59424	1.49776	1.9488	6.27342	2.01876	1.64932	3.24359	1.88839	2.96146	4.8924	2.19113	1.14164	1.69212
Capana00g000653	turquoise	4.09057	0.618475	2.16858	0	0.136889	0	1.55786	1.9633	2.0965	0	1.52976	2.62128	0	0	0	0	0	0	0	0	0	0	0	0	0	0	0	0.516592	2.18084	2.84004	0	0	0	0.545533	0.249213	0
Capana00g000656	skyblue1	0	0	0	0.720466	0	0	0	0	0	0	0	0	0	0	0	0	0	0	0	0	0.0907056	0	0	0	0	0	0	0.140236	0.0788933	0	0	0	0.0317822	0	0	0
Capana00g000657	violet	0	0	0	0	0	0	0	0	0	0	0	0	0.141197	0	0	0	0	0	0	0	0.121691	0	0	0	0	0	0	0	0	0	0	0	0	0	0.334126	0
Capana00g000658	green	7.52489	9.4366	6.79413	11.8959	13.4985	10.6239	13.1079	12.7121	12.0648	10.5912	9.78971	5.53787	14.3728	14.7763	12.6198	9.55067	14.8996	10.4303	8.34719	8.99916	10.2393	12.281	13.3963	12.1107	10.2756	10.2203	12.5656	11.5252	13.129	13.8888	10.098	11.2321	10.1791	11.7172	14.5804	11.439
Capana00g000659	darkgrey	0	0.209959	0	0	0.180893	0	0.604046	0.481988	0.432811	0.901482	0.123102	0	0.657086	0	0.674977	1.03241	0.458102	1.13203	3.00921	3.37466	2.89977	0.632053	0.327764	0.659686	3.49478	1.52101	1.34149	0.477161	0.927743	0.475808	0.251785	0.211533	0.4077	1.84742	0.903801	0.902463
Capana00g000662		0	0	0	0	0	0	0	0	0	0	0	0	0	0	0	0	0	0	0	0	0	0	0	0	0	0	0	0	0	0	0	0	0	0	0	0
Capana00g000663	darkslateblue	7.5116	20.5396	26.2551	61.6621	16.8938	31.1017	36.7148	34.2871	46.9956	46.2845	53.0871	67.6175	36.2573	160.595	24.5694	36.6646	40.5053	94.3997	15.7718	19.401	28.3854	9.98175	20.5082	24.2614	24.2894	20.886	24.075	18.7081	17.0119	23.4502	23.8595	51.6588	29.7442	55.2577	46.5582	48.9286
Capana00g000665	darkgreen	0	0	0	0	0	0	0	0	0	0.888767	0	0	0	0	0	0	0	0	0	0	0	0	0	0	0	0	0	0	0	0	0	0	0	0	0	0
Capana00g000667	darkgrey	0	0	0	0	0.370268	0	0.513605	0.127012	0	0	0	0	0	0	0	0	0	0.105391	0	0.662589	0	0	0.000133587	0.112393	0	0.28362	0	0	0	0	0.438994	0.0979516	0	0.254581	0	0
Capana00g000669	skyblue	0.186575	0.293943	0.190257	0.182086	0.0452232	0.212486	0.100674	0.481988	0.0462193	0.783897	0	0	0.50545	0.632705	0.168744	0.163012	0.0832914	0.283008	0.125384	0	0.548606	0.263355	0.0936468	0.549738	0.624068	0.332721	0.236733	0.330342	0.670037	0.613653	0.881248	0.846131	0.990129	0.12889	0.190274	0.28202
Capana00g000670	darkorange	2.53922	1.74686e-05	6.27932	2.16742	1.97093	0.596105	1.71815	1.62182	0.607855	0.588329	0	0	1.10086	0.88047	1.30061	3.32667	0	2.23103	1.92844	2.16324e-07	3.27287	0.879529	2.30164	0.68086	0.888854	1.37182	2.01835	0	0.0516964	4.40849	0	1.78764	0.632	0	1.0297	1.22917
Capana00g000672	tan	0.408234	2.15464	1.20483	1.86352	1.74545	3.15938	0.875094	1.26867	0.934335	2.55751	4.1433	0	2.29682	2.50933	1.01298	0.560415	1.67933	2.58251	0	1.64463	1.33545	1.05141	2.00805	0.839656	2.09329	0.470391	2.02331	0.972995	1.43265	2.68001	0	0.791302	1.08933	1.46406	1.41254	1.57662
Capana00g000675		0	0	0	0	0	0	0	0	0	0	0	0	0	0	0	0	0	0	0	0	0	0	0	0	0	0	0	0	0	0	0	0	0	0	0	0
Capana00g000676	saddlebrown	0.127829	0	0	0	0.0452232	0	0	0	0	0	0	0	0	0	0	0	0	0	0	0.0443632	0.080059	0	0	0	0.0425698	0	0	0.110114	0	0	0.0191419	0	0	0.0587614	0	0
Capana00g000677	tan	1.60195	0.560389	1.79205	0.921392	0.750256	2.05686	2.22147	0.257129	0.744902	1.32325	14.1933	0	1.47538	1.72398	2.24636	2.67209	1.57022	1.76081	2.60464	9.38595	5.29961	2.44989	3.00474	0.608595	1.59819	3.93368	3.24383	4.84389	1.85552	1.50525	1.66048	2.78293	3.45377	0	0.32614	2.57915
Capana00g000678	darkgrey	0	0	0.475642	0	0	0	0	0.00328352	0	0	0	2.44562e-07	0	0.363853	0.100491	0	0	0	4.00392e-05	1.11489	0	0.207472	0	0	3.2826e-05	0	0	0	0.670037	0.175329	0	0	0	0	0.187382	0.451231
Capana00g000679	darkgreen	0.155479	0.251951	0.665899	0.0455214	0.633124	0.159364	1.00674	0.296608	0.462193	1.01907	0.20517	0	0.30327	0.0582033	0.224992	0.271687	0.791268	0.242578	0.376151	0.233055	0.274303	0.368697	0.0936468	0.494764	0.291232	0.332721	0.552377	0.220228	0.876202	0.0876647	0.251785	0.634598	0.349457	0.558523	0.332979	0.507635
Capana00g000680	brown4	0	0	0.166398	0	0	0	0	0.259532	0	0	0	0	0	0.0639207	0	0	0	0.0808593	0.0417946	0.121682	0	0.0526711	0.234117	0	0.0416046	0	0.0394555	0	0	0	0	0.0528832	0	0	0	0.0564039
Capana00g000681	skyblue	8.20491	8.85276	4.39797	31.0905	23.2653	30.6928	14.3468	9.21123	8.71616	8.78205	15.849	4.63287	22.4469	26.0328	27.8438	12.7353	10.7797	14.5116	9.15432	6.47746	6.53569	57.1189	62.8974	46.6227	16.2272	16.2583	21.6046	9.31136	11.2138	11.6564	44.7909	48.4984	55.0455	13.2317	16.1715	21.8819
Capana00g000684	saddlebrown	0.0547726	0	0	0	0	0	0	0	0	0	0	0	0	0	0	0	0	0	0	0	0	0	0	0	0	0	0	0	0	0	0	0	0	0	0	0
Capana00g000685		0	0	0	0	0	0	0	0	0	0	0	0	0	0	0	0	0	0	0	0	0	0	0	0	0	0	0	0	0	0	0	0	0	0	0	0
Capana00g000688	violet	1.11945	0.797846	0.665899	0.682822	0.678347	0.531215	0.35236	0.333684	0.515359	1.64966	1.42367	0.400338	1.5669	2.31992	1.5187	0.108675	0.0416457	0.323828	0.0835891	0.0865297	0.117558	1.89709	0.14047	0.109948	0.0416046	0	0.591833	3.15276	0	0.613653	0.755356	0.264416	0.4077	0.697393	7.80123	0.507635
Capana00g000692	midnightblue	0	0	0	0	0	0	0	0	0	0	0	0	0	0	0	0	0	0	0	0	0	0	0	0	0	0	0	0	0.0257706	0	0	0	0	0	0	0
Capana00g000693		0	0	0	0	0	0	0	0	0	0	0	0	0	0	0	0	0	0	0	0	0	0	0	0	0	0	0	0	0	0	0	0	0	0	0	0
Capana00g000695		0	0	0	0	0	0	0	0	0	0	0	0	0	0	0	0	0	0	0	0	0	0	0	0	0	0	0	0	0	0	0	0	0	0	0	0
Capana00g000696		0	0	0	0	0	0	0	0	0	0	0	0	0	0	0	0	0	0	0	0	0	0	0	0	0	0	0	0	0	0	0	0	0	0	0	0
Capana00g000697	darkslateblue	0	0	0	0	0	0	0	0	0	0	0	0	0	0.122914	0	0	0	0.0946564	0	0	0	0	0	0	0	0	0	0	0	0	0	0	0	0	0	0
Capana00g000699	turquoise	0.559725	0.797846	0.713463	3.14098	2.44205	2.28422	1.20809	1.00105	1.24792	1.41101	2.1748	1.46737	2.32507	1.63449	1.85619	1.57578	2.9152	3.19394	1.37922	1.38447	1.21477	2.79157	2.38799	1.97906	1.53937	1.75867	1.53876	0.623979	0.154624	0.74515	1.88839	1.85091	1.45607	0.988155	1.18921	1.4101
Capana00g000702	midnightblue	2.15805e-05	1.00497	0	0.454045	0.347103	0	0	0	0.00518752	0.554113	0	1.02184	0.27405	0.465883	0.027573	0	0.112706	0.329787	0	0	0	0	0	0	0	0	0	0	2.03795	0.471176	0.109332	0	0	6.37145e-05	0.288367	0.686335
Capana00g000703	paleturquoise	0.380069	0	0.570771	0	0	0	0.100674	0.0411588	0	0.235169	0	0	0	0	0	0.0543373	0.0832914	0	0.125384	0.044998	0.110143	0	0.0936468	0	0	0.0950633	0.0429533	0.367047	0	0.482156	0	0.105766	0.0582429	0.115114	0	0
Capana00g000706	black	0.696115	0.429107	1.07654	0.146646	0.120225	0.232584	0	0.494682	0	0	0.943416	2.15982	0.173825	0.290545	0.561877	0.385347	0.613863	0.363354	0	0	0.77808	0	0.440487	0	0.362926	0.201601	0.716584	0.770894	0	0	0	0	0.189373	0	0.202672	0
Capana00g000707	green	1.4926	2.2373	2.04526	3.55067	3.66308	2.70919	3.72495	4.37497	4.09384	2.07733	1.84653	1.32064	2.42616	1.63449	2.69991	2.49952	3.04013	2.95137	2.86156	3.26386	4.72254	3.00225	3.69905	4.37272	3.12034	2.42411	3.01884	3.23001	1.70086	2.19162	3.21026	3.75471	2.4462	3.45897	3.32979	2.89306
Capana00g000709		0	0	0	0	0	0	0	0	0	0	0	0	0	0	0	0	0	0	0	0	0	0	0	0	0	0	0	0	0	0	0	0	0	0	0	0
Capana00g000716	navajowhite2	0.0533621	0.144189	0.618335	0.297583	0.298353	0.232355	0.100674	0.181941	0.600828	0.1963	0.208988	0	0.164035	0.375692	0.367401	0	0.273142	0.525586	0.626907	0.513996	0.134688	0.434838	0.312092	0.181543	0.0674945	0.236623	0.3889	0.316172	0	0	0.313873	0.174113	0.095359	0.329434	0.332979	0.0922756
Capana00g000717	skyblue	0.155479	0	0	0.0455214	0.0452232	0.106243	0.251686	0.222456	0.138658	0.313559	0.205605	0	0.050545	0.158176	0.0562481	0.380361	0.166583	0.444726	0.0417946	0.259589	0.0783722	0	0.0468234	0	0.0416046	0.380253	0.236733	0.110114	0.41233	0	0.251785	0.0531175	0	0.0429633	0.0951369	0.0564039
Capana00g000718	orangered4	0	4.32406	1.93873	1.23116	0.709121	2.05742	0.404705	0.738861	0	1.72633	2.18798	0	1.39704	0.692273	0.778944	0	0.058594	0.0745035	0.710642	0.837753	4.3777	0.342551	2.09074	0.704614	0.0440027	0.264454	3.94555e-08	2.14658	0	2.36604	1.52671	0.0188381	3.79022	1.70712	2.07383	3.38423e-07
Capana00g000719		0	0	0	0	0	0	0	0	0	0	0	0	0	0	0	0	0	0	0	0	0	0	0	0	0	0	0	0	0	0	0	0	0	0	0	0
Capana00g000720	turquoise	0.0621917	0.0419919	0	0.455214	0.316562	0.743701	0.151012	0.111228	0.138658	0.0391948	0.20517	0	0.30327	0.369078	0.224992	0.217349	0	0.323437	0.0835891	0.216324	0.0391861	0.105342	0.187294	0.384817	0.0832091	0.190127	0.118367	0.220228	0	0.306826	0.188839	0.423066	0.291214	0.0429633	0.0475685	0.28202
Capana00g000721	skyblue	0.0955507	0.0644558	0	0	0	0	0	0.0562141	0	0	0	0	0	0	0.0853042	0	0	0	0	0.0663834	0	0.16038	0	0.0837176	0	0.0724701	0.0599649	0	0	0	0.191909	0.160856	0	0	0	0
Capana00g000724	maroon	8.64451	13.6223	10.9081	2.42456	11.7818	7.63833	5.1634	3.25826	3.85507	9.47634	16.8581	23.6542	12.1002	11.3498	18.7387	3.93057	3.76771	8.88439	13.013	11.842	11.4956	8.18068	19.1979	11.23	0.000210769	18.5295	12.5822	6.63694	10.5337	3.67721	14.9736	9.78092	7.27076	8.22364	7.76415	1.58286
Capana00g000725	skyblue	4.52975	2.49499	4.04185	3.35687	2.06982	4.76855	3.69071	2.9096	3.26035	0.89954	2.79031	3.47211	4.00091	4.13745	4.27826	1.84959	3.43852	1.9445	3.25772	3.8586	3.97741	4.26694	5.23449	3.15675	2.55989	2.75417	4.1555	3.43266	2.11298	3.49032	3.85764	5.29249	4.49832	3.96703	3.72608	3.61076
Capana00g000726		0	0	0	0	0	0	0	0	0	0	0	0	0	0	0	0	0	0	0	0	0	0	0	0	0	0	0	0	0	0	0	0	0	0	0	0
Capana00g000730		0	0	0	0	0	0	0	0	0	0	0	0	0	0	0	0	0	0	0	0	0	0	0	0	0	0	0	0	0	0	0	0	0	0	0	0
Capana00g000734	lightcyan	2.10043	1.33679	1.93281	0.132796	0.857393	0.57682	0.425498	2.00752	0.849836	2.15633	0.957142	1.81885	1.5973	0.958277	0.324417	1.07392	0.778778	1.00404	1.34312	0.229783	1.08788	0.503007	1.02884	0.297102	1.51555	1.13016	1.01072	0.573607	0.899999	0.781919	0.785863	0.400138	0.396381	0.915097	0.523735	0.386308
Capana00g000735		0	0	0	0	0	0	0	0	0	0	0	0	0	0	0	0	0	0	0	0	0	0	0	0	0	0	0	0	0	0	0	0	0	0	0	0
Capana00g000736	cyan	2.62366	4.28465	0.315787	0.441077	0.566281	0	0.55501	0.521665	0	5.41942	1.50595e-05	22.7579	0	0	0	1.20499	0	0	0	2.82445	7.68018	0	0	0	0.479589	0	0	22.3431	11.4681	9.9013	0	0	0.695622	0	0	0
Capana00g000742	green	9.26656	13.3954	9.46528	18.6638	15.7829	15.8833	20.7893	25.2117	21.8617	10.3866	7.05785	4.20647	12.1814	14.4468	14.7932	15.0514	17.5745	18.1529	12.0786	11.3787	8.69932	12.2724	15.5454	13.6335	17.8068	13.2613	13.4149	13.0669	12.3699	15.7796	13.2187	14.3313	15.1432	17.2712	17.6479	17.7672
Capana00g000743	red	44.0756	43.2159	44.1707	51.255	50.135	48.2248	50.3368	44.4473	49.8279	49.3034	59.1645	71.1261	47.841	48.5402	50.9908	45.6755	49.8992	47.2741	34.8437	33.0583	27.6601	46.1438	39.0193	42.8269	41.3822	42.6883	43.0514	36.6676	32.0391	26.908	47.6327	47.3359	47.5065	32.0478	41.1559	42.1565
Capana00g000744	paleturquoise	25.067	27.6131	29.6043	16.7808	17.5689	21.0219	17.4396	20.4612	19.3916	16.2819	17.1811	19.4618	9.61164	13.0945	12.1709	12.9648	15.8624	16.0308	14.5373	14.7134	19.2916	18.3671	17.7094	18.8155	13.3316	15.6985	13.0708	26.8003	29.6151	26.0973	23.142	21.3114	23.462	21.1528	17.1095	21.7678
Capana00g000749		0	0	0	0	0	0	0	0	0	0	0	0	0	0	0	0	0	0	0	0	0	0	0	0	0	0	0	0	0	0	0	0	0	0	0	0
Capana00g000751	paleturquoise	0.555667	0.352151	1.1917	1.68639	1.48462	0.829214	0.822143	0.481859	0.869547	1.27286	1.68111	0.933981	1.83003	2.23021	0.898718	1.51442	1.08373	1.67929	0.497887	0.733391	1.20814	1.19871	1.03926	1.01442	1.55868	1.8827	0.981	0.965635	2.20946	0.343686	1.18717	1.28553	1.30674	0.643869	0.843565	0.453596
Capana00g000752		0	0	0	0	0	0	0	0	0	0	0	0	0	0	0	0	0	0	0	0	0	0	0	0	0	0	0	0	0	0	0	0	0	0	0	0
Capana00g000753	darkorange	0	0	0.0502484	0	0	0	0	0	0	0	0	0	0	0	0	0	0	0	0	0	0	0	0	0	0	0	0	0	0	0	0	0	0	0	0	0
Capana00g000756	darkslateblue	30.1418	47.3013	75.7377	82.6676	28.3365	39.4518	51.458	59.2054	63.9733	125.175	146.962	193.469	55.9944	288.56	39.9056	59.5552	79.965	209.93	22.4315	23.5553	43.8506	23.5965	33.5489	43.2423	33.5653	45.2253	57.1231	32.3325	25.8266	59.8927	46.072	86.3496	62.4852	84.1191	55.8683	67.8786
Capana00g000757	lavenderblush3	0	0	0	0	0	0	0	0	0	0	0	0	0	0	0	0	0	0	0	0	0	0	0	0	0	0	0	0	0	0	0	0.221017	0	0	0	0
Capana00g000770	ivory	0	0	0	0	0	0	0	0	0	0	0	0	0	0	0	0	0	0	0	0	0	0	0	0	0	0	0	0	0	0	0.145545	0	0	0	0	0
Capana00g000771	purple	3.82479	3.77927	2.04526	3.96037	8.04497	6.4277	4.68136	5.45017	5.08412	3.76271	1.60033	0.489124	7.37958	8.96332	5.51231	3.96662	6.58002	3.18109	6.81252	5.5379	6.42652	8.006	5.89975	7.1392	6.90636	8.46063	7.85164	2.67944	4.94796	4.90922	6.35758	7.03346	8.56171	6.40153	6.08876	6.93768
Capana00g000773	orangered4	0	0	0.11437	0	0.269728	0	0	0	0	0	0	0	0	0	0	0	0	0	0	0	0.419656	0	0	0	0	0	0	0	0	0	0	0	0	0	0	0
Capana00g000775	coral2	0	0.0432746	0.0486226	0	0	0	0	0	0	0	0	0	0	0.0535107	0	0	0	0	0	0	0	0	0	0	0	0	0	0	0	0.0451645	0	0	0	0.0866374	0	0
Capana00g000780	black	0	0	0	0	0.135669	0	0.100674	0.037076	0.0924386	0	0	0.342387	0	0	0.0562481	0	0	0	0	0	0	0.0526711	0	0	0	0	0.0394555	0	0	0	0	0	0	0.0859266	0.0475685	0
Capana00g000781		0	0	0	0	0	0	0	0	0	0	0	0	0	0	0	0	0	0	0	0	0	0	0	0	0	0	0	0	0	0	0	0	0	0	0	0
Capana00g000784	skyblue2	0.0310959	0.0839837	0.190257	0	0	0	0	0	0	0	0	0	0	0	0	0	0.208228	0	0	0.0432648	0	0	0	0	0	0	0	0	0.0515413	0	0	0	0.174729	0	0	0
Capana00g000785	sienna3	0	0	0	0	0.0452232	0	0	0.037076	0	0	0	0	0	0	0	0	0	0.0404297	0	0	0	0	0	0	0	0	0.157822	0	0	0.175329	0	0.0528832	0.116486	0	0	0
Capana00g000788	saddlebrown	2.92423	1.03961	1.67158	0.914447	2.27836	1.63772	2.09112	1.90195	1.98459	1.13276	1.69031	1.58754	1.28136	1.96786	2.11446	1.06662	1.73015	1.47854	1.05534	0.654771	0.855702	2.80004	1.62289	1.10994	1.47978	2.40669	1.54957	1.45935	2.21343	1.36109	1.15418	1.35102	1.80966	0.785478	1.89426	1.12363
Capana00g000790	red	9.15428	8.46187	12.8294	7.80445	9.37728	8.05561	9.46017	10.2092	8.23829	4.4566	4.52153	0.922333	6.10598	6.37268	6.4463	6.60266	6.40977	7.1209	4.5175	6.80553	6.79347	5.84455	7.2661	7.26826	6.13841	7.05125	7.60916	6.68611	4.74618	9.59693	10.1132	8.21398	9.448	6.56188	7.84213	9.59036
Capana00g000791	red	1.50693	2.03251	3.88881	3.24104	3.25936	3.65926	3.00285	3.72231	2.52152	0.837014	0.108582	1.64847	1.14441	2.41084	2.90081	2.71206	2.58597	2.2445	2.49612	2.98581	3.68342	3.18408	1.97391	3.41268	2.65076	3.07798	4.04554	5.17159	2.65387	3.41437	2.73653	3.31025	2.43689	2.50896	4.6349	4.06363
Capana00g000794	paleturquoise	0.155479	0.335935	0.475642	0.136564	0.0904463	0	0.100674	0.18538	0.0932874	0.0783897	0.29856	0.19565	0.10109	0.0527254	0.0562481	0.217349	0.0416457	0.0808593	0.250767	0.259589	0.235117	0.158013	0.0468234	0	0.0416046	0.190127	0	0.623979	0.309248	0.264505	0.188839	0.264416	0.232972	0.25778	0.237842	0.169212
Capana00g000795		0	0	0	0	0	0	0	0	0	0	0	0	0	0	0	0	0	0	0	0	0	0	0	0	0	0	0	0	0	0	0	0	0	0	0	0
Capana00g000799	skyblue	0	0	0	0.500736	0.0904463	0.159364	0	0	0	0	0	0	0.549583	0.54006	0.28124	0.434699	0.071154	0	0.125384	0.129795	0.117558	0.966619	2.03015	0.777593	0.707277	0.28519	0.631288	0	0	0	0.251785	0.227569	0.733049	0	0.142705	0.112808
Capana00g000801	thistle2	0	0.133244	0	0.0633272	0.0668505	0.0739149	0	0	0	0.0604456	0	0	0.0712684	0	0	0.151622	0	0.0616334	0.127741	0	0	0	0	0	0	0.0204958	0	0	0	0	0	0	0	0	0	0
Capana00g000803	plum2	0	0	0.0515752	0	0	0	0	0	0	0	0	0	0	0	0.119069	0	0	0.0426341	0	0	0	0	0	0	0	0	0	0	0	0	0	0	0	0	0	0
Capana00g000807	paleturquoise	58.4602	55.7652	55.6501	49.0266	58.564	50.3592	58.4415	70.4073	61.7952	42.0953	37.2589	33.7496	43.4182	42.9185	45.1672	48.0342	49.3085	45.5642	40.4989	48.5431	53.0972	47.4566	44.2013	49.7513	52.7546	49.9082	50.503	59.7919	52.0567	60.0941	58.0994	50.6092	55.5637	50.7826	64.0747	55.8399
Capana00g000809	darkgreen	0	0	0	0	0	0	0	0	0	0.195974	0	0	0	0	0	0	0	0	0	0	0	0	0	0	0.0416046	0	0	0	0	0	0	0	0	0	0	0
Capana00g000810	floralwhite	0	0	0	0	0	0.159364	0	0	0	0	0	0	0.050545	0	0.0562481	0.0543373	0	0	0	0.0432648	0	0	0	0	0.0416046	0	0	0	0	0	0.125893	0	0	0	0	0
Capana00g000811	lightcyan1	0	0	0	0	0	0	0	0	0	0	0	0	0	0	0	0	0	0	0	0	0	0	0.0468234	0	0	0	0.0394555	0	0.0257706	0	0	0	0	0	0	0
Capana00g000812	darkorange	0.0758436	0	0.237821	0	0	0	0	0.037076	0	0	0	0	0	0	0	0	0	0	0.0835891	0	0	0.0526711	0	0	0.0485208	0	0	0.0448974	0	0	0	0	0	0	0	0
Capana00g000814		0	0	0	0	0	0	0	0	0	0	0	0	0	0	0	0	0	0	0	0	0	0	0	0	0	0	0	0	0	0	0	0	0	0	0	0
Capana00g000815	skyblue	6.25868	6.84987	6.15763	8.6279	9.28852	11.6175	7.03111	5.30931	7.5549	5.97629	8.89999	10.688	9.66368	8.90065	8.16741	6.18725	8.1626	7.55562	8.76421	7.86518	9.59776	11.783	9.74801	9.45289	8.03438	9.59782	8.13398	12.0857	7.95394	7.90408	11.7446	8.82852	10.9608	7.98766	9.40469	10.1527
Capana00g000816	darkolivegreen	40.6423	40.5642	38.1465	51.7579	52.6398	51.8997	51.495	36.6311	46.2193	41.1938	42.1419	44.797	53.0218	58.7889	56.8105	41.6767	44.5609	42.6129	36.1941	36.4723	33.6217	52.355	51.2248	48.8167	46.4307	39.6897	43.1249	39.2373	41.4907	40.4134	48.9722	41.672	46.9438	42.3618	44.2387	41.0056
Capana00g000818		0	0	0	0	0	0	0	0	0	0	0	0	0	0	0	0	0	0	0	0	0	0	0	0	0	0	0	0	0	0	0	0	0	0	0	0
Capana00g000820	green	0	1.91275	0	0	0	1.76625	0.386274	0	0.39838	0.415994	2.35787	0	0	0.960661	0	0	0.455109	0	0	0	0	0	0	0.765363	0.288574	0.321836	0	2.36536	2.87598	0	0	0	0	0	0.468694	0
Capana00g000822	darkgrey	0	0	0	0.0455214	0	0.0531215	0	0	0	0	0	0	0	0	0	0	0	0	0	0.173059	0	0	0	0	0	0	0.0394555	0	0	0	0	0	0	0	0	0
Capana00g000825	violet	0	0	0	0	0	0	0	0	0	0	0	0	0	0	0	0	0	0	0	0	0	0	0	0	0	0	0	0	0	0	0	0	0	0	0.0475685	0
Capana00g000829	darkslateblue	6.17544	2.19322	4.214	8.10766	2.38246	2.16136	4.45763	6.24854	4.44661	9.94798	6.46656	8.6577	4.27475	20.0127	3.16633	3.58413	5.81023	13.3472	1.7682	6.12122	3.82245	1.83	1.77776	2.08559	4.2385	2.95752	3.97459	2.6077	3.79329	5.07903	3.76837	6.64356	5.74461	5.6642	4.81135	6.52545
Capana00g000834	darkslateblue	73.6402	100.366	97.4479	41.7552	40.5698	35.6057	33.9958	43.3725	42.2695	93.8824	65.1949	55.0997	42.9466	253.562	28.1821	40.8267	55.8407	48.4306	60.5856	36.0861	47.8522	25.3807	35.6143	34.8031	26.4238	41.8622	42.7485	86.4119	44.011	147.26	41.911	55.4815	46.813	50.8282	37.9738	43.5195
Capana00g000836		0	0	0	0	0	0	0	0	0	0	0	0	0	0	0	0	0	0	0	0	0	0	0	0	0	0	0	0	0	0	0	0	0	0	0	0
Capana00g000837	darkseagreen4	0.172397	0	0.0498445	0.280179	0.375088	0.166825	0.104468	0.0386617	0.0477962	0.411158	0.0862407	0	0.0525143	0.325739	0.236091	0.0560799	0.257812	0.720008	0.0873776	0.318782	0.16628	0.27696	0	0.0571735	0.130906	0.250097	0.122789	0.0775787	0	0.412849	0.065402	0.0540685	0.0603495	0.0445684	0.197516	0.0585042
Capana00g000841	skyblue3	0	0.0839837	0.116969	0	0	0	0	0	0	0	0	0	0	0.0527254	0	0	0	0	0.250767	0	0.0783722	0	0.0230272	0	0	0	0	0	0	0.0876647	0	0	0	0.0994976	0.190274	0.169212
Capana00g000842	green	23.1874	6.88835	17.0732	3.65975	3.54089	2.53083	2.36331	7.31815	5.94876	7.6148	9.42982	12.5866	3.30247	2.18791	3.58164	3.83465	3.21211	6.21497	2.12224	4.42089	1.17905	4.04866	3.70477	2.72557	3.26079	1.9772	2.94896	12.0185	6.54041	11.808	4.11763	5.14467	4.61609	5.16339	6.68059	6.63441
Capana00g000843	paleturquoise	22.7579	26.2911	21.5278	17.5977	17.3431	16.9594	17.5183	17.8817	19.8051	20.7362	14.6027	20.9836	15.3089	14.9683	15.2653	13.6894	15.4747	14.1849	21.2391	18.7852	23.1387	15.4188	16.1667	13.7101	19.4011	16.2729	18.0174	30.3886	32.3869	37.6287	19.0646	17.857	17.19	22.5799	25.6406	20.2086
Capana00g000844	saddlebrown	1.22292	0	0	0	0	0	0.295232	0	0.197623	0	0	0	0.273149	0	0	0	0	0	0	0	0	0	0	0	0	0	0	0	0	0	0.271093	0.277385	0	0	0.194808	0
Capana00g000845	mediumpurple3	0.085717	0.443474	0.18085	0.241968	0.588631	0.136445	0.323325	0.762584	0.182382	0	0.218335	0.670328	0.215214	0.149237	0.156132	0.151853	0.56349	0.113239	0	0.423062	0.101505	0.0755446	0.0644037	0.147408	0	0	0	0.0993984	0	0.200481	0.0862312	0.150621	0	0.180209	0	0.0803187
Capana00g000846	purple	0.40986	0.0950231	0.225543	0.47115	0.582545	0.447625	0.50361	0.52076	0.0994277	0	0.437503	0.91553	0.219524	0.110838	0.245698	0.198453	0.228293	0.155365	0.102555	0	0	0.2274	0	0.221536	0.0942223	0	0.0735985	0.427107	0.405328	0.5481	0	0.339505	0.218531	0.0821734	0.316367	0.306361
Capana00g000847	mediumpurple3	28.9583	39.8779	35.7207	30.4323	33.5051	33.3868	33.9678	43.4029	38.2222	27.3525	19.7803	15.4816	31.3827	27.2033	35.847	31.2639	32.7754	30.0776	27.5106	26.3915	23.1549	27.3736	24.136	20.8586	26.225	21.1227	19.035	25.8858	30.6794	32.0684	23.1779	25.6263	22.4826	22.4666	27.8884	27.4275
Capana00g000848	green	25.2656	25.9762	30.1092	9.15122	9.41556	13.381	13.091	11.9908	11.8898	34.0804	41.021	46.2662	12.5016	9.71521	9.29154	13.0336	11.8523	12.0265	9.15747	6.16194	11.0807	8.59552	5.00783	12.2342	7.44021	6.71267	9.05647	22.7003	19.8142	13.007	10.3683	9.68002	11.0915	10.9783	6.64166	12.3312
Capana00g000849	midnightblue	0.0310959	0	0	0	0	0	0	0	0	0	0	0.0489124	0	0	0	0	0.0416457	0	0.0417946	0	0	0	0	0	0	0.0475316	0	0	0.0515413	0	0	0.0528832	0	0	0	0
Capana00g000850	lightcyan	26.2733	25.385	23.2902	9.7373	9.28742	9.06095	15.702	20.2899	17.6307	16.7703	27.8637	25.7814	9.3202	7.86192	7.97537	11.9528	10.6714	13.2229	8.85297	14.5125	13.7579	5.24433	5.5991	7.14215	9.50123	8.0928	8.95014	23.6357	20.6616	14.5169	8.81816	9.04656	6.11291	8.85241	11.3082	14.5711
Capana00g000851	red	3.54493	5.71089	4.23322	6.23644	6.51213	4.1966	4.78203	5.7097	5.59254	3.40995	2.62618	2.59236	3.94251	4.63984	4.94983	4.89036	5.62217	5.09414	5.14073	5.19178	5.01582	3.89766	5.8061	5.05759	4.24366	4.61057	5.24758	5.90945	5.618	5.65437	5.53927	5.12967	5.24186	4.33929	5.08983	4.06108
Capana00g000852	red	2.9442	1.93163	3.09723	3.40141	3.91219	5.59127	2.76855	1.63572	2.18667	4.75764	10.1375	11.8199	3.52818	3.67329	3.41473	1.99793	3.16633	2.89913	2.2987	4.04315	3.22355	5.09153	4.64315	3.49178	1.55121	4.60962	4.22174	3.0128	3.81405	3.15623	5.80983	4.67289	6.31568	2.4832	2.93597	2.87894
Capana00g000853	honeydew1	0	0	0	0	0	0	0	0	0.0462193	0	0	0	0	0	0	0	0	0	0	0	0	0	0	0	0	0	0	0	0	0	0	0	0	0	0	0
Capana00g000854	darkmagenta	0.102716	0.3373	0	0.0482856	0	0	0	0.0397834	0.0500774	0.0895453	0	0	0	0.224825	0	0.171537	0	0.0431651	0	0	0	0	0	0	0.044618	0	0.0860102	0	0	0.0468036	0	0.0603855	0.123623	0.0480279	0	0.307269
Capana00g000857	orangered4	0	0	0	0	0	0	0	0	0	0	0	0	0	0	0	0	0.0416457	0	0	0	0.156744	0	0	0	0.0416046	0	0	0	0	0	0	0	0	0	0	0
Capana00g000858		0	0	0	0	0	0	0	0	0	0	0	0	0	0	0	0	0	0	0	0	0	0	0	0	0	0	0	0	0	0	0	0	0	0	0	0
Capana00g000859	tan	3.91073	2.87479	6.67719	3.80647	3.66928	3.84621	3.89915	3.59101	4.70388	3.42798	6.84538	4.06693	3.78545	3.27659	2.90063	3.90327	4.65845	3.00585	2.72515	2.94336	4.05562	5.59983	5.08985	4.13466	3.67205	4.91818	4.50523	5.35727	2.8396	3.9524	5.06458	4.15575	5.58554	4.48256	5.25139	3.60537
Capana00g000860	green	7.07735	5.43701	6.13492	2.20618	3.46567	2.97176	3.45543	2.35285	3.82423	4.27133	3.52821	4.30542	2.51634	1.94162	2.83018	2.66865	2.09077	2.37546	1.30319	2.56668	2.65478	3.02111	2.05163	1.9962	1.86539	1.53229	3.01118	4.28339	3.8457	4.58453	4.63257	4.47926	3.04621	2.70933	3.1355	4.88742
Capana00g000861	skyblue3	9.00211	11.6931	10.8353	7.60561	9.98475	10.3095	10.7902	9.38418	8.78287	10.2691	10.7108	7.11024	4.77063	3.86493	4.88395	6.27594	5.68298	9.70408	13.3997	14.7947	10.0979	12.5956	13.4937	8.41543	8.42593	12.6262	12.044	8.31072	18.2194	13.6891	9.90455	15.6349	19.1466	13.6324	13.0824	15.1376
Capana00g000864	lightcyan1	0	0.0732103	0	0.136564	0	0.159364	0.0795708	0	0	0	0	0	0.050545	0.0527254	0	0.0865428	0	0.161719	0	0.0432648	0	0.0526711	0.262816	0.0549738	0	0.0950633	0.0394555	0	0	0.219162	0	0.142543	0.116486	0	0	0.0889395
Capana00g000866	mediumpurple3	1.26871e-05	2.92214	1.45265	2.79766	3.88345	0.0940505	4.37395	2.87603	2.55012	1.56308	0	0.984031	1.90833	1.94479	1.14166	1.40239	2.73703	4.04812	1.76417	2.59589e-07	1.56733	0	0	1.60919	1.71112	2.18717	0.406763	1.05498	0.0220372	0.296777	1.90011	0	1.98006	1.89855	2.98708	1.36029
Capana00g000867	midnightblue	0.944776	0.975849	1.23029	0.647619	0.978196	0.473653	0.224678	0.563529	0.215938	0.584862	0.268155	0.451493	0.900747	0.548107	0.166608	0.157906	0.191556	0.194813	0.784131	0.287144	0.070609	0.86911	1.1406	0.885428	0.421109	0.138958	0.0577883	0.240248	1.87822	0.555609	1.06438	0.873364	0.184253	0.585599	0.902003	0.242207
Capana00g000868	red	10.5251	9.80657	11.4978	8.52132	10.6753	12.3834	8.9756	7.45519	13.5746	14.025	5.45998	19.0686	10.1267	13.2495	13.2469	9.01481	12.3781	12.7122	7.94251	9.9181	9.34275	6.2792	8.50004	8.42075	4.26989	6.31777	7.55981	7.60659	5.80401	8.2886	6.10636	6.42449	7.46203	6.93379	11.123	7.10269
Capana00g000869	turquoise	0.784595	0	0.700042	0.743423	0.642559	0.299657	0.31896	0.601411	0.695978	0	0.265281	0	0.370656	0.722458	0.598486	0	0.452018	0.249717	0.258738	0	0	0.499174	0.549187	0.486604	0.509437	0.289374	0	0	0.498856	0.392117	0.570302	0.694155	0.48673	0.334087	0	0
Capana00g000870	palevioletred3	1.09646	1.59672	2.44046	1.09729	2.92025	0.988707	1.55062	1.28202	1.48276	0	1.32505	1.05999	1.05993	0.759346	0.604023	0.785853	1.52628	1.12415	0.873769	1.49852	1.42093	1.34076	1.19518	0.889103	1.65824	1.87427	1.35382	1.75856	1.38958	0.664856	2.1929	1.95096	1.2924	0.740903	1.41507	1.741
Capana00g000871	red	14.7356	14.8716	19.5851	22.4405	21.4158	24.2022	16.3044	17.2223	16.6213	20.0645	25.4183	28.9262	20.4964	19.7211	17.2742	26.0492	18.63	22.5408	11.5959	12.5661	15.5299	18.9162	17.5456	17.9138	14.4993	16.2693	16.2342	18.6133	14.131	11.9805	22.788	18.5692	19.8842	13.3272	13.4036	19.3567
Capana00g000873	turquoise	10.3238	10.0361	10.0836	11.5169	9.63253	12.2179	10.4198	7.11859	9.89093	8.66206	5.70373	7.82599	31.8939	25.8355	27.3928	12.6606	14.5343	19.4467	9.06942	9.43173	7.0535	17.1181	25.0037	24.4084	12.3982	15.9231	16.887	16.1868	8.14352	10.4759	16.9955	12.5862	11.1244	7.21783	6.945	6.88128
Capana00g000874	plum2	1.11945	1.5537	0.951284	5.23497	3.93441	5.52463	9.0607	3.33684	4.80681	4.89936	5.7858	11.5433	2.17344	24.0428	56.9793	4.67301	6.7466	2.74922	10.0307	3.0718	2.31198	3.95033	16.5755	2.58377	4.03564	2.89943	8.56184	0.403751	0.257706	1.00814	4.34329	3.43741	6.5232	2.06224	1.42705	1.57931
Capana00g000875	turquoise	0.688298	0.839123	0.14504	3.42143	4.55717	5.37903	4.29071	4.28801	2.05848	1.13789	0.297391	0.618402	3.02591	2.91339	4.19803	2.67228	2.02565	2.635	1.87477	0.955817	1.2522	2.38269	4.01016	2.51052	3.54165	1.29372	2.87238	0	2.25782	0.771796	3.30087	3.86015	2.26932	3.35494	1.66796	0.961857
Capana00g000880	skyblue	10.4302	6.99635	6.1108	9.58602	7.12506	15.1798	6.83046	6.17074	6.40486	10.1821	12.6985	9.85198	9.09322	7.59284	11.8165	8.24643	9.65844	7.22531	8.47513	12.4188	10.2994	13.3016	16.5957	13.5981	6.90532	13.2283	11.2537	14.5771	9.18523	10.5001	19.6231	17.3478	15.2891	8.49261	13.5137	7.56631
Capana00g000881	mediumpurple3	5.8821	6.76548	5.49926	4.73379	4.2955	4.75426	6.22509	5.74099	6.66797	4.00884	6.67169	6.22923	4.23745	5.68255	4.14788	6.41341	4.00254	6.71846	3.24062	3.7911	1.79123	2.56445	3.99595	3.68895	3.35549	3.26624	3.6745	4.00091	3.45468	2.44867	4.60132	5.10224	4.2347	4.68608	4.69105	3.1698
Capana00g000882		0	0	0	0	0	0	0	0	0	0	0	0	0	0	0	0	0	0	0	0	0	0	0	0	0	0	0	0	0	0	0	0	0	0	0	0
Capana00g000883		0	0	0	0	0	0	0	0	0	0	0	0	0	0	0	0	0	0	0	0	0	0	0	0	0	0	0	0	0	0	0	0	0	0	0	0
Capana00g000884	darkgreen	0	0	0	0	0	0	0	0	0	0.0394637	0	0	0	0	0	0	0	0.0405705	0	0	0	0	0	0	0	0	0	0	0	0	0	0	0	0	0	0
Capana00g000894	turquoise	0	0	0	1.04487	0.795253	0	0.430832	0.0816759	0	0	0.661814	0.273858	1.83525	1.75946	2.16212	0.586415	1.7805	1.985	0.794075	0.779188	0.603421	1.62652	0.932994	1.59793	1.06247	0	1.05737	3.62667	0.000145707	0.00772694	0.731966	0.817467	1.04837	0	0.302558	0
Capana00g000897	darkgreen	0	0	0	0	0	0	0	0	0	0.422485	0	0	0	0	0	0	0	0	0	0	0	0.105378	0	0	0	0	0	0	0	0	0	0	0	0	0	0
Capana00g000898	green	0.545603	0.472067	0.87808	0.108076	0.416663	0.350985	0.227853	0.297395	0.317206	0.887429	0.139269	1.1281	0.17568	0.311108	0.139851	0.253815	0.150556	0.318552	0.364901	0	0.277212	0.320563	0.346821	0.142633	0.289711	0.517756	0.185137	0.0877289	0.427464	0.347603	0.443251	0.268501	0.129612	0.246421	0.224955	0.561151
Capana00g000900	darkolivegreen	210.506	155.121	226.978	223.082	182.033	249.269	211.654	144.862	185.273	258.559	295.876	329.259	338.467	294.177	264.374	216.901	251.152	227.359	206.685	172.239	205.774	269.491	252.55	251.85	208.045	247.741	273.388	225.802	189.058	195.051	206.102	193.214	191.408	190.139	170.009	179.481
Capana00g000902	midnightblue	0	0	0	0	0	0	0	0	0	0	0	0	0	0	0	0	0	0.0404297	0	0	0	0	0	0	0	0	0.078911	0	0.103083	0	0	0	0	0	0	0
Capana00g000906	darkgreen	0	0	0	0	0	0	0	0	0.0462193	0.195974	0	0	0	0	0	0	0	0	0	0	0	0	0	0	0	0	0	0	0	0	0	0	0	0	0	0
Capana00g000913	darkgrey	0	0	0	0	0	0	0	0	0	0	0	0	0.050545	0.0472475	0	0	0.0416457	0	0	0.113064	0	0	0	0	0	0.0950633	0.0394555	0	0.0515413	0	0	0	0	0	0	0
Capana00g000914	purple	13.0483	11.4488	10.9008	12.948	13.3266	14.8789	9.88164	10.3872	10.5242	11.7342	7.30489	7.83564	15.2622	11.7157	12.3103	15.3739	13.5363	15.5873	19.5224	24.5785	22.5938	14.5604	17.0829	15.1641	12.9044	16.3753	12.2726	13.4315	12.3859	11.9354	19.1337	20.5311	18.5355	16.9584	11.469	9.09643
Capana00g000916	paleturquoise	2.13538	3.54253	1.3182	1.02863	1.53166	0.522327	1.61555	2.17069	1.96047	0.156355	1.9163	0.228112	0.388165	0.98153	0.854708	0.792925	1.52924	1.24033	0.51607	1.60311	0.591394	1.0664	0.635997	1.26919	0.795311	1.07688	0.677029	1.80256	3.62525	2.09193	1.43245	2.28373	0.774184	0.956548	1.51176	2.11628
Capana00g000917	purple	1.57281	1.07935	0.983534	3.34829	2.82923	2.56303	2.01357	2.37755	1.91457	2.49944	2.84699	1.31804	2.02208	1.99126	2.29028	0.971965	3.09942	2.14872	1.45971	1.23579	3.64804	2.72907	2.10231	2.38134	2.96848	2.6526	2.09318	2.64694	2.34966	2.9782	3.24466	2.91973	3.02717	3.17274	2.73298	1.62255
Capana00g000919	turquoise	0.807931	0.652499	0.346631	0.559738	0.190494	0.437629	0.769022	0.41256	0.445107	0.952323	0	0	0	0.479363	0.548	0.404985	0.327671	1.32105	0	0	0.373049	1.14417	0.942862	0.317333	0.863359	0.764303	0.517951	0	0	0	0	0.410265	0.247037	0.319115	0	0
Capana00g000920	green	1.21512	0.926508	0	1.57537	0.873743	1.21861	1.05119	2.1128	1.39077	0.774671	0	0	0.779656	0.834676	2.85514	1.17891	1.10111	1.03939	1.1631	1.19597	1.63978	0.743731	0.883983	1.29997	1.50888	0.57521	1.03135	1.15688	0.228868	0.421744	1.02826	0.789297	0.9252	1.30395	0.576188	1.93494
Capana00g000922	green	5.86969	0.882419	4.99791	0.392166	1.7892	1.60367	0.721617	1.43987	1.84677	4.09423	6.80068	6.81207	1.54074	0.956469	2.41068	3.1712	0.697896	2.42098	0	0.546216	1.72937	1.24215	0.725795	1.20994	0.61732	0	2.86739	2.36082	4.90019	0	1.54193	1.34794	1.77059	0.696194	1.49756	0
Capana00g000923	maroon	0.839588	0.167967	0.380514	3.09546	0.85924	4.51532	3.97664	1.92795	2.68072	3.40995	5.17029	6.40753	3.23488	0.685431	2.47491	4.83602	9.24534	7.56035	0.668713	0.951826	0.50942	1.6328	5.66563	4.17801	3.20355	2.28152	2.09114	0.367047	0.463871	0.306826	4.65803	4.65372	3.20336	0.945192	0.998938	0.28202
Capana00g000924	skyblue	23.7022	24.7445	26.9474	35.6748	31.4467	41.8312	31.4176	23.0871	28.3665	25.9786	21.6732	21.8103	37.3508	36.9431	35.3686	31.7317	29.9911	29.399	31.9682	28.4306	30.3348	39.4277	40.1024	40.2132	31.282	25.6727	33.2928	28.5688	34.075	28.9863	40.5658	36.4408	39.0083	37.7532	33.034	31.77
Capana00g000926	skyblue3	3.38575	2.17638	2.50574	1.85503	1.96424	1.54507	1.49507	1.79423	1.84667	0.860447	1.16365	4.55687	0.930965	0.994894	2.37037	1.3913	1.97136	1.01045	2.66037	6.01647	2.03078	1.34579	1.89357	3.39472	2.72579	2.9077	2.66733	3.21696	2.76153	2.7944	3.90257	3.84138	4.66521	3.95371	1.76514	2.7168
Capana00g000927	plum2	0.567033	1.24674	1.01396	1.98421	1.1834	0.932723	1.28713	1.29273	1.88114	0.984837	1.1441	1.40296	1.88497	0.839867	2.5843	1.84353	1.20783	1.19775	1.46608	2.03563	1.51873	1.48021	2.12726	1.25701	1.44783	1.47729	1.00369	2.0056	0.936209	2.32912	1.53166	1.61178	1.0926	1.47584	1.20432	1.51283
Capana00g000929	darkmagenta	0	0.188209	0	0	0	0	0	0.169883	0	0	0	0	0	0	0	0	0	0	0	0	0	0	0	0	0	0	0	0	0	0	0	0	0	0	0	0
Capana00g000931	red	1.29172	2.6684	1.90042	3.31871	2.71351	1.4473	2.5672	3.04885	2.17231	2.97881	1.15281	0.436769	3.16506	2.21138	2.98115	1.3041	2.1746	2.02148	2.54947	2.79811	2.66466	2.77659	2.24752	2.41539	2.4652	2.51918	2.45448	3.7619	4.02022	3.5253	1.7625	2.30567	1.71482	2.33015	2.66383	1.59255
Capana00g000936	bisque4	0	0	0	0	0.0452232	0	0	0	0	0	0	0	0	0	0	0	0	0	0	0	0	0	0	0	0	0	0	0	0	0	0	0	0.0582429	0	0	0
Capana00g000937	brown4	0.190819	2.06337	1.52449	1.54285	0	0	7.71166e-05	5.48882	0.576177	0	0	1.11709	0	3.33906	1.61298	3.98896	0	0.725294	3.20846	0	1.08856	0.00310264	1.14357	0	1.84991	0	0	0	0	0	0	0.000791873	0.749991	1.20328	1.49722	1.07895
Capana00g000938	red	10.0001	12.7664	2.39279	12.9851	9.51539	9.33204	19.6569	19.3226	15.431	9.62598	0	0	6.03389	7.92912	6.69516	13.8759	5.79906	9.14795	16.2465	13.4952	7.94049	10.8484	9.09382	12.6659	12.6764	13.7605	11.322	17.0795	14.85	10.154	11.9152	18.1958	12.3838	21.1623	18.2832	34.2169
Capana00g000940		0	0	0	0	0	0	0	0	0	0	0	0	0	0	0	0	0	0	0	0	0	0	0	0	0	0	0	0	0	0	0	0	0	0	0	0
Capana00g000942	darkslateblue	1.18651	0.404159	0.905684	0.539192	0.205953	0.544452	0.825892	0.52813	0	0.353042	0	0	0.583936	1.33586	0.276088	0	0.392726	0.677266	1.18316	0	0	0	0.306677	0	0	0	0.669107	0	0	0	0.637868	0	0	0.399702	0.259851	0
Capana00g000944	orangered4	0	0.0422733	0.0489849	0	0.140295	0	0	0	0	0.157616	0	0	0	0	0	0.10931	0	0	0	0	0.159238	0.0548815	0.0480155	0	0.0835875	0	0	0	0.0520509	0	0.127008	0	0	0	0.0955117	0
Capana00g000951	turquoise	7.90561	7.35332	11.7484	11.5679	11.3076	13.7482	8.5588	7.38896	8.022	7.39143	9.03767	9.48901	15.2436	12.9578	13.5658	9.67204	10.4144	9.42669	7.43928	9.76159	9.24792	11.871	12.429	13.0408	9.51105	11.8264	11.3671	7.7014	10.517	9.33907	11.2288	13.4805	12.7218	10.081	12.7935	8.06576
Capana00g000952	green	28.6569	25.9066	29.0433	11.48	10.4097	15.2934	18.1218	19.7463	20.0954	20.5026	29.8358	24.5715	9.35335	10.0769	11.2016	12.9312	13.5138	13.2494	13.5046	14.5038	18.7356	14.1088	12.9532	11.5493	12.4168	15.1831	11.6661	26.5152	27.75	26.0243	17.3145	17.0571	18.3707	14.156	16.8866	17.1175
Capana00g000953	paleturquoise	2.90824	3.82537	4.11018	2.15725	4.48281	2.67782	3.42293	3.14604	3.3005	0.973517	2.4687	3.13782	2.17693	2.04023	2.46784	1.84379	2.501	2.27226	3.05746	2.15834	3.03408	2.12299	2.54688	3.10165	2.72322	2.59054	2.57123	3.79977	1.18166	3.16659	1.4321	2.44701	1.79004	3.11969	3.93751	3.34882
Capana00g000955	cyan	0	0.0161329	0	0	0	0	0	0	0	0	0	0	0	0	0	0	0	0	0	0	0	0	0	0	0	0	0	1.00642	1.03083e-07	0	0	0	0.19694	0	0	0
Capana00g000960	black	8.05083	5.62045	7.71203	4.23655	6.91763	6.37161	4.3005	6.44294	6.15831	7.36415	5.94329	1.55135	6.5154	5.78793	7.45671	8.19975	6.00363	5.55802	8.28369	7.00044	7.93348	5.31079	7.25377	4.18753	5.49761	4.60629	4.32922	9.62719	6.67357	5.85021	5.16801	5.45751	5.86152	4.87967	6.80854	6.58103
Capana00g000961	green	21.4937	21.7416	18.9635	23.1704	25.8528	22.9506	25.1449	26.5464	25.9669	20.2245	20.8961	17.4357	27.1352	23.8128	27.2623	21.4409	26.2632	28.9476	24.1602	20.3872	19.3784	20.4355	23.4503	22.7228	22.5022	23.365	22.931	24.9592	19.2247	22.7442	22.0058	22.2305	21.6419	21.7057	24.8576	22.4488
Capana00g000965	bisque4	0.0638639	0	0	0	0.0836434	0.218648	0	0	0.100704	0	0.429835	0	0.0962706	0.379269	0.212679	0	0	0	0	0.094519	0	0	0	0	0	0	0	0.0674895	0	0	0.271132	0	0.491714	0.0806683	0.089269	0
Capana00g000967		0	0	0	0	0	0	0	0	0	0	0	0	0	0	0	0	0	0	0	0	0	0	0	0	0	0	0	0	0	0	0	0	0	0	0	0
Capana00g000968	paleturquoise	0.0932876	0	0.285385	0	0	0	0	0.037076	0.0924386	0	0	0	0	0	0	0	0	0.121289	0	0.0432648	0.195931	0	0	0.109948	0.0416046	0.0475316	0.0394555	0.146819	0.309248	0.175329	0	0.105766	0	0.0429633	0.0475685	0.0564039
Capana00g000977	darkorange	0.279863	0	0.618335	0	0.246582	0.240047	0.160386	0.074152	0.277316	0	0.0845142	0.0489124	0.106442	0.165821	0.119086	0.117534	0.416457	0.0808593	0.334357	0.302854	0.367704	0.0526711	0.146266	0.164921	0.291232	0.25766	0.131819	0.110114	0.360789	0.175329	0.125893	0.437027	0.244977	0.25778	0.428116	0.225616
Capana00g000978	red	13.7542	12.4995	13.9159	9.94359	11.074	12.2809	15.4259	13.0015	13.3647	17.6677	22.814	17.8921	9.81614	10.251	11.9948	12.3008	12.0591	13.4841	10.308	8.38375	10.2402	8.24119	8.94104	9.20997	9.97258	10.609	8.23076	10.0327	13.5786	11.3109	10.2527	8.76657	9.73547	8.42854	9.34563	10.8619
Capana00g000979	turquoise	1.03274	5.54785	3.53316	5.59317	5.10662	7.0661	4.21933	5.06456	3.67813	0.00310752	2.33073e-05	0	4.23394	5.76043	4.20809	3.8067	3.99022	4.47907	2.1859	0	0	6.02505	6.09539	5.21311	5.33123	5.13866	5.90718	0.49638	2.22682	0.819605	7.31105	6.22365	5.50178	6.35296	4.61846	2.70781
Capana00g000980	green	4.84624	4.82615	4.29124	4.0556	3.62607	3.65085	4.4774	4.30269	3.14548	5.08194	7.87897	7.77536	2.67456	2.65307	2.48259	3.88098	3.97065	3.54595	4.28699	6.2429	4.43783	2.535	3.71867	2.32304	4.22434	4.91419	5.34854	5.43366	5.64198	4.50151	4.2426	3.13348	2.96397	3.03056	3.44734	3.87938
Capana00g000983		0	0	0	0	0	0	0	0	0	0	0	0	0	0	0	0	0	0	0	0	0	0	0	0	0	0	0	0	0	0	0	0	0	0	0	0
Capana00g000984		0	0	0	0	0	0	0	0	0	0	0	0	0	0	0	0	0	0	0	0	0	0	0	0	0	0	0	0	0	0	0	0	0	0	0	0
Capana00g000985	paleturquoise	105.483	69.9788	119.214	76.5438	90.3682	78.1409	57.5315	94.1614	68.394	58.4776	69.4851	63.1878	69.8506	70.136	73.6954	74.0454	67.6552	63.084	65.5563	77.6942	71.8071	73.4058	67.9912	79.5349	67.9596	70.1345	61.8969	119.803	95.0334	111.671	98.0131	84.6815	96.6856	63.521	94.2036	137.04
Capana00g000986	cyan	0	0.0419919	0.0951284	0	0.180893	0.0531215	0	0.111228	0	0	0	0	0.10109	0.158176	0.0562481	0.0543373	0.0416457	0.0404297	0.167178	0	0	0	0	0.0549738	0	0.0475316	0	0.183523	0.154624	0	0.0629463	0	0.174729	0	0.0475685	0
Capana00g000987	skyblue1	0	0	0	0.0910429	0	0.0531215	0	0	0	0	0	0	0	0	0	0	0	0	0	0	0	0	0.0468234	0	0	0	0	0.0367047	0	0	0	0	0	0.0429633	0	0
Capana00g000988	darkorange	0	0.271343	1.85819	0.467562	0.869864	0	0.565726	0	0.635356	0	0	0	0	0	0.408945	0.53752	0	0	1.47141	0	0.668044	0.42057	0	0	0.197264	0.351277	0.719529	0	0.502263	0	0	0.303701	0	0.60083	0.742081	0.404146
Capana00g000989	skyblue2	0	0	0	0.480374	0	0.642848	0	0	0	0	0	0	0	0	0	0	0.715783	0	0	0.275763	0	0	0	0	0	0	0.672651	0	0	0	0	0	0	0.206608	0	0
Capana00g000992	skyblue3	0.0621917	0.125976	0	0.0910429	0.271339	0.265607	0.100674	0.037076	0.0924386	0	0	0	0.10109	0.105451	0.449984	0.163012	0	0.283008	0	0	0	0.158013	0.0936468	0	0	0	0	0	0	0	0.0629463	0.0528832	0	0	0.0475685	0
Capana00g000995	tan	0.208219	0	0	0.219293	0.054586	0.313622	0	0	0.161509	0	0.305478	0	0.118854	0	0.0699964	0.0631145	0.101753	0.0469243	0	0.178065	0	0.129595	0.0568535	0.190807	0.0945661	0.0632454	0	0.0484839	0	0.0673929	0.0779366	0.0630263	0.142235	0.100738	0.111724	0
Capana00g000996	turquoise	34.0836	60.6227	43.9215	25.0946	36.2575	26.5059	38.8661	47.8329	35.4274	40.2117	36.7177	40.0819	34.2938	26.8218	24.0686	24.2406	21.9911	27.8812	31.9491	28.0019	35.0077	15.0201	25.2185	30.0054	17.2234	24.585	10.3491	48.2663	49.298	48.1603	8.10123	23.3834	18.4168	23.3012	37.7346	42.969
Capana00g000999	navajowhite2	0	0	0	0	0	0	0	0	0	0	0	0	0	0	0	0	0	0	0.141767	0	0	0	0	0	0	0	0	0	0	0.099645	0	0	0	0	0.0531251	0
Capana00g001003		0	0	0	0	0	0	0	0	0	0	0	0	0	0	0	0	0	0	0	0	0	0	0	0	0	0	0	0	0	0	0	0	0	0	0	0
Capana00g001008	cyan	0	0.367836	0	0.669665	1.05747	0	1.52597	0.140024	3.88242e-06	2.29755	1.14185	0.0767982	0.111519	1.58876	0.210695	0.684815	1.56621	0.944732	0.839646	1.13313	4.22584	1.69832	0.477991	0	0.0496133	1.14977	0	3.56599	2.82914	1.21176	0.0104282	1.82475	0	1.29585	0.277035	6.20443e-07
Capana00g001009	lightcyan	2.74473	3.06801	2.35248	1.81105	2.15066	1.56213	1.54083	2.11178	1.62808	2.60398	2.34754	3.96019	0.836084	0.986462	0.850746	1.59124	1.01394	1.36216	0.35729	0.909997	2.08073	0.823142	1.37573	1.36443	0.374551	0.572566	0.732723	2.44522	0.252233	2.08924	1.60182	1.34987	1.49106	0.653024	0.737871	1.39587
Capana00g001010	tan	0	0	0	0	0.054374	0	0.0643328	0.0504527	0	0	0.2829	0	0	0	0	0	0	0	0	0	0.0601472	0	0	0	0	0	0	0	0	0	0	0	0	0	0	0
Capana00g001012		0	0	0	0	0	0	0	0	0	0	0	0	0	0	0	0	0	0	0	0	0	0	0	0	0	0	0	0	0	0	0	0	0	0	0	0
Capana00g001014	tan	0.180806	0	0.122531	0	0.0544396	0.118822	0	0.208607	0.223931	0.0969672	0.432697	0	0.0579537	0	0	0.123736	0.100829	0	0	0	0.0438381	0.0645109	0.0521129	0	0.0491023	0.114231	0	0	0	0.0515974	0	0	0.259993	0	0.0537212	0.0665419
Capana00g001015	turquoise	4.46625	2.3935	5.56971	0.110113	0.456475	0.803886	1.86487	2.24915	2.27011	7.52491	3.51736	3.95939	1.1177	0.539264	0.293378	2.66637	1.08631	3.55924	2.42771	3.66241	4.87183	0.123998	0.157136	0.361043	1.25806	1.45844	1.10352	2.07008	6.41163	2.81571	0.110564	0.926181	0.465482	1.24185	1.05827	1.96607
Capana00g001017	red	0.588697	0.515628	0.278041	0.183702	0.633124	0.656207	0.56801	0.820497	0.600851	0.666312	0.167363	0	0.514477	0.371865	0.975156	0.992812	0.920099	0.375793	0.378196	0.438151	0.238278	0.321753	0.378636	0.443328	0.292352	0.288677	0.717553	0.520669	0.360789	1.01466	0.704759	0.597883	0.293948	0.303088	0.300849	0.343558
Capana00g001018	turquoise	152.276	180.565	157.866	258.516	227.111	240.693	236.484	185.936	207.386	168.93	152.975	154.612	326.925	295.79	271.453	225.011	251.873	232.39	223.225	198.672	195.931	260.564	268.766	286.414	248.13	214.938	228.802	191.965	222.194	203.075	255.184	265.632	249.978	261.517	202.071	193.409
Capana00g001019	paleturquoise	0.346091	0	0.625634	0.546421	0.378889	0	0.22418	0.812606	0.220327	0	0	0	0.379312	0.606868	0.245111	0.226833	1.03512	0.163028	0.15303	0	0	0.214674	0.495858	0.253434	0	0	0	0.952755	0.572793	0	0.410119	0.643778	0.574163	0.283284	0.763969	0
Capana00g001021	coral2	0	0	0	0.224764	0	0.021416	0.0904431	0	0	0	0	0	0	0.0691028	0	0	3.82307e-05	0	0	0	0	0	0.52283	0.292593	0.0282492	0	0.0604076	0	0	0	0	0	0	0.635246	0	0
Capana00g001023	darkorange	0.632608	1.27844	2.16618	1.31777	1.09339	1.43292	0.622534	1.46691	0.572923	0.852964	1.14623	1.58645	2.13845	0.657609	1.51023	0.351807	0.977288	0.71214	0.748235	1.3272	1.49925	0.343429	0.67623	0.768486	0.78242	0.666313	0.52432	2.01025	0.484399	1.39719	0.894535	1.17919	1.14114	1.04173	1.00213	0.57738
Capana00g001027	cyan	1.19627	0	0	0	0	0.193036	0	1.10348	1.84877e-07	0	0	2.06231	0.466105	0.0559694	0.61493	0	0	0	0	0	0	1.79967	0.134241	0.284644	0	0	0.225573	2.74086	0	3.09469	1.31706	1.33931	0	0.24783	0.920357	0
Capana00g001028	skyblue	3.76328	6.9257	3.61345	2.95381	3.14804	3.66569	2.85557	2.58884	3.63876	3.85514	3.8229	7.00246	3.71993	3.35205	3.70085	3.25005	3.52438	5.12626	2.63016	2.63823	4.31165	6.10166	6.59154	3.86233	2.34216	5.72346	3.54686	4.53718	3.09839	2.61119	4.20051	5.46191	5.9107	2.99002	5.79255	3.14009
Capana00g001029		0	0	0	0	0	0	0	0	0	0	0	0	0	0	0	0	0	0	0	0	0	0	0	0	0	0	0	0	0	0	0	0	0	0	0	0
Capana00g001030	skyblue	0.155479	0	0.0482606	0	0	0	0.0503372	0.111228	0.0462193	0	0.041034	0	0	0.0527254	0.224992	0	0.0416457	0	0	0	0	0.105342	0.0987302	0.274869	0	0.0491476	0.157822	0	0.154624	0	0.188839	0.0528832	0.18186	0.0859266	0.0951369	0
Capana00g001033	darkmagenta	0	1.1536	0.29635	0	0	0.654854	0	0	0.382847	0.641022	0	0	0	0.133614	1.16499	0.405512	0	0	0.520691	0	0	0	0.00272615	0	0.122326	0	0.226324	1.01039	0	0	0	0.016861	0	0.261405	0.451676	0
Capana00g001034	turquoise	0.713997	1.97238	0.726163	1.24344	1.14417	1.1934	0.82041	0.719673	1.02248	0.666967	1.37021	1.11528	1.93365	1.14887	1.69229	0.996627	1.53347	1.06176	0.748059	1.28458	0.372976	0.873155	1.55697	1.5937	0.33204	0.401436	0.667103	0.778452	1.11126	1.81952	1.06723	1.0552	0.397663	1.10433	1.09535	0.381579
Capana00g001035	violet	10.0313	11.5089	14.6786	13.5572	7.86476	13.4653	5.67931	9.22206	5.52664	13.2293	9.38081	7.93194	9.87251	10.699	9.18419	11.091	9.29151	12.222	11.301	11.6954	11.4391	10.3143	11.8919	12.1016	7.55931	8.79942	8.87086	3.87959	12.6393	9.94721	12.6656	12.9693	9.77579	9.61877	2.49504	8.39571
Capana00g001036		0	0	0	0	0	0	0	0	0	0	0	0	0	0	0	0	0	0	0	0	0	0	0	0	0	0	0	0	0	0	0	0	0	0	0	0
Capana00g001039	darkgrey	0	0	0	0	0	0	0	0	0	0	0	0	0	0	0	0	0	0	0	0.173059	0	0	0	0	0	0	0	0	0	0	0	0	0	0	0	0
Capana00g001041	cyan	0.546816	0	0	0.116182	0	0	0	0.422383	0	0	0	0	0	0.166736	0	0	0	0	0	0	0	0	0	0.151633	0	0	0.227713	0.598619	0	0	0	0	0	0	0	0
Capana00g001042	sienna3	3.62414	2.05885	3.96662	0	2.13478	9.56186e-07	3.57587	0.930787	0	2.21243	5.63284	0	1.44709	2.77086	1.2778	4.0117	0.734876	4.62463	4.50009	5.03974	0	2.6916	7.24271	2.34988	2.94952	0	1.67591	6.2041	4.12475	8.08233	1.64179	1.44242	4.22313	0	2.42559	0
Capana00g001044	purple	0.59852	0.202623	0.970696	0.312674	0	0.561123	0.247738	0.107358	0	0.835846	0.439711	0.0678811	0.347833	0.351586	0.361708	0	0.274555	0.531549	0	0	0.445781	0	0.138919	0.0691317	0.0899714	0	0.15658	0.5801	0	0.293555	0	0.175355	0.644814	0	0.128614	0.681195
Capana00g001045	saddlebrown	0.824317	0.279167	0.676856	0.136564	0.0950411	0.225813	0.209778	0.0388483	0.0471806	0.625122	0	0.440212	0.112421	0	0	0.11661	0	0.261107	0.199024	0	0.0818982	0.0642743	0.287346	0.0590318	0.0474156	0.0475316	0.118367	0.193103	0	0.189275	0.223036	0.0662929	0	0.0859266	0.350259	0.230782
Capana00g001048		0	0	0	0	0	0	0	0	0	0	0	0	0	0	0	0	0	0	0	0	0	0	0	0	0	0	0	0	0	0	0	0	0	0	0	0
Capana00g001050		0	0	0	0	0	0	0	0	0	0	0	0	0	0	0	0	0	0	0	0	0	0	0	0	0	0	0	0	0	0	0	0	0	0	0	0
Capana00g001051	black	0	0.619575	0	0	0	0	0	0	0	0	0	0.893273	0	0	0	0	0	0	0	0	0	0	0	0	0	0	0	0	0	0	0	0	0	0	0	0
Capana00g001053	black	1.89162	2.08148	1.01589	1.33774	1.33573	2.05996	0.779868	1.4649	1.5729	0.505227	1.46664	2.30965	1.34448	1.99295	1.50991	0.764084	0.993188	1.80839	1.03505	1.46116	1.64841	1.89383	1.79649	1.19455	0.986506	1.4421	1.26125	1.77945	1.19638	0.906401	0.995546	1.44581	1.39606	1.20371	1.04949	1.14693
Capana00g001054	bisque4	0	0	0	0	0	0	0	0	0	0	0	0	0	0.0527254	0	0	0	0.0808593	0.0417946	0.0432648	0	0.105342	0	0	0	0	0	0	0.103083	0	0	0	0.116486	0.0429633	0.0475685	0
Capana00g001056		0	0	0	0	0	0	0	0	0	0	0	0	0	0	0	0	0	0	0	0	0	0	0	0	0	0	0	0	0	0	0	0	0	0	0	0
Capana00g001059		0	0	0	0	0	0	0	0	0	0	0	0	0	0	0	0	0	0	0	0	0	0	0	0	0	0	0	0	0	0	0	0	0	0	0	0
Capana00g001060	turquoise	0	0	0	0.0910429	0	0	0	0	0	0	0	0	0	0.105451	0	0	0	0	0.0417946	0	0	0.0526711	0.0936468	0	0	0.0475316	0	0	0	0	0	0	0.0582429	0	0	0.0564039
Capana00g001061	purple	13.4562	15.5416	12.9359	15.3267	12.1763	13.0327	17.5436	10.5139	15.9515	19.9738	17.8063	19.1173	21.691	18.782	17.3583	12.8578	15.3616	12.3153	15.1879	13.5054	11.9879	13.1802	14.0047	15.3454	14.0151	10.8936	12.1562	20.3818	14.9474	16.9453	11.4215	9.41263	12.5148	13.0127	16.726	14.0135
Capana00g001064		0	0	0	0	0	0	0	0	0	0	0	0	0	0	0	0	0	0	0	0	0	0	0	0	0	0	0	0	0	0	0	0	0	0	0	0
Capana00g001068	green	0	0.545894	0.352264	0	0	0.456285	0	1.16789e-05	0	0.352754	0.902748	0.586949	0	0.263627	0.393736	0.380361	0	0.202148	0	0.259589	0.235117	0	0.0218463	0.384817	0	0	0	0.513865	0.257706	0.56982	0	0	0	0.12889	0.671075	0.28202
Capana00g001071	purple	61.6889	69.0618	67.4427	58.0854	60.4862	61.8334	70.7761	62.9921	68.83	67.7599	55.4561	39.8767	67.174	65.5392	63.93	63.5226	64.2933	65.0685	49.9651	54.2408	54.1847	61.0458	55.7167	59.1518	51.3454	50.2951	46.084	63.0666	58.9392	69.4223	60.995	56.7966	60.5034	58.6419	64.4977	59.1677
Capana00g001072	green	11.1511	8.54671	13.1281	0	0.0449224	3.18729e-07	0.0701361	0	1.92105	2.63658	21.2992	20.8093	0	0.0696603	1.29661	0.62375	0.371775	0.179816	2.66914	0.169124	1.72412	0	0.074691	0	2.08206	4.65367	2.26489	12.2794	8.23795	0.00620017	0	1.00247	0.603502	0	0	0.0023737
Capana00g001073	darkgrey	0	0	0.0475642	0.0455214	0	0	0	0.074152	0	0	0	0	0	0	0	0	0	0.0404297	0	0.173059	0	0	0	0	0	0	0.0394555	0	0	0.0876647	0	0.0528832	0.0582429	0.0429633	0	0.0684389
Capana00g001074	sienna3	0.310959	0.209959	0.142693	0.546257	0.361785	0.212486	0.553709	0.18538	0.323535	0.666312	0.20517	0.244562	0.30327	0.421803	0.112496	0.271687	0.19301	0.161719	0.167178	0.562443	0	0.348755	0.702351	0.25397	0.124814	0.332721	0.197278	0.55057	0.463871	1.27114	0.692409	0.475949	0.524186	0.343706	0.173633	0.394827
Capana00g001075	floralwhite	0	0	0	0	0	0.0531215	0	0	0	0	0	0	0	0	0	0	0	0	0	0	0	0	0	0	0	0	0	0	0	0	0	0	0	0	0	0
Capana00g001079	darkolivegreen	7.22485	7.84117	6.57795	3.12233	4.25116	5.00141	4.49502	5.5935	3.08657	2.08568	3.10396	3.18747	1.93825	2.12535	2.23954	4.54627	3.65243	2.89179	4.70063	5.6089	4.37096	3.78025	3.85064	2.90722	3.50078	4.1586	4.29796	5.95714	6.52648	4.1704	6.63258	4.42847	5.67209	4.13992	4.27603	4.00197
Capana00g001080	midnightblue	0	0	0	0	0	0	0.162674	0.133652	0	0	0	0	0	0	0	0	0	0	0	0	0	0	0	0	0	0	0	0	0.363899	0	0	0	0	0	0	0
Capana00g001084	paleturquoise	0.215979	0.537026	0.983538	0	0	0	0.0507698	0.525656	0.0932624	0	0	0	0	0.452865	0.242644	0.104388	0.370663	0	0.00838604	0.999267	0.660211	0.0595401	0	0.12995	0.136556	0.228908	0	1.57558	1.06799	0.532442	0	0.234161	0	0.354206	0.704017	0.0568705
Capana00g001086	green	0.746773	1.29055	0.371899	0.0229723	0	0.729288	0.179289	0.454831	0.0877298	0.716448	0	1.0848	0	0.531754	0.973536	0.20877	0.0145627	0	0	0.753561	0.471093	0	0.19752	0.327279	0.369867	0.271492	0.806426	0	0	0	0.48363	0.155915	1.04486	0.324884	0.185385	0.424617
Capana00g001087	darkgreen	0.744121	0.304362	0.834678	0.766524	0.15255	1.39708	0.221528	0.638516	0.173615	2.17834	0.711313	0	0.904161	0.588867	0.297053	0.245896	1.1087	0.64935	0.465314	0.549753	1.61932	0	0.819046	0.232586	0.393242	0.555463	0.424281	0	0.844642	0	0.322095	0.964991	0.558379	0.545708	1.31838	0.243865
Capana00g001088		0	0	0	0	0	0	0	0	0	0	0	0	0	0	0	0	0	0	0	0	0	0	0	0	0	0	0	0	0	0	0	0	0	0	0	0
Capana00g001089	navajowhite2	0	0	0	1.52501	0.555615	0	0	0	0	0	0	0	0	0.90284	1.70384	0	0.365073	0	4.3286	0	1.6831	0.602186	0.223601	1.04757	0	0.6084	0.507363	0	0	0.934635	0	1.80436	0.152134	0.456756	0	0
Capana00g001092	black	0	0	0	0	0	0	0	0	0	0	0	0.0489124	0	0	0	0	0	0	0	0	0	0	0	0	0	0	0	0	0	0	0	0	0	0	0	0
Capana00g001094	midnightblue	0	0.160519	0	0	0	0	0	0	0.132452	0	0	0.583349	0	0	0	0	0	0	0.0757245	0	0	0	0	0	0	0	0	0.134171	1.61487	0	0	0	0	0	0	0.136334
Capana00g001096	tan	0	0	0	0	0.191468	0	0	0	0	0	0.872039	0	0	0	0	0	0	0	0	0	0	0	0	0	0	0	0	0	0	0	0	0	0	0	0	0
Capana00g001098	darkorange	0.125486	0	0.428078	0	0	0	0	0	0	0.0783897	0	0	0.0520806	0	0	0	0	0	0.0835891	0	0.0391861	0	0	0	0	0.0475316	0	0.293637	0	0	0	0	0	0.116873	0.15145	0.0564039
Capana00g001099	red	15.0886	19.4674	14.3659	15.7977	17.0249	16.9415	18.1564	16.5654	20.0716	13.691	11.6947	7.97272	11.5597	13.0743	12.8265	15.2626	18.1289	16.2394	16.8142	15.1788	17.47	15.7377	15.9325	14.7656	14.4574	14.6915	13.6923	13.0398	22.3527	16.4564	20.2058	17.756	16.7157	17.1897	18.0394	15.575
Capana00g001101	skyblue1	0	0	0	0.353358	0	0	0	0	0	0	0	0	0	0	0	0	0	0	5.04043e-05	8.65297e-08	0	0	0.00761166	0	0	0	0	0	0	0	0	0	0	0.00573508	0	0
Capana00g001109	coral1	0	0	0	0	0	0	0	0	0	0.0937054	0.343327	0	0	0.118445	0	0	0	0	0	0	0.236285	0.131371	0	0.529551	0	0.114177	0	0.117443	0	0	0	0	0	0	0	0
Capana00g001113	darkslateblue	0	0	0.0569354	0.0510432	0	0	0	0	0	0	0	0	0	0.119425	0	0	0	0	0	0	0	0	0	0	0	0	0	0	0	0	0	0	0.065534	0	0	0
Capana00g001117	midnightblue	0	0	0	0	0	0	0	0	0	0	0	0.0213916	0	0	0	0	0	0	0	0	0	0	0	0	0	0	0	0	0.58222	0	0	0	0	0	0	0
Capana00g001118	black	0	0	0.0753104	0	0	0	0	0.0685328	0	0	0	0.330436	0	0	0	0	0	0	0	0	0	0	0	0	0	0	0.0710523	0	0	0	0	0	0	0	0	0
Capana00g001119		0	0	0	0	0	0	0	0	0	0	0	0	0	0	0	0	0	0	0	0	0	0	0	0	0	0	0	0	0	0	0	0	0	0	0	0
Capana00g001121		0	0	0	0	0	0	0	0	0	0	0	0	0	0	0	0	0	0	0	0	0	0	0	0	0	0	0	0	0	0	0	0	0	0	0	0
Capana00g001122	plum2	0	0	0	0	0	0	0	0	0	0	0	0	0	0	0.0562481	0	0	0	0	0	0	0	0	0	0	0	0	0	0	0	0	0	0	0	0	0
Capana00g001123	plum2	0.0932876	0	0	0.0455214	0	0	0	0.037076	0	0	0.082068	0	0.10109	0	0.224992	0	0	0.0404297	0	0	0	0.105342	0.0936468	0.0549738	0	0	0.118367	0	0	0	0.0629463	0	0	0	0	0
Capana00g001127	darkslateblue	0	0	0	0	0	0	0	0	0	0.0392107	0	0	0.0505972	0.105496	0.0562632	0	0	0.0404588	0	0	0	0	0	0	0	0	0	0	0	0	0	0	0	0	0	0
Capana00g001129	orangered3	0	0	0	0	0.0452232	0	0	0	0	0	0	0	0.10109	0	0	0	0.0416457	0	0	0	0	0	0.0468234	0	0.124814	0	0	0	0	0	0	0	0	0.0859266	0	0.0564039
Capana00g001130	plum	0	0	0	0	0	0	0	0	0	0	0	0	0	0	0	0	0	0	0	0	0	0	0	0	0	0.0475316	0	0	0	0	0	0	0	0	0	0
Capana00g001135	darkmagenta	0	0.0420397	0	0	0	0	0	0	0	0.0392253	0	0	0	0	0	0	0	0.0404426	0	0	0	0	0	0	0	0	0	0	0	0	0	0	0	0	0	0
Capana00g001136	darkslateblue	0	0	0	3.83063	0	2.83813	4.13752	2.47596	0.481576	4.84618	8.52947	5.70671	0	15.4405	2.25443	2.28002	3.33901	2.17675	3.17126	0	0	0.592884	0	0.735085	0	0	0.466309	0.525383	0.000135554	1.15475	0	0.760884	1.62376	0.509547	0.849048	0
Capana00g001138		0	0	0	0	0	0	0	0	0	0	0	0	0	0	0	0	0	0	0	0	0	0	0	0	0	0	0	0	0	0	0	0	0	0	0	0
Capana00g001142	green	6.58217	1.77888	3.18861	1.06738	2.3314	1.35978	2.48883	1.82299	1.87446	2.92969	4.191	6.11081	0.418762	0.63552	0.655055	1.20626	0.245429	0.440811	0.971116	1.43669	2.86712	1.16056	2.08392	1.05375	0.62568	0.292944	0.92185	5.14102	2.59571	4.68795	1.56323	1.77136	2.03599	1.68014	2.44422	1.50639
Capana00g001144	red	2.27255	2.75955	2.57806	2.13402	3.98011	2.93908	1.9664	4.91928	2.91085	1.58778	2.02532	1.54538	3.03871	2.18637	2.57309	4.18765	2.13794	3.93657	3.99433	3.02866	4.30671	4.13255	2.96434	3.97592	3.34175	2.48533	3.65755	6.42662	2.75748	4.91926	3.61473	3.43829	2.81972	3.70507	4.93867	5.18492
Capana00g001145		0	0	0	0	0	0	0	0	0	0	0	0	0	0	0	0	0	0	0	0	0	0	0	0	0	0	0	0	0	0	0	0	0	0	0	0
Capana00g001147	darkgrey	0	0	0	0.0910429	0	0	0	0	0	0	0	0	0.229926	0	0	0.163012	0	0	0.125384	1.09717	0.352675	0	0	0.523325	0.208023	0.808038	0.184634	0.293637	0.154624	0	0	0.0528832	0	0.12889	0	0
Capana00g001149	tan	0.155479	0	0.0475642	0.0455214	0.0452232	0	0.100674	0.148304	0	0	0.20517	0	0	0.0527254	0	0	0	0	0	0	0	0.0526711	0	0	0.0416046	0	0	0.0734093	0.0515413	0	0	0	0.0582429	0	0	0
Capana00g001150	tan	0	0	0	0	0	0	0	0	0	0	0.0002659	0	0	0	0	0	0	0	0	0	0	0	0	0	0	0	0	0	0	0	0	0	0	0	0	0
Capana00g001151	bisque4	0.124383	0	0.0475642	0.0922787	0.137525	0	0.258423	0.0765336	0.231096	0	0.12757	0	0.104707	0.268109	0	0.0543373	0.299276	0.161719	0	0.0865297	0	0.0526711	0	0	0.0832091	0.0950633	0.200347	0.183523	0	0.0876647	0.0639166	0	0.4077	0.171853	0.142705	0.233811
Capana00g001152	green	10.2309	3.48533e-06	13.0718	0	0	0	0	0	0	17.9098	11.1805	11.0729	0	0	0	0	0	0	0	1.42774e-06	15.0191	0	0	0	0	0	0	12.9431	0	14.9396	0	0	0	2.74965e-05	0	3.60985e-06
Capana00g001155	paleturquoise	0.186575	0	0.237821	0	0	0	0	0.222456	0	0	0	0	0	0	0	0.0543373	0.0832914	0	0.0417946	0	0	0	0	0	0	0	0	0	0	0.0438323	0	0	0	0.0429633	0.0475685	0
Capana00g001156	brown4	1.21352	2.46958	1.7958	1.56943	1.9206	0.815515	0	2.64396	2.05362	1.0227	0.886749	0.774859	1.5984	0.465086	1.29158	0.468331	0.632607	0.71018	0.762318	0.627102	0.15925	0.238273	0.299897	1.49191	1.04215	0.858637	1.07431	0.319285	1.35645	0.609992	1.97247	0.958569	1.18835	1.51609	0.997822	1.69405
Capana00g001158	green	6.67725	12.5444	8.53952	2.22254	2.95191	6.60219	4.30802	5.41235	3.54452	6.06632	11.5638	22.2845	6.40021	8.00057	0	8.59064	6.37673	5.17685	3.64004	6.874	1.31941	4.66374	5.01269	3.3112	2.93143	4.01361	1.61211	15.6432	9.59422	2.89129	3.72534	8.89756	1.09296	3.76667	11.3156	5.21209
Capana00g001159	skyblue	2.2389	1.07438	1.06433	1.1002	1.73345	1.02275	1.40944	1.66842	0.991516	1.69517	0.656544	0.878538	1.66799	1.21268	1.23746	1.14108	0.749622	0.821059	1.37922	0.82611	0.70535	2.03079	1.45152	2.80698	0.790487	1.91197	1.8357	1.25941	0.687393	0.306826	3.19147	3.64894	0.939463	0.687412	1.25012	0.620443
Capana00g001161		0	0	0	0	0	0	0	0	0	0	0	0	0	0	0	0	0	0	0	0	0	0	0	0	0	0	0	0	0	0	0	0	0	0	0	0
Capana00g001163		0	0	0	0	0	0	0	0	0	0	0	0	0	0	0	0	0	0	0	0	0	0	0	0	0	0	0	0	0	0	0	0	0	0	0	0
Capana00g001165	darkslateblue	0	0	0	0	0.158262	0	0	0	0	0	0	0	0	0.165722	0	0	0	0	0	0	0	0	0	0	0	0	0	0	0	0	0	0	0	0	0	0
Capana00g001166	skyblue	0.0917725	0.167967	0.142693	0.182086	0.0904463	0.0531215	0	0.222456	0	0	0.451374	0	0.10109	0.0527254	0.224992	0.108675	0.0416457	0.161719	0	0.346119	0	0.263355	0.234117	0.0549738	0.208023	0.142595	0.197278	0	0	0.175329	0.314732	0.422172	0.588471	0.0859266	0.0475685	0.112808
Capana00g001167	black	0.384604	0	0	0	0	0	0	0	0	0	0	0.773669	0	0.509323	0	0	4.16457e-08	0.356885	0.0269241	0	0.0711579	0	0	0	0	0	0	0.205256	0	0.806218	0	0	0	0	0	0
Capana00g001170	skyblue3	4.25174	6.16918	2.19784	0.569446	0.749631	3.10726	5.77472	2.70574	5.98802	2.27865	3.00911	0	0.0491319	1.58156	0.957604	1.74619	2.30496	0.0117535	7.89786	8.81288	13.1414	3.11091	2.89754	1.69953	6.82969	5.6568	3.52616	14.7632	5.0147	12.1668	0.429317	4.20778	4.04619	7.46941	13.4897	6.73656
Capana00g001172	black	2.44413e-05	0	0	0	0	0	0	0	0	0	0	1.13285	0	0	0	0	0	0	0	0	0	0	0	0	0	0	0	0	0	0	0	0	0	0	0	0
Capana00g001173		0	0	0	0	0	0	0	0	0	0	0	0	0	0	0	0	0	0	0	0	0	0	0	0	0	0	0	0	0	0	0	0	0	0	0	0
Capana00g001174	royalblue	1.67223	1.1901	1.42108	1.31715	0.796902	1.62378	1.30193	2.38269	1.57757	1.83801	0.486415	1.35386	0.788177	0.820669	1.57225	1.26789	1.13574	1.57402	1.28968	2.16208	1.66826	1.80167	1.80728	2.06797	1.56316	1.76821	1.5398	2.64255	3.85833	2.30152	1.50994	2.59421	2.21095	2.03597	2.72387	2.13942
Capana00g001175		0	0	0	0	0	0	0	0	0	0	0	0	0	0	0	0	0	0	0	0	0	0	0	0	0	0	0	0	0	0	0	0	0	0	0	0
Capana00g001176	turquoise	0.124383	0.209959	0.190257	0.455214	0.407008	0.265607	0.151012	0.18538	0.277316	0	0.082068	0	0.151635	0.369078	0.0562481	0.543373	0.124937	0.242578	0.543329	0.0865297	0.0783722	0.368697	0.187294	0.329843	0.350375	0.380253	0.118367	0	0	0.306826	0.50357	0.581715	0.291214	0.171853	0.142705	0.169212
Capana00g001177	purple	0.288719	0.233235	1.43559	0.832962	0.472305	1.26752	0.567625	0.370487	0.920067	0.462137	1.53182	0.462589	0.86176	0.303966	0.171637	1.30148	0.589276	1.21617	1.33792	1.67684	1.62115	0.965521	1.56535	2.35485	1.72979	1.903	1.45227	0.916021	0.465143	2.06569	0.90475	1.78847	2.73619	0.919707	0.810583	0.480048
Capana00g001178	purple	2.37086	3.45137	3.28374	1.25876	1.08951	1.47141	2.46407	2.25829	1.88979	2.34242	4.16328	0.754019	2.1832	0.944409	1.0617	2.1555	1.71811	2.11811	0.744413	0.422275	1.14784	1.7935	0.668812	0.692658	0.742809	0.951361	0.98536	1.05965	1.1977	1.36127	1.68264	1.11601	0.911508	0.669768	2.01463	0.966034
Capana00g001182	midnightblue	0	0	0	0	0	0	0	0	0	0	0	0	0	0	0	0	0	0.0444777	0	0	0	0	0	0	0	0	0	0	0.0647369	0.0567483	0	0	0	0	0	0
Capana00g001185	red	0.279863	0.167967	0.190257	0.0910429	0.0452232	0.37185	0.35236	0.148304	0.231096	0	0	0	0	0.158176	0.112496	0.217349	0.124937	0.242578	0.0835891	0	0.195931	0.0526711	0.28094	0.164921	0.166418	0.237658	0.197278	0.0734093	0.206165	0.350659	0	0.317299	0.0582429	0.214816	0.380548	0
Capana00g001188	darkslateblue	0	0	0	0	0	0	0	0	0.0544211	0.0926677	0	0.111284	0.0600205	0.121907	0	0	0	0.0970887	0	0	0	0	0.0569613	0	0	0.0554785	0	0	0	0.104349	0.07263	0	0.067296	0	0	0
Capana00g001193		0	0	0	0	0	0	0	0	0	0	0	0	0	0	0	0	0	0	0	0	0	0	0	0	0	0	0	0	0	0	0	0	0	0	0	0
Capana00g001195	darkslateblue	1.91521	1.15968	0.313867	9.34106	2.82595	4.82098	6.41815	4.59601	6.83432	8.69758	8.81595	4.27184	3.79292	32.7391	3.63725	5.5714	9.30388	19.4296	2.10248	1.95754	0	0.292235	3.21762	2.12713	2.19513	2.39938	4.81228	0	3.92437	3.48561	2.86611	8.59516	4.92147	6.79921	6.96215	4.8445
Capana00g001197		0	0	0	0	0	0	0	0	0	0	0	0	0	0	0	0	0	0	0	0	0	0	0	0	0	0	0	0	0	0	0	0	0	0	0	0
Capana00g001198	skyblue	2.86821	2.2927	1.62865	2.8816	1.87396	2.35493	2.1761	2.60225	2.10454	1.30617	1.51593	1.1739	1.5316	2.41625	1.9698	1.65104	2.62195	2.58447	1.7241	2.21384	1.67637	2.73133	2.85957	2.87374	2.1237	2.57699	1.61289	2.18039	2.46612	1.96133	3.10009	4.44335	2.50377	2.91282	2.30529	2.64908
Capana00g001199	thistle2	0	0	0	0	0	0	0	0.037076	0	0	0	0	0	0	0	0.0543373	0	0.0404297	0	0	0	0	0	0	0	0	0	0	0	0	0	0	0	0	0	0
Capana00g001201	paleturquoise	17.5692	13.5214	15.7438	11.9266	12.5268	15.8302	10.9735	14.0518	11.1851	12.3464	12.6795	10.2716	10.8166	7.06521	8.83094	6.30313	8.37078	9.74355	4.13766	10.3403	5.25094	10.8502	7.91315	9.45549	6.69833	11.265	6.27342	10.8646	14.7923	12.4046	11.1415	11.0526	10.7167	7.90524	10.6553	9.41945
Capana00g001202	coral2	0	0	0	0	0	0	0	0	0	0	0	0	0	0	0	0	0	0	0	0	0	0	0	0	0	0	0	0	0	0	0	0	0	0.132328	0.107475	0
Capana00g001203	skyblue1	0	0	0	0.0910429	0	0	0	0	0	0	0	0	0	0	0	0	0	0	0	0	0	0	0	0	0	0	0	0	0	0	0	0	0	0	0	0
Capana00g001204	paleturquoise	42.2717	35.675	50.9788	2.64857	5.61983	2.43216	16.8147	32.1747	26.7261	9.59662	14.0171	8.87643	1.55185	1.58711	1.44363	3.30022	4.33303	4.08806	11.0049	7.77355	10.8832	2.44356	2.34055	1.79219	3.32428	2.66891	1.67677	63.2229	47.9394	54.2125	3.06476	3.06723	6.31977	23.1185	21.0301	55.6601
Capana00g001205	green	2.92865	1.124	1.69663	2.04935	2.6236	1.33627	3.18091	2.53739	1.41424	0.108676	0	0.459851	0.371174	2.94316	2.74912	4.00936	1.91648	3.6168	0	9.08562e-07	1.85572	2.35374	2.2593	4.36309	3.31347	2.69434	1.9434	2.34142	1.29963	2.28005	2.03401	1.31355	2.5922	1.45095	0	2.60064
Capana00g001206	cyan	0.0310959	0.0839837	0.0951284	0	0.0904463	0	0	0.037076	0	0	0	0	0.151635	0.105451	0.0562481	0	0	0.0404297	0.0835891	0	0	0.0526711	0	0.384817	0	0.0475316	0	0.55057	0	0.482156	0.188839	0.105766	0.4077	0.171853	0.285411	0.0564039
Capana00g001210	darkslateblue	2.04963	1.06799	2.15904	4.25956	3.89781	3.64788	1.69652	1.78872	1.28027	2.14105	0.843872	0.85503	3.94557	15.3676	4.45378	2.47451	4.06892	1.34944	3.35599	2.46641	2.15079	1.878	3.62411	3.60076	1.4095	2.54819	6.63329	2.73823	2.12031	3.52144	4.80309	3.94799	6.69735	3.44407	1.2526	2.28697
Capana00g001212		0	0	0	0	0	0	0	0	0	0	0	0	0	0	0	0	0	0	0	0	0	0	0	0	0	0	0	0	0	0	0	0	0	0	0	0
Capana00g001213	purple	688.554	866.841	573.819	3448.38	2681.45	3077.41	1313.92	967.53	1279.31	1390.8	1184.94	1460.14	3074.91	2777.08	2981.22	2765.1	2625.79	2673.69	3123.57	2966.55	2640.76	4341.44	4647.34	4559.46	3843.31	4010.7	4399.67	840.777	1227.72	1080.6	3413.38	3723.22	3849.79	2375.87	1800.18	1645.91
Capana00g001216	red	19.4834	17.7255	29.2337	13.3804	21.4304	12.6906	19.9135	13.2623	14.7191	50.0652	56.6666	35.6471	32.8407	26.791	21.2383	35.117	23.3215	22.8783	22.9028	24.5472	22.0354	31.2287	30.5515	25.0078	19.9864	23.3198	22.9148	20.2165	16.1259	7.12032	24.5616	28.7904	32.5832	8.96661	8.36304	12.0576
Capana00g001217	skyblue2	0	0	0	0	0	0.164274	0	0	0	0	0	0	0	0	0	0	0.184361	0	0	0	0	0	0	0	0	0	0	0	0	0	0	0	0	0	0	0
Capana00g001220	palevioletred3	0	0	0	0	0.0464022	0	0	0	0	0	0	0	0	0	0	0	0	0	0	0	0	0	0	0	0	0	0	0	0	0	0	0	0	0	0	0
Capana00g001222	darkslateblue	2.45202	2.84225	3.67365	2.66739	1.28103	2.46611	2.05809	2.77318	1.86567	12.0486	5.51006	11.8308	2.05887	19.5562	0.827223	2.09507	3.41057	11.7743	1.62119	0.81896	0.81308	1.85786	1.90639	2.34073	2.00739	1.98916	2.55786	1.78063	2.49693	5.46027	2.5851	2.31288	1.35527	3.67123	2.62839	2.76741
Capana00g001225	red	0	0.834771	0.000887453	0	0	0	0	0	0	0	1.23102	1.70091	0	0	0	0.507841	0	0	9.73814e-06	0	0	0	0	0	0	0	0	0	0.721578	0.852086	0	0	0	0	0	0
Capana00g001226	turquoise	13.9573	13.4274	15.0237	4.09693	4.2962	4.23728	10.1156	11.0845	11.5086	13.4046	14.485	12.5216	3.5887	4.23891	2.9249	7.60722	9.27969	8.16679	7.94097	9.14973	8.54257	2.63355	3.69905	3.73822	6.73865	6.98715	6.42422	9.87356	12.3699	9.94994	6.32127	3.99988	4.01876	6.27205	6.0412	6.65566
Capana00g001227	maroon	61.8971	63.5666	56.7771	25.2139	49.4107	17.1503	62.4721	70.9016	51.9743	19.5464	28.6422	16.5045	17.9387	14.4507	20.3734	48.4391	35.8242	36.2408	34.6401	43.1711	44.6274	6.88309	7.2315	9.8712	42.5295	29.9848	27.5174	114.154	81.4124	72.6448	10.2962	8.38195	10.178	37.3165	39.1476	53.2858
Capana00g001228	mediumpurple2	0.0687051	0	0	0	0	0.0875577	0	0	0	0	0	0	0.162676	0	0	0	0	0	0	0	0	0	0	0.086025	0	0	0.064629	0	0	0	0	0	0	0	0	0.0918006
Capana00g001230	lightsteelblue	14.0135	13.5486	20.3152	24.4642	21.5349	23.3426	27.437	15.9799	20.6077	25.6061	30.0811	27.338	27.2147	37.8346	37.0835	32.144	37.8673	34.0501	28.2927	25.5614	23.9087	27.236	36.6023	20.8283	28.9172	28.667	35.2281	22.4236	11.7514	12.6671	21.4486	19.4495	20.0152	14.8625	21.0478	22.1103
Capana00g001231	darkslateblue	113.005	56.8758	62.0212	62.7723	58.7925	44.5475	25.4743	39.2955	34.5467	102.187	68.4379	93.2074	62.3025	506.039	40.1575	62.5343	69.3699	49.9706	112.649	120.238	94.7491	24.0784	37.4741	53.3174	27.3041	38.4852	55.0485	34.1062	81.1314	101.425	45.9352	81.9637	62.4878	56.8539	39.9291	39.388
Capana00g001233		0	0	0	0	0	0	0	0	0	0	0	0	0	0	0	0	0	0	0	0	0	0	0	0	0	0	0	0	0	0	0	0	0	0	0	0
Capana00g001238	cyan	0	0	0	0	0	0	0	0	0	0	0	0	0	0	0	0	0	0	0	0	0	0	0	0	0.0416046	0	0.0394555	0.330342	0	0	0	0	0	0	0	0
Capana00g001240	turquoise	104.049	117.248	115.131	138.156	139.577	137.541	133.522	122.618	125.95	104.925	105.487	97.727	115.224	125.5	126.009	115.589	121.648	120.34	91.2793	90.003	90.6628	124.399	119.256	114.41	103.561	112.148	110.933	111.304	114.434	117.326	115.706	113.709	121.073	109.922	124.265	111.088
Capana00g001241		0	0	0	0	0	0	0	0	0	0	0	0	0	0	0	0	0	0	0	0	0	0	0	0	0	0	0	0	0	0	0	0	0	0	0	0
Capana00g001243	paleturquoise	0.819584	1.95136	1.65725	0.113047	0.247945	0.570222	1.05099	0.597913	0.247648	1.00525	0	0	0.268116	0.450883	0	0.391352	0.112298	0.660468	0.353118	0	0	0.145262	0	0	0.220693	0.523303	0.107114	0.984092	0.294934	1.77906	0.34976	0	0	0.52699	0.255545	0
Capana00g001244	darkolivegreen	0	0	0	0	0	0	0	0	0.0465686	0.0398681	0.041398	0.0494398	0.101942	0.106184	0	0	0	0	0	0	0.0398986	0	0.0473572	0	0	0	0	0	0	0	0	0	0	0	0	0
Capana00g001246	darkslateblue	0.47048	0.411136	0.517267	0.33832	0.477776	0.44973	0.320762	0.158179	0.394812	0.590718	0.673826	0.0528943	0.346787	2.40331	0.129573	0.349263	0.315585	0.303652	0.539534	0.188921	0.303218	0.171313	0.250894	0.176792	0.306859	0.0506617	0.296002	0.244895	0.113599	0.476762	0.204932	0.341885	0.379726	0.459032	0	0.365074
Capana00g001247	turquoise	0.470358	0.13271	0.556538	0	0.0470084	0	0	0.0383736	0	0.458037	0.558665	0	0	0	0	0	0	0	0.0959884	0.5029	0.186902	0	0	0	0	0	0	0.117634	0.329399	0.0468703	0	0	0	0.0885631	0	0
Capana00g001249	cyan	0.0443497	0	0	0	0	0	0	0	0	0	0	0.0700979	0	0	0	0	0	0	0	0.061141	0	0	0	0	0	0	0	0.105803	0	0.123889	0	0	0	0	0	0
Capana00g001250	green	2.95281	0.510033	0.385423	0.0917259	0.458877	0	0.101521	0.112317	0.0465715	0.517556	1.16084	2.83893	0	0.0532466	0.0568315	0.109709	0.0419801	0.204316	0.421953	1.31275	0.440159	0.106304	0.094869	0.166932	0.0837307	0.241945	0	0.90247	1.10788	1.20253	0.127388	0.160128	0.117451	0.303717	0.0479122	0.284337
Capana00g001254	violet	0.133838	0	0	0.0779847	0.0452232	0	0	0	0.178032	0	0	0	0.149237	0.444213	0.493072	0	0.0960077	0.0404297	0.27849	0	0	0.682826	0.597281	0.814121	0.437074	0.390222	0.267621	0	0.0515413	0	0.184016	0.504884	0.537459	2.06129	3.08949	0.530336
Capana00g001255	bisque4	0	0	0	0	0	0	0	0	0	0	0	0	0	0	0	0	0	0	0	0	0	0	0	0	0	0	0	0	0	0	0	0	0.0582429	0	0	0
Capana00g001256	mediumpurple3	21.0878	27.5558	23.6348	29.0875	34.4186	21.9857	36.0151	43.0379	34.3126	21.6056	13.6966	7.39936	32.6591	27.563	28.9628	33.6737	24.152	31.892	20.0155	16.1826	18.4056	11.7761	8.95384	15.6417	25.1001	13.6355	11.1624	21.6833	26.7096	24.5053	7.13958	8.05549	9.11796	24.2615	22.7113	31.0263
Capana00g001257	mediumpurple2	0	0	0	0	0	0	0	0	0	0	0	0	0.573329	0	0	0	0	0	0	0	0	0	0	0	0	0	0	0	0	0	0	0	0	0	0	0
Capana00g001258	darkgrey	0	0	0	0	0	0	0	0	0	0.352754	0	0.342387	0.20218	0.105451	0	0.0543373	0	0.0404297	0	0.605708	0	0.158013	0.0468234	0	0	0.0475316	0.078911	0.0367047	0	0	0	0	0	0.12889	0.142705	0.0564039
Capana00g001259	red	1.82731	1.56606	1.53802	2.47845	2.48839	2.65607	1.48056	1.72663	0.98383	4.32751	6.26383	5.18472	2.56148	2.08974	1.9033	1.82978	2.48429	1.72023	1.43079	1.85966	2.923	1.80737	3.95599	2.25997	2.80758	3.87136	3.06099	0.660684	0.979284	1.52242	3.21026	2.69704	3.11185	1.40997	2.10342	2.30224
Capana00g001260		0	0	0	0	0	0	0	0	0	0	0	0	0	0	0	0	0	0	0	0	0	0	0	0	0	0	0	0	0	0	0	0	0	0	0	0
Capana00g001261	saddlebrown	0.139941	0.0839999	0	0	0.0678347	0.0796822	0.125843	0	0.0231096	0.0195974	0	0	0.050545	0.0527254	0.0562481	0	0	0.0202148	0.0626919	0	0	0.0526711	0.0468234	0.0274869	0	0.0237658	0.0986388	0.0183523	0	0	0.0314732	0	0.0873944	0.0644449	0.0237842	0
Capana00g001262	green	0.186575	0.0419919	0.142693	0.182086	0.452232	0.0531215	0.402698	0.407836	0.369754	0.509533	0	0	0	0.158176	0.224992	0.271687	0.0832914	0.323437	0.543329	0	0	0.47404	0.14047	0.329843	0.124814	0.332721	0.157822	0.220228	0.103083	0.657485	0.629463	0.528832	0	0.601486	0.0475685	0.0564039
Capana00g001263	cyan	0	0	0	0	0	0	0.140319	0	0	0	0	0	0.300238	0	0	0	0	0	0	0	0	0	0	0	0	0.160326	0	13.7	3.91146	0	0	0	0.178037	0	0	0
Capana00g001264	red	0.715205	0.641461	0.169469	0.0455214	0	0.0531215	0.503372	0.979794	0.277316	0.993407	1.55929	1.16998	0	0.0925224	0.0562481	0.402526	0.208228	0.614108	0.147546	0.173059	0.431047	0	0	0.109948	0.210221	0.237658	0.315644	0.131897	0	0	0.314732	0	0	0.0753518	0.285411	0.0564039
Capana00g001265	darkgrey	0	0	0	0	0	0	0	0	0	0	0	0	0	0	0	0	0	0	0	0.173059	0	0	0	0	0	0	0	0.0367047	0	0	0	0	0	0	0	0
Capana00g001266	red	22.2996	17.7916	22.0088	24.9905	28.9301	31.3185	19.2319	18.5455	20.6813	30.8327	33.2951	45.6636	23.0132	23.9307	23.732	23.0406	24.346	21.8706	16.7887	19.9909	19.4033	20.1069	20.684	19.4824	16.8387	23.2797	24.404	18.506	10.5557	15.4456	22.2333	22.6951	22.0799	13.4675	13.6312	13.4552
Capana00g001269	paleturquoise	16.9472	16.6506	20.7856	4.64319	5.11022	5.684	8.18476	9.60268	9.15142	5.48728	7.30406	16.2878	3.79088	4.16531	6.91851	5.65108	4.3728	4.97285	4.6392	7.0089	8.4642	8.7434	7.63221	5.99214	6.15747	6.4643	6.15506	17.3613	13.6584	15.6481	6.29463	8.14401	8.09576	9.52132	11.1786	11.3372
Capana00g001271	red	3.99555	1.15716	2.14345	0	0	0	0	0	0	0.469339	8.20822	6.1732	0	0	0	0	0	0	0	0.976541	0	0	0	0	0	0	0.415811	2.11904	1.75685	0	0	0	0	0	0	0
Capana00g001272		0	0	0	0	0	0	0	0	0	0	0	0	0	0	0	0	0	0	0	0	0	0	0	0	0	0	0	0	0	0	0	0	0	0	0	0
Capana00g001273	thistle1	0	0	0	0.0943571	0	0	0.339243	0	0	0	0	0	0	0	0.19346	0.131748	0	0.148813	0	0	0	0	0.0885713	0.0570499	0.0430953	0	0.0510613	0.129449	0	0	0	0	0.189915	0	0.116855	0
Capana00g001274	sienna3	0	0	0	0	0	0	0	0	0	0	0	0	0	0	0	0	0	0	0	0	0	0	0	0	0	0	0	0	0	0.0438323	0	0	0	0	0	0
Capana00g001276		0	0	0	0	0	0	0	0	0	0	0	0	0	0	0	0	0	0	0	0	0	0	0	0	0	0	0	0	0	0	0	0	0	0	0	0
Capana00g001277		0	0	0	0	0	0	0	0	0	0	0	0	0	0	0	0	0	0	0	0	0	0	0	0	0	0	0	0	0	0	0	0	0	0	0	0
Capana00g001279	darkgrey	0	0	0	0	0	0	0.0503372	0.018538	0	0	0	0	0	0	0	0	0	0	0	0.0865297	0	0	0	0	0	0	0.0197278	0	0	0	0.0314732	0	0	0	0	0
Capana00g001281	lightcyan1	0	0	0	0	0	0	0	0	0	0	0	0	0	0	0	0	0	0	0	0	0	0	0.0468234	0	0	0	0	0	0	0	0	0	0	0	0	0
Capana00g001282	honeydew1	0	0	0	0	0	0	0.100674	0.037076	0.138658	0.0783897	0	0	0	0	0	0	0.0416457	0.0404297	0	0	0.058187	0	0.0142901	0	0	0.0950633	0.0394555	0	0	0.122724	0	0	0.0582429	0.0429633	0.0475685	0
Capana00g001285	black	0	0	0	0	0	0	0	0	0	0	0	0.20422	0	0	0	0	0	0	0	0	0	0	0.0485124	0	0	0	0	0	0	0	0	0	0	0	0.0489403	0
Capana00g001292	violet	0.24288	0.635451	0.46298	0.304515	0.449386	0.272236	0.334528	0.418167	0.708067	0.44316	0.496547	0.166313	0.19959	0.447447	0.316921	0.482696	0.482247	0.271796	0.143204	0.415637	0.857142	0.370781	0.206584	0.188596	0.196873	0.161983	0.220005	0.611219	0.736795	0.353793	0.71791	0.425737	0.343091	0.241659	1.09174	0.206785
Capana00g001294	thistle2	0	0	0	0.0455214	0	0	0	0	0	0.0391948	0	0	0	0	0	0.108675	0	0.0404297	0	0	0	0	0	0	0	0	0	0	0	0	0	0	0	0.0429633	0	0
Capana00g001295		0	0	0	0	0	0	0	0	0	0	0	0	0	0	0	0	0	0	0	0	0	0	0	0	0	0	0	0	0	0	0	0	0	0	0	0
Capana00g001296	thistle1	0	0	0	0	0	0	0.0503372	0	0	0	0	0	0	0	0	0	0	0.0404297	0	0	0	0	0	0	0	0	0.0394555	0	0	0	0	0	0	0	0	0
Capana00g001304		0	0	0	0	0	0	0	0	0	0	0	0	0	0	0	0	0	0	0	0	0	0	0	0	0	0	0	0	0	0	0	0	0	0	0	0
Capana00g001306	skyblue	3.62344	9.12563	4.8411	35.8839	39.1222	40.3583	12.3024	9.75598	9.65172	5.23399	3.28018	2.24577	40.6155	39.5538	44.2019	15.6534	14.3845	9.76652	22.1306	21.716	31.814	57.8207	50.7055	58.7776	23.6335	29.4465	29.2735	15.6891	7.9535	13.1301	52.1611	51.3063	55.1254	25.2292	19.6093	13.024
Capana00g001307	brown4	4.20372	3.56591	0.322141	0	0	0.784624	2.71318e-05	5.95047	2.01038	1.1	0	0	0.60002	0	3.98425	1.32354	0	2.49443	0.000102313	0	4.45062	3.10217	0.676987	2.96148	1.64358	0	0.78518	1.59137	2.31385	0	0	1.49106	2.61749	1.81898	4.70422	3.65935
Capana00g001313	coral1	0.203671	0.0684979	0.132193	0.596424	0.453021	0.243652	0.450261	0.404849	0.149209	0.59053	0.0500999	0.198696	0.0898889	0	0.495487	0.396711	0.366453	0.131142	0.0598711	0	0.382277	0.0822721	0.549337	1.02952	0.0658123	0.48541	0.0614835	0.107165	0.208546	0	0.25666	0.244867	0.531631	0.128641	0.318315	0.263854
Capana00g001314	brown4	0	0	0	0.134464	0.00350389	0	0	1.8606	1.43087	0	0	0	0.509878	0	0.822498	0	3.74811e-07	0	0	0	0	0	0.00119741	1.09948e-07	0	0	0	0	0	0.00260916	0	0	0	0	0.325741	0
Capana00g001315	darkorange	0	0	0.33295	0	0	0	0	0	0	0	0	0	0	0	0	0	0	0	0	0	0.117558	0	0	0	0	0	0	0	0	0	0	0	0	0	0	0
Capana00g001316	palevioletred3	0	0	0	0	0.0452232	0	0	0	0	0	0	0	0	0	0	0	0	0	0	0	0	0	0	0	0	0	0.0394555	0	0	0	0	0	0	0.0429633	0	0
Capana00g001317	turquoise	0.124383	0.587886	0.215113	0	0.0904463	0.0531215	0.100674	0.37076	0.231096	0.195974	0	0.342387	0	0.105451	0.112496	0	0.166583	0.0404297	0.208973	0.0865297	0.117558	0.0526711	0.0936468	0	0.0416046	0.190127	0.078911	0	0.154624	0.219162	0	0.0528832	0.0582429	0.0429633	0.475685	0.0564039
Capana00g001319	lightsteelblue	17.849	18.3924	26.7787	30.1352	23.2447	30.0668	26.3264	12.198	19.3197	20.2245	23.8818	30.3746	30.2765	34.377	36.73	29.5052	31.5674	24.0557	17.5119	21.0267	15.0475	28.495	33.4319	22.0445	20.095	34.2703	38.3902	14.1313	11.803	14.5962	31.9767	24.1676	28.2478	15.4238	20.7399	15.1162
Capana00g001320		0	0	0	0	0	0	0	0	0	0	0	0	0	0	0	0	0	0	0	0	0	0	0	0	0	0	0	0	0	0	0	0	0	0	0	0
Capana00g001321	purple	0.772106	1.35988	2.26716	2.07325	2.68122	2.70127	1.73862	1.87407	1.82814	2.5483	1.69216	0.57174	1.71999	1.81157	2.07141	1.11942	1.64128	2.2635	2.15891	2.20535	1.45138	2.26809	2.12857	3.24913	1.43281	3.24201	1.87599	1.84611	2.65159	1.70615	2.90957	2.5288	2.09131	1.79352	1.67765	2.49218
Capana00g001322	darkorange	0.0932876	0	0.285385	0.0455214	0	0.0531215	0.201349	0.148304	0	0	0	0	0	0.105451	0	0	0.0832914	0.0808593	0	0.129795	0	0.0526711	0.14047	0	0	0.142595	0	0	0.103083	0	0	0.0528832	0	0.0859266	0.142705	0
Capana00g001323	black	0.435342	0.335935	1.09398	0.182086	0.316562	0.424972	0.503372	0.18538	0.323535	0.627118	0.82068	1.90758	0.050545	0.421803	0.28124	0.163012	0.499748	0.202148	0.334357	0.302854	0.470233	0.47404	0.561881	0.164921	0.249627	0.522848	0.078911	0.0367047	0.309248	0.394491	0.188839	0.317299	0.232972	0.386669	0.570822	0.394827
Capana00g001324	darkgrey	0.0621917	0	0	0	0	0	0.0507283	0	0	0.0391948	0	0	0	0.0527254	0	0	0	0	0	0.259589	0	0	0	0	0	0	0.0394555	0.0367047	0	0.0876647	0	0	0	0	0	0
Capana00g001331	black	4.75767	3.27537	4.13809	4.73423	3.43696	3.87787	4.78203	3.04023	5.31522	5.40889	11.1613	15.9944	3.74033	5.06164	5.39981	3.42325	5.16406	1.98105	4.13766	4.19669	2.5471	4.05567	6.6021	5.82722	4.5765	4.6581	7.25981	5.83604	1.4947	3.90108	6.86115	6.82193	6.34848	1.93335	8.51476	5.92241
Capana00g001333	darkslateblue	192.969	314.431	224.153	477.544	281.528	398.329	454.544	650.899	740.322	181.258	96.251	110.297	470.214	1855.54	472.249	497.912	482.131	417.913	282.243	384.63	331.936	241.034	296.351	493.801	378.523	310.536	398.773	193.092	241.932	255.198	455.834	468.543	484.648	917.308	640.405	718.741
Capana00g001334	darkslateblue	151.339	161.771	161.573	222.993	196.085	160.627	117.808	132.011	138.757	284.58	168.857	192.096	245.442	1878.13	209.761	206.233	238.739	202.447	235.571	201.831	182.62	88.5893	138.416	164.359	99.1561	126.126	205.713	108.655	148.799	270.135	167.232	258.925	205.889	218.966	143.896	131.304
Capana00g001335	darkslateblue	187.233	212.407	176.165	213.648	164.989	154.083	111.037	120.836	152.703	316.728	163.582	198.24	214.443	1606.54	149.613	189.509	219.671	177.757	287.671	242.956	295.619	74.7326	120.448	136.573	95.7654	117.39	175.234	158.115	218.55	302.546	154.596	261.852	195.393	220.004	150.574	152.401
Capana00g001337	red	6.01407	9.87763	4.50938	9.62801	7.66577	12.0768	12.711	12.5476	11.6931	6.36148	1.68547	0	7.24065	9.39047	10.8147	11.422	9.69103	11.2129	7.14466	8.24072	11.3139	9.37181	9.44744	7.24513	8.25238	6.54543	9.78353	8.502	7.78901	12.5247	7.50618	9.66429	8.80444	10.0593	12.1281	8.16692
Capana00g001338	midnightblue	1.96199	1.558	1.74711	0.816043	1.77383	0.697318	1.7444	1.60969	1.73937	2.87914	3.10409	0	2.0083	0.75642	3.292	2.56299	1.36699	1.53193	1.727	0	0.874531	0	1.87492	0	2.11355	0.892237	2.91139	0.482862	3.95963	0.532594	0.618753	1.16905	0.948683	3.20411	2.65359	1.0142
Capana00g001340	skyblue1	0	0.0419919	0	0.273129	0	0	0	0.037076	0	0	0	0	0	0.0527254	0.0562481	0	0.124937	0.0404297	0	0	0	0.0526711	0	0	0	0	0	0	0	0.0438323	0.0629463	0.15865	0	0	0.0951369	0
Capana00g001341	skyblue3	0.52863	0.209959	0.0838065	0.819386	0.452232	0.318729	0.251686	0.18538	0.277316	0.156779	0.246204	0.293474	0.353815	0.316353	0.337488	0.706385	0.29152	0.444726	0.167178	0.173059	0	0.47404	0.234117	0.494764	0.124814	0.237658	0.118367	0	0	0.306826	0.314732	0.264416	0.174729	0.0429633	0.285411	0.169212
Capana00g001342	turquoise	0.0621917	0.0839837	0.0475642	0.455214	0.207583	0.37185	0	0.148304	0.0924386	0.117585	0.246204	0	0.151635	0.105451	0.112496	0.0543373	0.124937	0.161719	0.0417946	0.0432648	0	0.063995	0.0936468	0.274869	0.166418	0.190127	0.118367	0.0734093	0	0.175329	0.125893	0.184079	0.291214	0.0859266	0.237842	0.112808
Capana00g001347	purple	0	0	0	0	0	0.106243	0.0503372	0	0.138658	0	0	0	0.065924	0	0.0562481	0	0.0416457	0.0404297	0	0.202819	0.235117	0.0526711	0.14047	0.277177	0	0.0475316	0.078911	0	0	0	0.188839	0.190335	0.0582429	0.25778	0	0
Capana00g001353	black	0	0	0	0	0	0	0	0	0	0	3.87534	13.2613	0	0	0.133056	0	0	8.49023e-07	0	0	1.89186	0	0	0	0	0	0	2.43814	0	8.76647e-08	0	0	0	0	0	0
Capana00g001355	sienna3	0.105161	0	0.052659	0	0	0	0	0	0.0490619	0	0	0	0	0	0	0	0.134006	0	0	0	0	0	0	0	0	0	0	0	0	0.146769	0	0	0	0	0	0
Capana00g001358	turquoise	55.5798	45.911	53.1234	21.0036	21.8773	18.7768	32.3381	27.3009	35.8985	37.8624	54.6201	66.3936	12.7662	13.6366	12.1172	26.8646	26.6503	28.2358	19.4023	17.523	40.2699	11.6485	5.5912	4.78773	22.6116	23.0217	24.1751	54.3272	46.0845	48.6288	14.0143	10.0059	12.9613	34.5844	23.5541	32.6044
Capana00g001359	darkgreen	0	0.126635	0	0	0	0	0	0.0372274	0	0.195974	0	0	0	0.0530631	0	0.109924	0.0839839	0.0406127	0	0.0432648	0	0	0	0	0.0416046	0	0.0396235	0	0	0	0	0	0	0	0	0
Capana00g001362	lightpink4	0	0	0.119897	0	0.163227	0	0	0.338575	0.133468	0	0	0	0.157694	0	0	0	0.26636	0.0872517	0.140661	0.329486	0.17041	0	0	0	0.109713	0.475123	0.573734	0.457236	0	0	0.325863	0	0	0	0.29962	0
Capana00g001363	orangered4	0	0	0	0	0	0.0531215	0	0	0	0	0	0	0.10109	0.158176	0.112496	0	0	0	0.125384	0	0.313489	0	0.0468234	0.109948	0	0.0475316	0.0394555	0	0	0	0	0	0	0	0	0
Capana00g001365	green	155.728	199.083	157.152	518.034	407.37	473.365	289.036	286.56	306.804	251.004	198.687	192.373	559.584	408.675	409.711	606.731	601.988	599.612	529.788	431.394	427.442	300.91	323.222	346.445	633.013	571.806	561.491	175.669	257.809	221.748	242.28	237.974	186.086	346.198	249.497	223.924
Capana00g001367	darkgrey	0	0	0	0	0.180893	0	0.0503372	0.037076	0	0	0	0	0	0	0	0	0	0	0.0417946	0.389384	0.195931	0	0	0	0	0	0	0	0	0.0438323	0	0	0.0582429	0	0	0
Capana00g001370	violet	0.497534	0	0.33295	0	0.103284	0	0.461806	0	0	0.195327	0	0	0	0	0	0.108675	0.249874	0.202148	0.208973	0	0	0.316026	0	0.0549738	0	0	0.095959	0.183523	0	0	0	0.634598	0	0.472164	0.61839	0
Capana00g001372	red	0.0621917	0.125976	0	0.0910429	0	0.106243	0	0	0	0	0.492408	0.293474	0	0.0527254	0	0	0.0416457	0	0.0835891	0	0	0.105342	0.0468234	0	0.166418	0.0475316	0.078911	0	0	0.219162	0.0629463	0	0	0.0859266	0	0
Capana00g001373	cyan	0.547545	0.305962	0.71205	0.260127	0.180276	0.340244	0.166412	0.209023	0.167799	0.211156	0.525065	1.17607	0.205018	0.15599	0.294009	0.205963	0.228547	0.132997	0.220589	0.654546	0.0779232	0.228281	0.0785375	0.299959	0.156221	0.575626	0.0982238	1.95273	0	0.818178	0.137357	0	0.180199	0.25134	0.296089	0.232194
Capana00g001374	maroon	0.155479	0.125976	0.190257	0.31865	0.316562	0.637458	0.251686	0.222456	0.415974	0.627118	1.43619	1.1739	0.353815	0.369078	0.618729	0.217349	0.58304	0.444726	0.213837	0.0432648	0.235117	1.10609	1.07694	0.219895	0.586017	0.712974	1.14421	0	0.154624	0.219162	0.692409	0.740365	0.757158	0.343706	0.142705	0.112808
Capana00g001379	palevioletred3	0	0	0	0.136564	0.316562	0.106243	0.0503372	0.148304	0.138658	0	0	0	0	0	0.168744	0	0.0416457	0.121289	0	0	0.0783722	0.0526711	0.0468234	0	0.0416046	0.0475316	0.157822	0	0	0	0	0.105766	0	0	0	0
Capana00g001380		0	0	0	0	0	0	0	0	0	0	0	0	0	0	0	0	0	0	0	0	0	0	0	0	0	0	0	0	0	0	0	0	0	0	0	0
Capana00g001385		0	0	0	0	0	0	0	0	0	0	0	0	0	0	0	0	0	0	0	0	0	0	0	0	0	0	0	0	0	0	0	0	0	0	0	0
Capana00g001386	plum2	0.0932876	0	0.0475642	0	0.0452232	0	0.100674	0	0.0462193	0.156779	0	0	0.151635	0.0527254	0.337488	0.108675	0.124937	0.121289	0.0417946	0.129795	0.156744	0.263355	0.0468234	0.274869	0.0832091	0.0475316	0.0394555	0	0.103083	0.175329	0	0.211533	0	0.0859266	0	0.169212
Capana00g001387	turquoise	0.448969	0	1.39268	0.00243467	1.62334	1.76814	1.9644	0	1.17723	0	1.18716	0.567876	1.93788	1.05451e-07	0	1.18593	0.852273	1.42964	1.02938	2.28608	1.11289e-05	1.22582	2.3464	1.92198	1.04369	2.35628	0.451008	1.47546	0.456608	0	0.378844	2.88649	1.10661e-06	1.52215	0	0.0518885
Capana00g001388	skyblue3	47.8996	48.3182	48.6924	56.6116	52.9479	61.1277	51.2923	55.2375	48.8321	56.2001	50.844	36.8227	59.7703	57.0524	56.3767	56.017	52.2622	56.5061	32.0282	29.8164	31.0566	50.0852	48.8316	44.5262	34.8418	34.6677	34.0539	27.2573	39.3972	32.0925	44.3171	42.6459	42.3798	35.1685	34.8258	31.4179
Capana00g001389		0	0	0	0	0	0	0	0	0	0	0	0	0	0	0	0	0	0	0	0	0	0	0	0	0	0	0	0	0	0	0	0	0	0	0	0
Capana00g001390		0	0	0	0	0	0	0	0	0	0	0	0	0	0	0	0	0	0	0	0	0	0	0	0	0	0	0	0	0	0	0	0	0	0	0	0
Capana00g001391	midnightblue	0	0	0	0	0	0	0	0	0	0	0	0	0.050545	0	0	0	0	0	0	0	0	0	0	0	0	0	0	0	0.30991	0	0.0629463	0	0	0	0	0
Capana00g001392	skyblue	13.3825	10.3299	11.8593	39.2263	47.5613	33.2	14.8144	16.6837	11.3879	18.041	12.6958	12.3511	45.5663	43.3626	50.1645	23.9671	23.4066	23.2798	44.6046	28.0918	37.228	54.5662	38.2408	55.5302	32.5438	24.072	20.2633	18.9615	18.2248	20.1784	49.8003	53.3985	55.2153	28.172	25.2989	28.476
Capana00g001394	paleturquoise	0.577452	0.0657333	0.715915	0.706647	0.331556	0.389193	0.852673	1.13385	0.311643	0	0	0	0.413516	0	0	0.557772	0.217545	0.388621	0	0	0	0.0791819	0	0	0.270271	0.253124	0	0.74864	0	0.0762096	0.227416	0.181943	0.399156	0.326669	0.151933	0.22415
Capana00g001398	turquoise	116.764	94.0026	115.322	69.8171	82.1387	69.1933	85.5156	111.161	105.087	89.1682	116.324	112.945	58.2896	57.4417	59.0205	70.8749	73.0642	74.248	93.3921	95.486	100.477	44.635	41.2334	54.8267	79.2211	82.4092	64.2498	131.166	98.6953	123.288	52.5314	57.1162	54.9813	101.405	103.507	145.192
Capana00g001400	thistle2	0.155479	0	0	0.0910429	0	0.106243	0	0	0	0	0	0	0	0	0.0562481	0.217349	0.0832914	0	0.125384	0	0	0.105342	0.0468234	0	0.0416046	0	0	0	0	0	0	0	0.0582429	0.0429633	0	0.0564039
Capana00g001401		0	0	0	0	0	0	0	0	0	0	0	0	0	0	0	0	0	0	0	0	0	0	0	0	0	0	0	0	0	0	0	0	0	0	0	0
Capana00g001410	black	0	0.485575	0	0	0	0	0.183118	0	0	0.000390733	0	0.502987	0	0	0	0	0	0	0	0	0	0	0	0	0	0	0	0	0	0.186749	0	0	0	0	0	0
Capana00g001414	midnightblue	0.186575	0	0	0	0.0452232	0	0	0	0	0.156779	0	0	0	0	0	0	0	0	0.0835891	0	0	0	0	0	0	0	0.0394555	0	0.309248	0.0438323	0	0.105766	0	0.0429633	0	0
Capana00g001416	darkorange	0.466438	0.0839837	0.998849	0.227607	0.497455	0.212486	0.251686	0.667368	0.231096	0.352754	0.164136	0.391299	0.20218	0.158176	0.224992	0	0.166583	0.161719	0.250767	0.0865297	0.195931	0.421368	0.327764	0.274869	0.124814	0.190127	0.473466	0.513865	0.0515413	0.394491	0.314732	0.475949	0.465943	0.343706	0.332979	0.507635
Capana00g001417	red	20.2933	25.01	14.8595	31.2167	30.455	34.8178	29.8954	28.5717	29.5966	13.4255	13.395	4.53598	27.0919	26.1949	26.2736	24.6777	29.3755	23.9419	30.4373	30.6598	39.8469	37.8333	30.8642	28.5345	32.6278	28.0916	26.8646	40.2506	25.4646	33.9405	33.8957	34.3842	28.3244	31.7978	31.1162	25.5413
Capana00g001424	skyblue3	0	1.09106	2.53893	2.96965	2.21515	2.59469	0.984889	3.00546	1.23164	1.47957	2.19039	0	2.45098	2.33633	1.43081	1.22159	1.66824	0.62195	0.90067	0.819402	0	0.594302	1.47032	1.65459	3.46555	0	0.601316	0	2.01772	0.619829	0.57559	1.13993	0.476751	1.15313	0.431206	0.404586
Capana00g001425	darkslateblue	0	0	0	0.0455214	0	0	0	0	0	0	0	0	0.10109	0.210902	0	0	0	0	0	0	0.0783722	0.158013	0.0936468	0	0	0	0	0	0	0	0	0	0.0582429	0	0	0
Capana00g001426	purple	2.43781	3.41338	3.53313	6.44426	7.22205	7.39773	5.62405	1.59857	4.57477	3.03346	2.0139	0	7.87316	3.79859	5.667	7.75594	5.06378	5.77138	5.03655	7.00391	4.85055	7.20121	5.72598	9.93804	10.5043	7.32389	9.11207	3.28263	8.77693	5.63931	5.06121	6.72848	6.13302	6.91224	3.59288	4.57161
Capana00g001427	purple	0.434254	0.157265	0.431452	2.43572	2.13936	2.3394	2.07035	1.37315	0.173489	0.802079	0.525331	0	1.19356	1.29593	1.96206	4.42453	1.39915	3.40604	0.548837	3.21553	1.37573	2.44377	3.19064	4.84388	4.95998	8.55889	8.64478	0.746348	1.59371	1.64327	2.59603	1.40252	1.53656	3.03448	2.55641	1.35653
Capana00g001428	salmon4	0.949987	0.5026	1.56767	0.611511	0.18392	0.445579	0.333254	0.793461	0.180698	0.204107	1.40829	0.837418	0.41905	0.237123	0.737914	1.10427	0.995369	0.881279	1.78108	1.06781	0.857151	0.932271	1.43975	1.0561	1.36787	0.698402	0.812047	0.374006	0.85487	1.41402	0.313742	1.0833	1.83626	0.62364	1.11602	2.12496
Capana00g001434	saddlebrown	0.0621917	0	0	0	0	0	0	0	0	0	0	0	0	0	0	0	0	0	0	0	0	0	0	0	0	0	0	0	0	0	0	0	0	0	0	0
Capana00g001440	orangered3	0	0.0521829	0	0	0	0.0649703	0.0544502	0.088161	0	0	0	0.0575225	0.17001	0.0616037	0.12111	0.0608893	0	0	0	0	0.0924132	0.0667039	0.0578918	0	0.450383	0.0590085	0	0.0444618	0	0	0.157574	0.0636852	0.0645203	0	0.151022	0
Capana00g001441	mediumpurple3	30.5739	40.5198	22.6333	121.761	104.562	112.741	60.7288	38.7304	62.1131	18.9491	25.7732	30.5316	132.769	106.27	111.29	52.3608	62.5149	56.162	128.86	152.319	132.949	120.615	138.346	156.8	135.864	130.078	124.156	108.517	106.288	130.71	124.555	112.978	109.134	158.437	177.493	129.154
Capana00g001443	lightcyan	6.59232	4.43839	4.42347	0.500736	2.26116	2.01862	3.47115	2.96608	2.03365	6.44381	2.91735	2.59236	1.26363	1.26541	1.96868	2.3365	3.58153	3.59214	3.38536	2.94201	2.42954	2.47554	0.42141	3.73822	3.24516	3.89759	1.26258	0.954321	2.3709	0.964312	1.57366	4.49507	3.31984	1.46075	1.52219	0.507635
Capana00g001445	lightpink4	0.808492	0.545894	0.713463	0.864908	0	0.212486	0.251686	0	0.462193	0	0.299258	0	0.361615	0.377921	0.337488	0.388759	0	0.283008	0	0	0	0.937727	0.339182	0.219895	0.297411	0.343359	2.28842	0.539605	0	0.350659	0	0.380646	0.640672	0	0	0.0564039
Capana00g001447		0	0	0	0	0	0	0	0	0	0	0	0	0	0	0	0	0	0	0	0	0	0	0	0	0	0	0	0	0	0	0	0	0	0	0	0
Capana00g001448	royalblue	0.997665	0.73765	0.968875	0.557583	0.376538	0.975649	1.2607	1.63239	0.93464	0.717136	0.253242	0.303511	0.711222	0.487369	0.652134	0.545965	0.800446	1.0393	0.877686	0.792947	1.12121	0.923971	1.53979	0.514553	0.893943	0.834702	0.718473	1.39678	2.17828	1.1902	0.891374	1.51258	1.50914	0.650783	1.48635	1.20074
Capana00g001454		0	0	0	0	0	0	0	0	0	0	0	0	0	0	0	0	0	0	0	0	0	0	0	0	0	0	0	0	0	0	0	0	0	0	0	0
Capana00g001461	turquoise	10.5198	6.94859	13.0769	28.3365	21.0452	18.82	18.6594	14.3931	22.6069	7.71325	10.515	14.5332	16.5003	19.4513	21.965	16.1038	20.2341	33.4429	8.62509	15.6932	21.1881	19.3872	32.0758	41.9266	16.3965	18.4066	18.196	28.3891	14.8619	14.4183	29.4797	20.9125	26.341	29.8459	16.0152	15.3382
Capana00g001467	black	0.25284	0.239138	0.549237	0.507942	0.412235	0.240638	0.449431	0.589498	0.367467	0	1.16595	1.93665	0.339695	1.96417	0.630938	0.488235	0.424732	1.34887	0.283763	0.344322	0.0450618	0.12048	0.549056	0.43532	0.233485	0.322792	0.310884	0.169243	0	0.407965	0.71847	0.475829	0.594266	0.869271	0.484773	0.63521
Capana00g001469		0	0	0	0	0	0	0	0	0	0	0	0	0	0	0	0	0	0	0	0	0	0	0	0	0	0	0	0	0	0	0	0	0	0	0	0
Capana00g001470		0	0	0	0	0	0	0	0	0	0	0	0	0	0	0	0	0	0	0	0	0	0	0	0	0	0	0	0	0	0	0	0	0	0	0	0
Capana00g001471	darkorange	0	0.0419919	0.0475642	0	0	0	0	0	0	0	0	0	0	0	0	0	0	0	0	0	0	0	0	0	0	0	0	0	0	0.0438323	0	0	0	0	0	0
Capana00g001474		0	0	0	0	0	0	0	0	0	0	0	0	0	0	0	0	0	0	0	0	0	0	0	0	0	0	0	0	0	0	0	0	0	0	0	0
Capana00g001475	maroon	0.66335	1.01366	0.756176	0.652846	0.705053	0.366193	0.803426	0.967629	0.745926	0.723725	0.20517	0.305773	0.617966	1.0139	0.28895	0.773232	0.717206	1.06592	0.899317	1.24296	0.962378	0.599358	0.844441	0.850776	1.35457	1.35012	0.64089	1.88947	1.51881	0.95016	1.03834	0.658175	0.630146	0.719486	1.45802	0.590883
Capana00g001478	darkolivegreen	33.3348	36.5329	38.6221	32.1381	34.9575	32.5103	34.3803	33.8504	30.1812	31.983	27.8621	26.6573	51.5054	48.5601	45.6172	25.0495	28.5689	29.2306	28.3367	30.9344	30.8395	35.395	35.7731	39.0864	32.3683	24.6214	29.276	36.2642	37.1097	37.4328	32.2915	30.1963	34.5963	35.7884	45.19	39.8776
Capana00g001480	red	53.302	70.6586	65.7048	69.5715	72.9384	68.3001	76.2006	70.5478	66.6337	55.5686	48.6932	37.2419	65.5728	68.5182	69.6892	66.1255	60.5502	62.1157	54.7335	47.9653	59.8566	62.9153	58.0411	61.2362	55.5254	52.3969	54.5235	84.3473	81.9418	71.5171	60.407	65.6439	70.6474	70.6667	66.0718	76.293
Capana00g001482	lightcyan	0.217671	0.461911	0.380514	0.728343	0.452232	0.37185	0.503372	0.593216	0.600851	0.431143	0	0	0.454905	0.105451	0.112496	0.489036	0.58304	0.242578	0.752302	0.389384	0.313489	0.895408	0.608704	0.879581	0.499255	0.665443	1.26258	0.55057	0.927743	0.701317	0.881248	1.63938	0.640672	0.429633	0.570822	1.12808
Capana00g001483	black	2.48767e-07	0	0	0	0	0	0	0	0	0	7.16964	15.8357	0	0	0	0	0	0	0	0	0	0	0	0	0	0	0	0	0	0	0	0	0	0	0	0
Capana00g001484	maroon	37.1906	29.4783	26.6835	43.3819	46.5346	48.7124	41.1758	38.04	43.8621	45.2309	51.908	45.9288	37.0495	41.3895	37.6862	33.5261	43.3115	33.9609	31.9728	33.0543	39.3821	44.8231	38.2079	37.877	34.9894	37.4549	40.0079	38.5032	17.8848	26.6501	46.895	49.1285	50.2054	27.3676	40.5283	35.6473
Capana00g001486	red	40.9532	37.4987	35.6256	34.3687	39.1633	36.4413	38.8603	35.4076	38.5007	46.4459	47.3943	54.8797	31.2368	31.1607	33.9738	34.0152	35.3988	35.9015	28.2531	31.7131	38.3632	31.2866	29.967	31.8298	32.3683	33.2246	29.1971	34.9796	33.1926	31.4278	34.0539	35.326	38.4403	26.9809	33.5358	30.9093
Capana00g001488	cyan	8.17384	10.1841	17.5996	4.55475	9.69078	4.72852	3.00563	10.1269	6.16043	11.5989	9.71757	15.6314	6.4222	2.01448	6.72563	3.94461	9.12963	3.45191	9.86134	11.6429	12.9858	9.25837	7.30056	6.29885	7.22183	8.54097	3.73455	26.2717	8.04174	20.2468	16.5655	10.4416	7.3127	9.02066	16.3333	11.7278
Capana00g001491	purple	0	0.293943	0.214017	0.204043	0.191195	0.224768	0.120289	0.124897	0.197111	0.35946	0.328272	0	0.163351	0	0.0729878	0.354569	0.374811	0.0961301	0.205188	0.0522577	0.0893166	0.191358	0.166962	0.0582628	0	0	0.21777	0.242284	0.147711	0.0930235	0.125893	0.15865	0	0.165545	0.057675	0.242967
Capana00g001492	lightcyan1	0	0	0	0	0	0	0	0	0	0	0	0	0	0	0	0	0	0	0	0	0	0	0.0468234	0	0	0	0	0	0	0	0	0	0	0	0	0
Capana00g001493		0	0	0	0	0	0	0	0	0	0	0	0	0	0	0	0	0	0	0	0	0	0	0	0	0	0	0	0	0	0	0	0	0	0	0	0
Capana00g001494	red	87.8305	100.999	102.602	96.9288	104.223	112.068	107.384	90.8003	106.523	83.5048	75.5802	90.0549	114.248	117.09	109.227	72.5564	101.192	80.1227	82.8152	75.8926	80.8215	102.011	98.143	98.4218	94.0091	90.4836	90.1031	103.9	114.429	113.893	92.9866	96.6499	92.2954	104.46	105.765	92.423
Capana00g001496	thistle1	0	0	0.0475642	0	0	0.0531215	0.100674	0	0	0	0	0	0	0	0	0	0	0	0	0	0.0783722	0	0	0	0	0	0	0	0	0	0	0	0	0	0	0
Capana00g001497	thistle2	0	0	0.0475642	0	0	0	0	0	0	0	0	0	0	0	0	0.0543373	0	0	0	0	0	0	0	0	0	0	0	0	0	0	0	0	0	0	0	0
Capana00g001498		0	0	0	0	0	0	0	0	0	0	0	0	0	0	0	0	0	0	0	0	0	0	0	0	0	0	0	0	0	0	0	0	0	0	0	0
Capana00g001499	green	11.5308	9.94409	13.7305	3.93774	5.3271	7.0761	4.99913	6.2183	4.5138	12.0191	15.304	17.722	4.16508	5.61646	7.27316	1.34613	6.20312	3.63583	3.09769	4.24035	5.86204	3.61953	4.46908	2.75577	2.89065	3.60533	3.48708	12.5808	8.29993	7.87684	4.39934	5.45424	5.79967	3.46276	6.66455	4.46016
Capana00g001500	skyblue3	12.6989	18.0699	15.3345	19.3795	17.478	24.6549	21.925	18.184	22.7131	21.4558	25.2703	21.291	15.2708	16.8185	18.4093	20.6093	22.7098	22.682	13.3894	11.4306	12.2615	17.9332	18.5699	18.1211	15.8352	17.9709	17.0096	12.755	10.9611	11.6926	17.4562	18.9347	17.3143	12.5235	14.2851	14.643
Capana00g001501		0	0	0	0	0	0	0	0	0	0	0	0	0	0	0	0	0	0	0	0	0	0	0	0	0	0	0	0	0	0	0	0	0	0	0	0
Capana00g001502		0	0	0	0	0	0	0	0	0	0	0	0	0	0	0	0	0	0	0	0	0	0	0	0	0	0	0	0	0	0	0	0	0	0	0	0
Capana00g001503	skyblue	0.307068	0.569794	0	0.157901	1.22059	0	0	0.126685	0.155052	0	0	0	0	0.753663	0.60496	0.204279	0.582839	0	0.320032	0	0.494059	0.964949	0.351311	1.13798	0	0.687228	0.434213	0	0.649434	0	0.452975	0.372375	1.26944	0	0.371179	0
Capana00g001505	red	21.3165	25.1933	18.5866	31.9316	28.2062	29.1122	24.6613	20.6369	26.1965	19.8213	11.6057	13.302	27.3118	26.368	23.8309	23.1325	25.3848	18.2061	22.2403	14.3335	18.9246	27.0709	24.3297	24.3031	22.1781	27.5116	25.8643	26.736	25.897	33.0641	19.2023	27.8404	25.1414	29.0141	26.8475	25.0615
Capana00g001506	sienna3	0	0	0	0.0455214	0	0.106243	0	0	0	0	0	0	0	0.0527254	0	0	0	0	0	0	0.0391861	0.0526711	0	0	0.0416046	0	0	0.0734093	0	0.131497	0	0	0.116486	0	0.0475685	0
Capana00g001507	paleturquoise	0.545653	0.762656	0.0398539	1.33906	0.824114	0.669087	0	0.460579	0.352531	0.913188	1.74714	2.2686	1.14398	3.08472	2.47375	1.36734	0.16777	0.991065	2.61283	3.28683	2.20276	2.22483	2.45505	1.44176	0.0423628	0.564459	1.33866	0.28908	1.61663	1.68248	1.91045	1.69231	3.15256	0.931333	0.531518	0.288007
Capana00g001508	lightcyan1	0	0	0	0	0	0	0	0	0	0	0	0	0	0	0	0	0	0.0404297	0	0	0	0.0526711	0.14047	0	0	0	0	0	0	0	0.0629463	0	0.0582429	0	0	0
Capana00g001509	darkgreen	0	0	0	0	0	0	0	0	0	0.0783897	0	0	0	0	0	0	0	0	0	0	0	0	0	0	0	0	0	0	0	0	0	0	0	0	0	0
Capana00g001510	darkgreen	0	0	0	0	0	0.106243	0	0	0.0157307	0.235169	0.123102	0	0	0	0	0	0	0	0	0	0.195931	0	0	0	0	0.0475316	0.0127789	0	0.154624	0	0	0	0.0582429	0	0	0
Capana00g001512	saddlebrown	0.370046	0.185829	0.154547	0	0	0	0	0.205427	0	0	0	0	0	0	0.245862	0	0.113675	0	0	0.103856	0	0.151885	0.140339	0.147162	0	0	0	0.242078	0	0	0	0.270443	0.0154754	0.257766	0	0
Capana00g001517	darkslateblue	0	28.2774	51.793	253.728	170.613	193.485	225.856	221.037	195.043	108.24	69.5404	57.1728	249.421	1529.69	156.486	244.788	275.393	229.143	62.8003	44.8292	37.117	104.859	147.367	156.907	141.811	187.414	256.073	18.0296	8.30622	126.432	174.178	258.924	210.875	243.157	206.914	171.892
Capana00g001522		0	0	0	0	0	0	0	0	0	0	0	0	0	0	0	0	0	0	0	0	0	0	0	0	0	0	0	0	0	0	0	0	0	0	0	0
Capana00g001524		0	0	0	0	0	0	0	0	0	0	0	0	0	0	0	0	0	0	0	0	0	0	0	0	0	0	0	0	0	0	0	0	0	0	0	0
Capana00g001525	red	35.8022	37.7427	37.5003	50.9735	49.1444	43.7395	46.7692	43.8377	44.8988	29.0156	29.5247	23.4704	48.5501	46.7824	44.7928	39.8229	41.6639	40.9083	35.826	30.4746	39.542	50.2826	47.9214	47.6075	47.8332	38.2314	40.705	54.7016	39.5669	48.1606	45.3965	45.0799	47.6794	53.4888	52.1204	43.7823
Capana00g001528	red	1.74763	0.593834	1.30901	0	4.62994	0	0	0	0	5.22744	13.0264	11.5063	0	5.27254e-08	0	1.65832	0	0	0	0	3.30959	0	4.68234e-08	1.4599	0	1.42595e-07	2.08485	3.56807	3.77452	2.36695e-06	4.59508e-06	1.28856	2.11723	2.74965e-06	0	1.48069
Capana00g001529		0	0	0	0	0	0	0	0	0	0	0	0	0	0	0	0	0	0	0	0	0	0	0	0	0	0	0	0	0	0	0	0	0	0	0	0
Capana00g001530	cyan	0	0	0	0	0	0	0	0	0	0	0	0	0	0	0	0	0	0	0	0	0	0	0	0	0	0	0	0.335286	0	0	0	0	0	0	0.0194759	0
Capana00g001532	tan	8.08765	8.55505	8.53464	3.56538	2.28777	0.73535	4.96061	4.59804	7.19742	10.2719	18.8655	1.77757	4.1228	9.13177	16.3506	5.24947	7.06033	4.93903	1.88297	7.76036	1.01301	1.64079	6.31425	1.32661	6.93214	3.08013	9.8074	6.22988	7.0908	4.63	6.19669	4.58574	2.9312	5.68967	1.99038	4.39139
Capana00g001533	orangered4	0.155479	0	0	0.0455214	0.0905193	0.0531215	0	0	0	0.196231	0	0	0	0.105451	0.168744	0.0543373	0.0417059	0	0.041827	0	0.235117	0	0	0	0	0	0	0	0	0	0	0.052919	0	0	0	0
Capana00g001534	turquoise	0	0.0694882	0.0647439	0	0.494933	0.174576	0	0.0548555	0	0	0	0	0.161718	0	0.475978	0.0883868	0.133685	0.230029	0.158662	0	0.149643	0.0750686	0.0721817	0.150717	0.054929	0.316213	0.31636	0	0	0	0	0.141758	0.289714	0	0.0698207	0.402803
Capana00g001535	floralwhite	0	0	0	0	0	0.0531215	0	0	0	0	0	0	0	0	0	0	0	0	0.0417946	0	0	0	0	0	0	0	0	0	0	0	0	0	0	0	0	0
Capana00g001536		0	0	0	0	0	0	0	0	0	0	0	0	0	0	0	0	0	0	0	0	0	0	0	0	0	0	0	0	0	0	0	0	0	0	0	0
Capana00g001538	green	3.97907	5.77996	3.67016	2.16143	2.4002	4.46687	1.04566	2.10169	3.59633	4.01487	3.08525	7.33686	2.8631	2.69374	3.99149	3.38493	0.000178493	3.10595	1.96977	0.460573	3.02106	0	2.21991	2.56353	0.659243	2.36684	0.962281	2.90748	4.62327	0.726744	0.528337	3.20785	4.03852	0.241182	2.16303	0.943424
Capana00g001539	skyblue	11.9097	13.1854	11.7008	16.2967	14.2905	22.1517	16.6616	12.0497	15.2524	11.6801	9.15059	9.24445	17.6908	18.4012	13.612	18.1487	18.4074	18.1125	14.5445	12.6766	13.7543	25.2294	23.4117	21.4948	14.0207	15.02	16.6897	16.5171	18.7095	18.1466	27.1299	26.4416	20.9674	21.1809	20.4544	18.3313
Capana00g001540	black	2.15015	0	0	0	0.637161	0	0	0.87036	0	7.83897e-08	0	6.61245	0	0	0	0	0	0	0.554933	0	0	0	0.704966	0	0	0.858071	0	0	0	0	1.39766	0	0	0	0	0
Capana00g001541	maroon	32.6506	38.1706	37.766	34.05	38.304	32.5103	39.2127	42.4891	39.7024	34.1779	27.8621	24.9453	34.6739	33.797	34.93	33.1458	37.731	37.923	31.5967	31.7564	35.0716	30.7599	32.3081	33.9188	33.7829	31.8462	32.1562	41.4029	34.0688	41.5531	36.0053	33.1578	37.7414	31.0195	37.6742	37.3958
Capana00g001542	skyblue	0	0	0	0	0	0.159364	0.151012	0	0	0	0	0	0.050545	0.0527254	0.112496	0	0	0	0.125384	0	0	0	0.234117	0.164921	0.0416046	0	0	0	0	0	0	0	0.116486	0	0.190274	0
Capana00g001544	thistle2	0	0.19994	0.342931	0.0565241	0.235988	0.0940803	0.0536409	0	0.121545	0	0	0	0.0998591	0	0	0.359398	0.332458	0.1222	0.164473	0.118242	0	0.103377	0	0.18744	0	0	0	0	0	0.365172	0.107908	0.277161	0	0.0474603	0.0666415	0.210331
Capana00g001547	green	0	0	0.00584574	0	0	0	0	0.0768987	0	2.21146	0	6.08625	0.000368827	0	0	0	0	0	0	0	9.21923	0	0	0	0	0	0.151701	6.18795	3.07643	6.74985	0	0	0.460219	0	0	0
Capana00g001550	lightcyan	0.653013	0.503902	0.665899	0.0455214	0.0904463	0.159364	0.35236	0.37076	0.138658	0.705507	0.902748	0	0.10109	0.0527254	0.112496	0.652048	0.0832914	0.242578	0.0417946	0.302854	0.117558	0.0526711	0	0.0549738	0.166418	0.332721	0.0394555	0.330342	0.103083	0	0.0629463	0.211533	0.116486	0	0.0475685	0.112808
Capana00g001551	saddlebrown	0.435342	0	0.190257	0.0455214	0.0452232	0	0	0.111228	0	0	0.287238	0	0.050545	0.105451	0	0.0543373	0.166583	0.121289	0	0	0.195931	0.105342	0	0.0549738	0.166418	0.0950633	0.157822	0	0	0.219162	0	0	0	0.0859266	0.0475685	0.0564039
Capana00g001561	lightcyan1	0	0	0	0.0910429	0.180893	0	0.151012	0	0.0924386	0	0.20517	0	0.20218	0.0527254	0	0.108675	0.0416457	0	0.0417946	0.129795	0.313489	0.158013	0.506438	0	0.144882	0.0950633	0.157822	0.110114	0	0	0	0.317299	0	0.0859266	0.237842	0.28202
Capana00g001563	midnightblue	0.342054	0.377927	0	0.273129	0	0.159364	0.0503372	0.111228	0.184877	0.195974	0	0	0.20218	0	0	0.108675	0.208228	0.0404297	0.0417946	0.302854	0.156744	0.0526711	0.234117	0.274869	0.0416046	0.237658	0.078911	0.367047	0.566954	0.262994	0.188839	0.0528832	0.232972	0.171853	0.0475685	0
Capana00g001564	tan	0.404246	0.251951	0.428078	0.409693	0.316562	0.265607	0.100674	0.333684	0.230334	0	0.82068	0	0.20218	0	0.0562481	0.271687	0.208228	0.0808593	0.250767	0.129795	0.352675	0.263355	0	0.384817	0.374441	0.332721	0.552377	0.403751	0	0.0876647	0.314732	0.581715	0.349457	0.171853	0.237842	0.0564039
Capana00g001566	coral1	0	0.125976	0	0.0702706	0.0452232	0.159364	0.100674	0.111228	0.0462193	0	0	0	0.10109	0.0527254	0	0.163012	0.166583	0	0	0.389384	0	0.0758151	0.187294	0.714659	0	3.80253e-07	0.0761834	0.164047	0.206165	0	0	0	0.00524838	0.0215655	0.142705	0
Capana00g001568	black	0	0.136749	0	0	0.135669	0	0.0714408	0.037076	0.0462193	0	0	0.586949	0	0.0527254	0	0.0764692	0.0416457	0	0	0.0432648	0.391861	0.105342	0.0649477	0	0	0	0	0	0	0	0.0629463	0.174756	0.0582429	0	0.0951369	0.0802722
Capana00g001569	darkgrey	0.0951874	0.0839837	0.289636	0.0910429	0.230103	0.221167	0.60599	0.519064	0.0484895	0.119476	0.0417018	0	0	0	0.118355	0.222125	0.177296	0	0.25513	0.908562	0.079362	0.219828	0.0936468	0.112858	0.169285	0.147778	0.520364	0.501633	0.41233	0	0.314732	0.475949	0.304298	0.300743	0.144759	0.419714
Capana00g001571	red	0.124383	0.209959	0.0960951	0.0910429	0.271339	0.0531215	0.507487	0.259532	0.554632	0.509533	0.041034	0	0.252725	0.263627	0.337488	0.163012	0.208228	0.0808593	0.334357	0.0432648	0.50942	0.0526711	0.234117	0.109948	0.374441	0	0.157822	0.513865	0	0.175329	0.251785	0.0528832	0.232972	0.214816	0.142705	0.169212
Capana00g001572	turquoise	0	0	0	0	0.0904463	0.159364	0	0	0.0462193	0	0	0	0.10109	0.105451	0	0	0	0.0808593	0	0	0	0.0526711	0.187294	0.0549738	0.0416046	0.142595	0.078911	0.0367047	0	0	0	0.0528832	0.0582429	0	0	0
Capana00g001573	purple	2.54986	2.14159	3.1868	1.77534	2.30638	1.4874	1.51012	4.07836	1.71011	1.45021	1.60033	4.15755	3.0327	3.58533	3.88112	2.28217	2.33216	2.14277	1.96434	2.42283	3.60512	3.21293	3.69905	4.56283	2.62109	2.51918	3.39317	1.50489	2.3709	3.06826	1.82544	1.85091	2.91214	2.27705	3.13952	4.06108
Capana00g001577	green	13.3712	13.3954	16.1718	16.2512	13.2052	14.6084	18.1717	14.7933	16.5003	15.3252	18.4653	16.8748	13.7483	13.0232	14.062	15.1058	14.4094	14.11	12.3294	12.5468	12.1085	15.1166	14.7494	13.3037	14.0623	13.9743	14.2829	15.0856	18.1941	16.218	15.8625	16.4467	15.4926	13.9201	13.7473	17.8236
Capana00g001578	orangered4	0	0	0	0	0	0	0	0	0.170893	0	0.354597	0	0	0	0.40363	0	0	0	0	0	1.9679	0	0	0	0	0	0	0.327633	0.183166	0	0	0	0.540407	0.312026	0	0.332919
Capana00g001579	turquoise	0	0.155158	0.220178	0.711048	0.387245	1.43755	0.486613	0.10246	0.377205	1.15894	0	0	0.678259	0.309029	0.28556	0.453741	0.544929	0.546454	0.759138	0.485954	0.274799	1.34902	1.23297	0.671881	0.476918	0.665686	0.970965	0.0728147	0.139921	0.405173	1.1029	0.930174	0.751123	0.416683	0.694454	0.234528
Capana00g001583	purple	0.435342	0.525663	0.300767	0.942957	0.711771	1.32224	0.154583	0.261987	0.508412	0.571688	0.943782	0.733686	1.14996	0.693316	0.264725	1.03241	0.20986	0.680684	1.67178	0.562443	0.768988	1.15111	2.55262	0.882123	0.709395	1.26428	1.57813	0.549446	1.71674	0.640706	1.67052	1.58687	0.55447	0.492055	0.435338	1.07167
Capana00g001584	floralwhite	0	0	0	0	0	0.0531215	0	0	0	0	0	0	0	0	0	0	0	0	0	0	0	0	0	0	0	0	0	0	0	0	0	0	0	0	0	0
Capana00g001585	paleturquoise	31.6556	29.9822	32.962	12.5184	15.0141	16.4677	21.0913	26.324	21.9079	24.4184	23.9228	20.3965	11.1705	11.8105	12.2058	14.3451	13.4932	18.9615	14.2937	16.4406	14.1854	14.9586	13.1574	11.6544	14.1039	15.1626	13.6911	22.7936	18.8641	20.1629	18.2544	16.8697	15.4926	13.6194	22.1669	18.5569
Capana00g001587	lightcyan	0.466438	0.335935	0.190257	0.6373	0.587901	0.373468	0.453035	0.644215	0.462193	0.117585	0.369306	0	0.20218	0.210902	0.562481	0.543373	0.58304	0.365463	0.543329	0.822032	0.0783722	0.632053	0.374587	0.494764	0.45765	0.57038	0.591833	0.623979	0.360789	0.525988	0.692409	0.899014	0.931886	0.902229	0.808664	0.733251
Capana00g001588	coral2	0.0721067	0	0.370683	0	0	0.265607	0.251686	0	0	0.156779	0	0	0	0	0	0	0.06752	0	0	0	0	0	0.257969	0	0.0689051	0	0.078911	0.0273467	0	0.0674139	0	0	0	0.386669	0	0.181364
Capana00g001591	red	10.2204	8.34859	19.8773	0	1.06877	0	0	0	0	16.2497	26.5991	24.1566	0	0.000973839	0	6.91289	0	0	0.792836	0.13648	1.88421	0	0	0	0	0	0	1.11555	9.65884e-05	0.407955	0	1.76485	0	0	0	0
Capana00g001592		0	0	0	0	0	0	0	0	0	0	0	0	0	0	0	0	0	0	0	0	0	0	0	0	0	0	0	0	0	0	0	0	0	0	0	0
Capana00g001593		0	0	1.42693e-07	0	0	0	0	0	0	0	0	0	0	0	0	0	0	0	0	0	0	0	0	0	0	0	0	0	0	0	0	0	0	0	0	0
Capana00g001596	red	2.3527	3.18302	2.33939	4.884	4.10216	0.143223	4.31959	1.88038	3.00514	0.233361	2.44828	1.31871	4.67967	4.14563	4.73584	1.50904	2.08927	4.05317	2.2734	2.45518	1.34463	2.78763	1.51803	4.84411	0.996926	1.20874	2.09109	5.36261	3.36526	3.16831	1.41723	1.51805	2.11635	2.59206	2.19392	2.36809
Capana00g001597	skyblue1	0	0	0.0951284	0.364172	0.0452232	0	0.0503372	0	0	0	0	0	0.20218	0	0.0790565	0	0.124937	0	0.0835891	0	0	0	0.0468234	0.0549738	0.0832091	0	0.157822	0	0	0	0.0629463	0.0528832	0	0.0429633	0	0.0564039
Capana00g001599	red	6.21917	5.41695	5.42232	6.7827	7.05481	5.47151	6.44316	4.89403	6.28582	5.84003	3.81616	2.83692	7.78394	7.59246	6.24353	4.61867	6.45508	6.02402	5.76765	4.41301	5.48606	6.32053	5.24422	7.09162	7.65524	6.08405	4.81357	6.82707	6.85499	7.1885	5.09865	6.6104	5.7078	7.56154	7.0877	7.44532
Capana00g001600	darkorange	0	0	0.33295	0	0	0	0	0.222456	0	0	0	0	0	0.0527254	0.0562481	0	0	0.0404297	0	0	0	0	0	0	0	0	0	0	0	0	0	0.0528832	0	0.0429633	0	0
Capana00g001601	turquoise	5.58522	4.68794	4.6592	7.2266	5.7663	8.64908	9.93652	8.94134	8.53472	4.12532	4.41822	4.94987	7.36084	6.6711	6.43408	4.04558	5.43967	5.37499	2.63854	3.80993	4.0655	9.08018	10.5738	10.0728	5.18076	9.48402	8.32379	1.93995	3.91152	3.81661	8.40607	9.07994	6.18965	6.19983	6.19874	6.39209
Capana00g001604	lavenderblush3	1.67781	0.54774	1.85105	1.46177	2.41793	1.72157	1.46236	1.12415	1.47599	1.26459	2.84585	0.363726	2.12842	1.58219	2.08673	0.513443	1.10208	2.0449	0.202247	1.39757	0.751558	1.99071	1.32097	1.74126	0.921903	0.981563	0.951749	1.00953	1.92528	1.06257	1.6168	3.41214	0.899925	1.47071	1.05336	1.11801
Capana00g001607	cyan	0	0.214891	0	0.165358	0.176128	0.26944	0.348354	0.438539	0.14201	0.190549	0.292862	0	0	0	0	0	0	0	0.437211	0	0	0	0.417483	0	0	0	0	0.901655	0	0.59734	0	0.580369	0.107271	0	0.107508	0.23354
Capana00g001610	midnightblue	0.0621917	0.167967	0.0475642	0	0	0	0.0503372	0.037076	0	0	0.164136	0	0.050545	0	0	0.0543373	0.0416457	0.202148	0	0	0.313489	0.0526711	0.0936468	0	0	0	0	0	0.41233	0.0438323	0.0629463	0.0528832	0.161957	0.0859266	0.0506622	0
Capana00g001611	orangered3	0	0	0	0	0	0	0	0	0	0	0	0	0	0.0527254	0	0	0	0	0	0	0	0.0526711	0	0	0.124814	0	0.0394555	0	0	0	0	0	0	0	0	0
Capana00g001613	thistle1	0	0	0	0.0491813	0.0488079	0	0.159353	0	0	0	0	0	0	0	0.0592109	0	0	0.0423897	0.0926184	0	0	0	0.0996669	0.122171	0	0.0541815	0	0	0	0	0.138924	0	0	0.0450133	0	0.118981
Capana00g001614	cyan	0.0310959	0.0430076	0.285385	0	0.0452232	0.112852	0.260311	0	0	0.313559	0	0.062487	0.0524848	0.109971	0	0.217349	0	0.161719	0.0417946	0.302854	0.117558	0	0.143769	0.164921	0.0832091	0.237658	0.0394555	0.343526	0	0.131497	0.0629463	0.15865	0	0.214816	0.190274	0.169212
Capana00g001615	darkorange	0.298363	0.0742717	0.601618	0	0.119628	0.231628	0.175461	0.18077	0.15843	0.0222504	0	0	0	0	0	0.0896788	0.179632	0.0732366	0	0	0.0644797	0	0	0.172465	0.19578	0.0582869	0	0	0.110926	0	0.00296169	0.0612309	0	0.320855	0.0936594	0.02982
Capana00g001616	red	4.409	11.3533	5.70739	1.22278	1.63636	3.98164	2.88467	3.76724	0.74384	3.14178	12.5097	17.1745	1.32864	1.37614	0.690268	1.3375	1.54647	3.89475	2.25696	2.75996	2.91455	1.03452	0.576676	0.275584	1.48834	2.55363	0	1.42789	0.68479	0.224231	3.58715	2.36415	3.57906	1.91757	4.02588	4.07455
Capana00g001617		0	0	0	0	0	0	0	0	0	0	0	0	0	0	0	0	0	0	0	0	0	0	0	0	0	0	0	0	0	0	0	0	0	0	0	0
Capana00g001619	bisque4	0.165643	0	0	0.222906	0.229557	0.218848	0	0	0	0	0	0	0	0	0.369959	0	0.13039	0	0.153143	0	0	0	0	0	0	0.231285	0	0	0	0.168048	0	0.191245	0.401865	0	0	0
Capana00g001620	black	0	0.505909	1.88817	0.823387	1.01501	0.667053	0.545792	0.321495	0.276148	0.13372	2.9505	5.965	1.23801	0.909177	0.88323	0.646294	1.28337	0.887799	0.549453	0.602663	0.571069	0.468984	0.708327	0.413952	0.435135	1.06635	0.848931	1.61739	0.435423	1.66397	1.03536	1.67468	0	0.333511	0.365655	0.528255
Capana00g001621	skyblue	0.37315	0	0.0475642	0.182086	0.361785	0.318729	0.151012	0.259532	0.184877	0.235169	0	0	0.151635	0.158176	0	0.217349	0.124937	0.161719	0.167178	0.346119	0.0783722	0.316026	0.187294	0.219895	0	0.190127	0.118367	0.183523	0.0515413	0.131497	0.125893	0.528832	0.465943	0.214816	0.0951369	0.169212
Capana00g001624	lightcyan	53.494	52.8222	52.2019	48.5044	51.1166	49.3973	56.7163	63.7433	53.4298	48.2795	59.8727	50.6719	44.7539	46.7548	47.221	47.1512	50.3811	49.7181	37.2476	42.0191	37.6753	46.1924	47.5	43.9636	41.3778	43.5094	41.489	50.6014	40.2064	44.7392	48.8165	43.0934	46.3832	35.8465	48.2124	46.7616
Capana00g001625	turquoise	3.65388	5.83508	3.56185	5.93972	7.24018	10.2099	4.91187	6.06131	8.29039	5.17294	4.85685	2.72869	6.89305	7.02483	9.23762	7.51883	9.75317	4.50376	4.43406	5.87515	7.87127	5.79916	6.50426	8.08514	7.47162	7.12941	7.77429	3.36544	1.59291	3.80922	10.4494	9.4717	8.11172	4.40055	5.91075	2.89552
Capana00g001626	paleturquoise	17.726	47.2681	29.0397	22.541	24.569	15.3112	41.8818	44.5563	31.2719	10.9043	37.8562	14.0529	10.5054	12.0465	13.0984	25.2625	20.8731	34.2891	28.6363	15.6303	6.05638	22.9902	18.7923	19.9757	18.5926	21.3644	19.8192	41.0646	35.29	29.5453	7.66278	18.9358	19.9019	27.8765	34.6603	32.9244
Capana00g001628	turquoise	0.963971	0.335935	1.3318	0.6373	0.361785	0.424972	0.453035	0.832391	0.878167	0.744702	0.451374	0.440212	0.151635	0.105451	0.168744	0.380361	0.541394	0.727734	1.04486	0.908562	0.587792	0.158013	0.793975	0.164921	0.426651	0.665961	0.78911	0.183523	0.670037	0.482156	0.314732	0.76143	0.291214	0.601486	0.523253	1.07167
Capana00g001629	plum	0	0	0	0.16122	0	0	0	0	0	0	0	0	0	0	0	0	0	0	0	0	0.132634	0	0	0	0	0.176607	0	0	0	0	0	0	0	0	0	0
Capana00g001632		0	0	0	0	0	0	0	0	0	0	0	0	0	0	0	0	0	0	0	0	0	0	0	0	0	0	0	0	0	0	0	0	0	0	0	0
Capana00g001637	turquoise	9.00163	12.0386	9.8653	0.574557	0.851966	0.757847	5.4512	4.66999	4.3589	8.57739	6.4396	3.57134	1.04366	2.12388	1.15327	3.28249	5.19972	4.10559	7.6093	14.0059	8.98549	0.633663	1.39111	1.99255	3.76993	2.86417	1.17217	10.1304	13.5119	5.69256	1.21583	1.04479	0.315024	6.84957	1.92683	7.56437
Capana00g001638	skyblue3	21.5805	31.2839	24.8285	31.7284	37.0378	31.501	36.6455	30.5877	36.9292	28.0243	17.1112	10.8586	30.2765	24.5173	25.9304	26.0276	34.0662	34.2035	11.7025	13.1092	13.1274	19.0669	14.9835	26.0026	20.511	15.9706	13.257	14.3515	22.2143	19.1547	20.2058	16.9755	13.6871	15.5957	17.3149	19.0645
Capana00g001642		0	0	0	0	0	0	0	0	0	0	0	0	0	0	0	0	0	0	0	0	0	0	0	0	0	0	0	0	0	0	0	0	0	0	0	0
Capana00g001645	lightpink4	0	0	0	0	0	0	0	0	0	0	0	0	0	0	0	0	0	0	0	0	0	0	0	0	0	0	0.0394555	0	0	0	0	0	0	0	0	0
Capana00g001648		0	0	0	0	0	0	0	0	0	0	0	0	0	0	0	0	0	0	0	0	0	0	0	0	0	0	0	0	0	0	0	0	0	0	0	0
Capana00g001649	green	17.196	24.7752	25.0188	28.4054	24.511	22.1517	30.907	26.0274	29.1644	27.8675	18.055	16.3367	33.7135	32.6898	33.1864	29.7769	39.3135	39.1763	23.405	21.4594	18.8485	27.7576	21.3515	22.9241	23.7978	21.0565	20.2801	27.9323	24.7914	26.8254	22.9754	21.0475	23.3554	27.9261	26.4005	27.8071
Capana00g001650		0	0	0	0	0	0	0	0	0	0	0	0	0	0	0	0	0	0	0	0	0	0	0	0	0	0	0	0	0	0	0	0	0	0	0	0
Capana00g001651	black	6.56123	7.26459	10.036	6.32748	5.83379	5.09966	7.44991	4.26374	7.94972	3.64512	6.44234	11.9346	6.41922	5.90525	6.52477	4.72735	6.91318	4.44726	5.51688	9.38847	6.93594	6.68922	7.58539	5.05759	9.19461	9.74398	8.12783	6.42332	11.0298	6.44335	7.23882	6.39887	8.03752	6.27264	8.8953	6.20443
Capana00g001652	coral2	0	0	0	0	0	0	0	0	0	0	0	0	0	0	0	0	0	0	0	0	0	0	0	0	0	0	0	0	0	0	0	0	0	0.0859266	0	0
Capana00g001655	skyblue2	0	0	0	0.0455214	0	0	0	0	0.0462193	0	0	0	0	0	0.0562481	0	0.0832914	0	0	0	0	0.0526711	0	0.0549738	0	0	0	0	0	0	0.0629463	0	0	0	0	0
Capana00g001656	green	1.08835	1.79816	0.891047	3.33945	2.71489	2.17311	1.63939	1.98344	1.57146	1.00749	0.533442	0	3.123	2.79145	2.69657	3.67335	2.70519	4.68209	4.06674	3.68925	3.71503	1.9011	2.45955	3.46694	3.78345	3.50949	2.18079	0.815155	1.35729	1.11275	4.15446	3.49252	1.94863	2.53902	1.69082	1.74043
Capana00g001659	turquoise	3.70274	3.11327	4.54328	5.46165	4.92758	5.11745	7.5968	3.51186	5.69817	6.81504	2.91238	3.18418	5.88297	4.17507	5.86684	5.43754	3.71676	6.19802	4.08814	5.43912	5.64637	5.17998	5.85567	7.01462	6.32654	4.48275	5.05309	1.69651	2.3511	4.55034	5.07999	7.50241	6.11434	5.35131	7.01505	5.17003
Capana00g001661	skyblue3	308.296	328.955	321.226	452.394	423.476	462.568	417.153	387.399	386.794	464.999	392.239	426.901	495.369	473.226	471.559	470.291	460.961	494.449	383.918	339.103	320.773	445.972	445.474	443.399	419.917	417.702	431.675	271.087	305.764	295.246	404.849	391.747	407.168	350.728	341.28	334.555
Capana00g001662	skyblue1	0.138431	0	0.595025	1.34018	0.51296	0.504255	0.661097	0.348298	1.02868	0	0.302654	1.16105	1.13883	0.167092	0.177852	0	0.776887	0.625127	0	0.758734	1.0516	0.163599	0.868998	0.519621	0.257991	0.303555	0.118623	0	0	0.20763	0.606106	0	0.69268	0.669825	0.650245	0.175835
Capana00g001665		0	0	0	0	0	0	0	0	0	0	0	0	0	0	0	0	0	0	0	0	0	0	0	0	0	0	0	0	0	0	0	0	0	0	0	0
Capana00g001666		0	0	0	0	0	0	0	0	0	0	0	0	0	0	0	0	0	0	0	0	0	0	0	0	0	0	0	0	0	0	0	0	0	0	0	0
Capana00g001667		0	0	0	0	0	0	0	0	0	0	0	0	0	0	0	0	0	0	0	0	0	0	0	0	0	0	0	0	0	0	0	0	0	0	0	0
Capana00g001668		0	0	0	0	0	0	0	0	0	0	0	0	0	0	0	0	0	0	0	0	0	0	0	0	0	0	0	0	0	0	0	0	0	0	0	0
Capana00g001670	turquoise	0.0310959	0.167967	0	0.409693	0.497455	0.265607	0.100674	0.037076	0.0462193	0.117585	0.082068	0.391299	1.11199	0.369078	0.899969	0.434699	0.707977	0.161719	0.710508	0.605708	0.470233	0.526711	0.795997	0.989529	0.665673	0.475316	0.3551	0	0.154624	0.0438323	0.755356	0.846131	0.990129	0.25778	0.0475685	0.112808
Capana00g001671	darkgrey	0	0	0	0	0	0	0	0	0	0	0	0	0	0	0	0	0	0	0	0.173059	0	0	0	0	0	0	0	0	0	0	0	0	0	0	0	0
Capana00g001673	royalblue	2.75025	3.90484	1.75864	2.27794	2.04173	2.98222	3.13746	2.80914	3.06159	1.11524	0.740312	2.31725	1.61911	2.04246	2.48298	1.36766	1.72705	2.72242	2.13515	1.90592	2.3768	3.47358	2.90443	2.05223	2.2527	2.94696	2.73181	5.65988	5.20695	3.30177	3.87353	3.52468	3.77771	4.90756	2.98903	3.62081
Capana00g001676	black	5.59677	0.0225938	3.55552	1.67653	1.59845	0.872263	7.60092e-06	1.89368	1.86292	7.56988	11.9899	23.9017	0.00104552	0.000964137	3.16024	2.40545	2.27064	2.45004e-05	1.75396	9.52441	5.83218	5.26711e-08	0	1.58501	0	2.34487	6.91424	6.6505	4.0391	0.994012	0.795528	3.10307	2.01422	2.0692	1.60068	0.353835
Capana00g001677	tan	0	0.0839837	0.0475642	0.0455214	0	0	0.0503372	0	0.138658	0	0.164136	0	0	0	0	0.0543373	0.0416457	0	0	0	0	0.0526711	0	0.109948	0.0416046	0	0	0	0	0.0438323	0.0629463	0.0528832	0.116486	0.0429633	0	0.112808
Capana00g001683	darkgreen	0	0.171352	0.195443	0.18277	0.0454185	0.37185	0.622729	0.14869	0.189776	0.671581	0.500796	0.296709	0.050545	0.425606	0.113213	0.217816	0.295336	0.0406035	0.383365	0.133045	0.502944	0.158795	0.18966	0.392458	0.255754	0.14773	0.144553	0	0	0	0	0.26673	0.659038	0.0864624	0	0.460912
Capana00g001684		0	0	0	0	0	0	0	0	0	0	0	0	0	0	0	0	0	0	0	0	0	0	0	0	0	0	0	0	0	0	0	0	0	0	0	0
Capana00g001687		0	0	0	0	0	0	0	0	0	0	0	0	0	0	0	0	0	0	0	0	0	0	0	0	0	0	0	0	0	0	0	0	0	0	0	0
Capana00g001688		0	0	0	0	0	0	0	0	0	0	0	0	0	0	0	0	0	0	0	0	0	0	0	0	0	0	0	0	0	0	0	0	0	0	0	0
Capana00g001691	skyblue3	0.566809	0.285517	0.628735	0.49514	1.01392	0.728569	0.91471	0.063433	0.949708	0.27094	1.01926	0.845608	0.806519	0.439283	7.42474e-06	0.382535	0.117352	0.0333989	0.508754	1.45557	1.9846	0.803234	0.818554	1.11556	0.360129	0.88231	0.337649	1.17288	1.43654	1.75	0.959644	0.279187	1.06095	1.12129	0.886387	0.337934
Capana00g001692	skyblue	0.224935	0.315646	0.331844	0.603147	0.827035	1.10902	1.5737	0.748021	1.46419	0	0.268607	0	1.36772	1.08893	0.877056	0.222033	0.409319	0.307173	0.955478	1.14258	1.87464	2.72368	1.80287	2.00449	1.48315	1.45003	1.00275	1.855	1.61582	1.72124	1.26891	2.1633	2.09127	2.07725	1.97813	1.83588
Capana00g001693	orangered3	0	0	0	0	0	0	0.0503372	0	0	0	0.0985832	0	0	0	0	0	0.0416457	0	0	0	0	0	0	0	0.124814	0	0	0	0	0	0	0	0	0	0.0475685	0
Capana00g001695	green	12.2288	9.8983	8.62682	2.81124	4.05408	6.29926	4.07128	4.26467	2.98173	6.31741	8.47329	7.57711	2.01009	2.49694	5.65822	5.79946	3.97141	3.50749	3.61704	2.98648	7.10248	5.3842	2.95704	6.61415	2.31755	3.94865	2.56071	14.0678	8.57961	11.6431	7.18107	8.24684	4.88317	3.14692	5.96607	8.02285
Capana00g001697	floralwhite	0	0	0	0	0	0.568454	0	0	0.247312	0	0	0	0	0	0	0	0	0.222745	0	0	0	0.421368	0	0	0	0.27013	0.403813	0	0	0.350659	0.437991	0.261294	0	0.242387	0	0
Capana00g001699	skyblue	0.268076	0	0	1.34436	0.479177	0.894869	1.06615	0	0.613412	0.127323	0.715968	1.32064	0.594265	0.714638	0.674977	0.584082	0.212721	0.704721	0.715078	0.377581	0.780675	1.4756	1.43165	1.09948	0.566646	0.460252	0.650932	0	0.323014	0.306826	0.700475	1.38016	1.85427	0.723756	0.661519	0.254687
Capana00g001700		0	0	0	0	0	0	0	0	0	0	0	0	0	0	0	0	0	0	0	0	0	0	0	0	0	0	0	0	0	0	0	0	0	0	0	0
Capana00g001702		0	0	0	0	0	0	0	0	0	0	0	0	0	0	0	0	0	0	0	0	0	0	0	0	0	0	0	0	0	0	0	0	0	0	0	0
Capana00g001703	palevioletred3	0	0	0	0	0.0904463	0	0	0	0.0254679	0	0	0	0.050545	0	0	0	0	0	0	0	0	0	0	0	0.0463445	0	0	0	0	0	0	0	0	0	0	0
Capana00g001704	coral1	0	0	0	0	0	0	0	0	0	0	0	0	0	0	0	0	0	0	0	0	0	0	0	0.0549738	0	0	0	0	0	0	0	0	0	0	0	0
Capana00g001706	red	12.7368	13.0739	18.4352	12.9177	12.8634	13.6743	13.4605	11.8721	14.4497	13.7106	22.9165	17.592	11.9695	11.8593	12.7165	14.4024	13.1463	10.893	10.2938	14.7352	13.503	13.1652	11.3387	12.4225	11.8789	11.6834	12.0569	13.2039	11.6721	13.2062	15.6225	13.9498	15.8032	10.694	12.2278	13.0421
Capana00g001707	darkgreen	3.32626	3.6101	2.8389	2.62195	1.35231	2.79735	3.78895	2.42966	3.98296	10.9674	7.64129	2.13105	1.65561	1.32189	1.52527	1.71905	0.0910853	3.18518	0	1.08644	2.95508	0.606264	2.30371e-05	3.51791	1.02247	0.12801	2.4495	2.59806	4.66746	3.4661	2.60552	1.64218	4.14812	1.59516	2.09496	0
Capana00g001709		0	0	0	0	0	0	0	0	0	0	0	0	0	0	0	0	0	0	0	0	0	0	0	0	0	0	0	0	0	0	0	0	0	0	0	0
Capana00g001710	cyan	0.0932876	0	0.0951284	0	0	0	0	0	0.0462193	0	0	0	0.050545	0	0	0	0.0832914	0.0404297	0	0.173059	0.195931	0	0.0936468	0	0	0	0	0.440456	0	0.175329	0.188839	0.105766	0	0.0859266	0.0951369	0.225616
Capana00g001711	lightsteelblue	2.64315	3.27537	3.3295	8.37595	3.84397	9.50874	4.02698	2.59532	3.46645	3.64512	5.17029	15.652	12.1814	56.5744	55.5168	13.4757	15.1174	5.175	17.094	10.0374	7.21025	27.7576	51.8335	13.6885	13.8959	18.0145	29.4338	2.89967	2.93785	4.77773	12.0857	12.3218	9.43535	5.58523	4.75685	3.44064
Capana00g001712	lightcyan	43.472	58.4527	46.5178	86.6273	72.4475	86.588	65.086	41.3397	64.1524	53.5402	36.0279	34.5811	103.365	95.2749	89.7719	53.3592	77.7525	57.2888	88.1448	73.031	78.3331	94.3865	98.6569	98.4031	86.8287	75.908	79.5423	69.7022	92.6197	90.207	80.1306	86.0938	79.0938	122.875	90.3801	73.8891
Capana00g001714	violet	0	0	0	0	0	0	0	0	0	0	0	0	0	0	0	0	0	0	0	0	0	0	0	0	0	0	0	0	0	0	0	0	0	0	0.0475685	0
Capana00g001715	green	0.445848	1.05462	0.0985474	0.512984	0.420523	0.486572	0.576537	0.693814	0.974294	0.829262	0.370661	0.293474	1.29525	0.860505	0.459389	0.565948	0.679251	0.624436	1.07264	0.492147	0.768329	0.724234	0.835675	1.22521	0.387241	0.577962	0.368636	0.755035	0.460598	0.961659	0.701791	0.705454	0.366439	0.862512	0.756002	0.356919
Capana00g001716	turquoise	37.9226	54.3693	40.3359	78.6207	70.2617	68.738	52.9119	61.991	51.9256	53.806	44.4346	44.0263	72.0046	68.3386	68.1807	87.6884	77.2428	83.9085	65.2186	60.3009	52.5533	61.4339	53.0562	58.9254	72.8008	64.4336	55.7882	29.7758	45.5809	36.309	59.5833	66.3018	55.6204	53.4956	34.5854	38.4234
Capana00g001718	darkgrey	1.03492	0.993746	1.17228	1.3252	1.48453	0.61167	0.645987	1.57764	1.51006	0.722059	1.14895	1.02716	1.10157	1.44236	1.00723	1.00455	0.937024	1.90405	0.938214	1.92106	0.638587	1.14511	1.03238	0.990651	1.76834	1.41827	1.31995	1.55335	0.917611	1.04734	1.18097	1.67788	0.930672	1.50838	1.81162	1.12331
Capana00g001719	midnightblue	0	0	0	0	0	0	0	0	0	0	0	0	0	0	0	0.0543373	0	0	0	0	0	0.105342	0	0	0.0832091	0	0	0	0.103083	0	0	0	0	0	0	0
Capana00g001720	turquoise	0.0621917	0.0419919	0	0.182086	0.180893	0	0	0.037076	0.0462193	0	0	0	0	0	0.112496	0	0	0.121289	0	0	0	0	0.187294	0.109948	0	0.0475316	0.078911	0	0	0.175329	0.125893	0.105766	0.0582429	0	0	0
Capana00g001721	navajowhite2	0	0	0	0	0.0452232	0	0.0503372	0.0300371	0	0	0	0	0.050545	0.0527254	0.089663	0	0	0	0.125384	0	0	0	0	0	0	0	0	0	0	0.0438323	0.0410979	0.105766	0.053469	0	0.0475685	0
Capana00g001722		0	0	0	0	0	0	0	0	0	0	0	0	0	0	0	0	0	0	0	0	0	0	0	0	0	0	0	0	0	0	0	0	0	0	0	0
Capana00g001724	paleturquoise	28.5003	32.3237	41.627	7.22996	7.62827	8.40216	14.4265	13.0699	13.3605	11.0743	19.5715	18.6486	6.34584	5.00983	6.87428	4.97928	4.98169	8.76657	2.66348	4.20469	6.20061	5.18965	5.79623	6.52084	6.95176	8.23659	7.63443	17.9344	15.0646	16.3423	7.30154	8.54989	6.17451	10.084	9.52435	13.331
Capana00g001725	paleturquoise	0.217671	0.461911	0.618335	0.364172	0.72357	0.159364	0.654384	0.519064	0.508412	0	1.14895	0	0.50545	0.369078	0.506232	0.271687	1.16608	0.566015	0.292562	0.778767	0.391861	0.47404	0.795997	0.604712	0.45765	0.813549	0.276189	0.0367047	0.103083	0.306826	0.377678	0.687482	1.16486	0.214816	0.190274	0.338423
Capana00g001726	black	2.87711	3.89422	3.74729	3.00793	3.25879	4.60077	5.35703	5.59946	5.88055	3.54237	2.95454	6.98577	2.06176	2.46464	4.21557	1.77411	2.04266	2.80963	2.27303	2.1887	2.99279	2.82244	4.05529	3.04092	2.98403	3.37242	3.97113	2.13847	3.29604	2.28636	3.45765	4.20392	2.3606	4.35996	6.05766	5.23284
Capana00g001727	turquoise	4.32875	9.22804	5.83618	8.85095	9.8423	10.2805	10.4856	10.1821	11.2993	9.74548	3.80055	7.04674	9.41031	8.72469	8.37118	16.457	13.5481	14.1892	9.09469	7.5983	10.9176	14.045	18.8396	10.0892	12.0158	10.8998	13.9859	3.10358	12.8114	6.55424	11.6874	16.3038	13.8909	15.4424	6.12797	5.72588
Capana00g001730	lightsteelblue	15.2059	28.8064	37.6233	61.7271	76.1106	70.0672	48.3237	32.9235	37.0217	54.9512	43.414	51.4069	107.61	127.279	139.214	92.6995	73.8794	92.7457	92.0734	93.6251	68.7325	131.309	144.403	135.84	109.17	100.292	87.6307	21.1419	26.5953	24.7214	98.0074	79.1661	93.2469	59.1604	26.3054	37.6214
Capana00g001731	skyblue3	13.5889	12.5556	11.3203	8.55803	8.86374	9.24314	8.70834	9.1207	10.4456	12.8167	10.915	10.7607	5.76214	6.59068	6.58102	7.82457	8.78724	9.50097	15.2132	15.8349	14.6556	7.84799	8.6155	6.81675	12.3566	12.073	13.3754	16.0032	17.8333	14.9907	8.21278	8.77861	9.26062	13.0608	15.2219	14.101
Capana00g001732		0	0	0	0	0	0	0	0	0	0	0	0	0	0	0	0	0	0	0	0	0	0	0	0	0	0	0	0	0	0	0	0	0	0	0	0
Capana00g001734	ivory	0	0.0224131	0	0.0432782	0.187006	0	0	0.155689	0	0	0	0	0.32095	0.139306	0.108722	0	0.186399	0.168969	0.168891	0.109179	0	0	0.652447	0.0010019	0.151551	0	0.266258	0	0.308108	1.57796e-05	1.03545	0.507988	0.93624	0.230589	0	0.0715742
Capana00g001735	skyblue	0	0.500393	0	0.323707	0	0.696938	0	0.0485651	0	0	0	0	0.0533694	0.390069	0	5.97711e-07	0.101576	0.0981447	0	0	0	0.087465	1.0509	0.216172	0	0.198316	0.581898	0	0.24901	0.339194	6.29463e-08	1.19616	1.26703	0	0.0291575	0
Capana00g001736	cyan	0.0310959	0.167967	0	0	0.135669	0	0.0503372	0	0	0.195974	0	0	0	0.316353	0	0	0	0.0404297	0	0	0	0.0526711	0	0	0.0416046	0	0	0.330342	0	0	0	0.0528832	0	0	0.142705	0.112808
Capana00g001737	brown4	0	0	0	0	0	0	0	0.074152	0	0	0	0	0	0	0	0	0	0	0	0	0	0	0	0	0	0	0	0	0	0	0	0	0	0	0	0
Capana00g001738	paleturquoise	0.377306	0.142062	0.421349	0.0877916	0.288395	0	0.436721	0.784272	0.33314	0.34429	0.13063	0	0.133328	0.443697	0.228186	0	0	0.0738638	0	0	0	0.185157	0	0.202924	0.168154	0	0	0.410545	0	0	0.164847	0.222352	0	0.100695	0.0990698	0.0988587
Capana00g001739		0	0	0	0	0	0	0	0	0	0	0	0	0	0	0	0	0	0	0	0	0	0	0	0	0	0	0	0	0	0	0	0	0	0	0	0
Capana00g001744	lightcyan1	0	0	0	0	0	0	0	0	0	0	0	0	0	0	0	0	0	0	0	0	0	0	0.0613342	0	0	0	0.0499954	0	0	0	0	0	0	0	0	0
Capana00g001745	orangered3	0	0	0	0	0	0	0	0	0	0	0	0	0	0	0	0	0	0	0	0	0	0	0	0	0.0416046	0	0	0	0	0	0	0	0	0	0	0
Capana00g001751	red	38.3084	35.7308	30.1118	16.6909	17.9745	19.4446	21.8906	22.0309	28.149	40.3146	57.3092	54.7872	11.9701	17.0638	17.0063	21.5567	15.373	18.1401	11.2177	17.8629	18.0045	13.9655	17.7561	12.2413	11.7826	15.6353	15.1938	21.4951	19.1985	16.3456	23.7389	20.9153	29.9536	17.774	19.7753	18.9282
Capana00g001752	darkgrey	0	0.0839837	0.0475642	0	0	0	0	0	0	0	0	0	0	0	0	0	0	0.0404297	0	0.778767	0.0391861	0	0	0	0.0416046	0	0	0	0	0.0876647	0	0	0	0	0.0475685	0
Capana00g001753	paleturquoise	0.0932876	0	0	0.409693	0.85924	0.265607	0.302023	0.296608	0.369754	0.940676	1.51826	1.51628	0.758176	0.843607	0.674977	1.24976	0.541394	0.808593	1.33743	0.951826	0.70535	1.05342	1.03011	0.879581	0.748882	1.61608	1.26258	0.0734093	0.0515413	0.306826	1.25893	1.16343	1.51432	0.0859266	0.0951369	0.225616
Capana00g001754	lavenderblush3	0	0	0	0	0	0	0	0	0.0462193	0	0	0	0	0	0	0	0	0	0	0	0	0	0	0	0	0	0	0	0	0	0	0.0528832	0	0	0	0
Capana00g001755	green	29.6584	24.3597	34.0859	10.9231	14.7521	18.8182	22.8498	17.1951	23.9928	28.596	32.3514	45.0383	21.5289	15.4719	13.2993	20.0469	15.4092	17.0959	17.9676	20.8129	26.9694	13.7235	7.31755	15.5412	12.6328	10.132	17.1279	30.5349	27.8347	31.9371	15.5314	29.2733	34.6726	16.1563	17.8477	31.1674
Capana00g001756	green	0.36343	0	0.500309	0	0	0	0	0.0495992	0	0.398858	0.404169	0.867903	0	0.00790497	0	0	0.211453	0	0	0.121396	0	0	0.257439	0	0.111256	0	0.126567	7.34093e-07	0	0.0876647	0	0	0	0	1.17014	0
Capana00g001757	green	3.52993	4.04178	6.15063	3.00806	3.21613	2.35432	1.70412	1.91514	4.22181	4.5216	3.28252	8.15666	2.5299	2.3716	2.68625	2.49811	2.86332	2.80196	1.94426	1.2219	3.18877	4.8711	3.00093	4.26738	1.97819	2.56818	0.618231	3.94835	2.64746	3.89725	3.44514	1.95807	4.12467	2.70618	1.87659	4.75488
Capana00g001758	red	1.24987	1.86564	0.843497	0.784368	1.01748	2.05953	0.973375	1.28578	0.951273	0.562082	0.0628597	0	0.770687	0.611751	0.548466	1.25747	0.773845	0.811146	1.01007	0.586092	0.35969	0.990077	1.34939	1.32544	0.485587	0.98197	0.971534	0.11499	1.19421	1.32706	1.759	0.573468	0.955647	0.562289	0.711895	0.822432
Capana00g001760	brown4	0	0	0	0	0	0	0.100674	0.111228	0	0	0	0	0	0	0	0	0	0	0	0	0	0.105342	0.0468234	0.0549738	0	0	0	0	0	0	0	0	0	0	0.0475685	0
Capana00g001761	lightcyan1	0	0	0	0	0	0	0	0	0	0	0	0	0	0	0	0	0	0	0	0	0.0391861	0	0.14047	0	0	0	0	0	0	0	0	0	0.0582429	0	0	0
Capana00g001762	paleturquoise	0.653013	0.713862	0.856156	0.455214	0.361785	0.637458	0.553709	0.630292	0.415974	0.744702	0.451925	0.489124	0.606541	0.369078	0.787473	0.652048	0.458102	0.283008	0.125384	0.432648	0.195931	0.579382	0.327764	0.549738	0.624068	0.28519	0.78911	0.587275	0.876202	0.262994	0.314732	0.847356	0.291214	0.472596	0.335874	0.338423
Capana00g001763	plum2	0	0	0	0	0	0	0	0	0	0	0	0	0	0	0.112496	0	0	0	0	0	0	0	0	0	0	0	0	0	0	0	0	0	0	0	0	0
Capana00g001764	skyblue3	28.3507	46.0823	45.0132	44.9746	50.9381	42.2051	63.5735	48.5884	52.6541	48.595	55.1267	42.6005	61.3289	66.8119	65.2019	48.3357	56.6216	54.1501	30.261	28.6087	27.3051	49.793	50.6096	52.4771	42.0104	40.535	53.1717	32.8755	41.7211	38.7262	33.0427	30.6897	28.6415	39.2474	45.4429	40.5902
Capana00g001765		0	0	0	0	0	0	0	0	0	0	0	0	0	0	0	0	0	0	0	0	0	0	0	0	0	0	0	0	0	0	0	0	0	0	0	0
Capana00g001766	turquoise	34.0811	32.2498	36.0061	21.304	20.5313	20.983	29.0949	31.2551	26.2063	29.4745	28.929	37.6626	20.4707	19.2975	21.993	27.3317	24.3627	25.0664	15.8819	20.8104	23.8252	19.2776	20.0872	15.5576	21.0103	21.6269	17.5972	35.9706	30.2032	34.4522	16.8067	22.7398	19.1619	25.6491	24.7832	27.5251
Capana00g001767	paleturquoise	7.65821	5.7622	8.807	3.18907	2.62882	4.6198	3.05282	1.59865	0	0	4.61814	2.98366	3.23429	0.576529	2.39734	0.0555162	0.950802	0.00791164	1.10873	0	1.67933	1.76645	0	2.39307	0.00286073	1.11159	2.06036	1.69902	5.95461	0	2.56614	6.83251e-05	1.64628	0.000906654	2.04425	1.04856
Capana00g001768	skyblue3	0	0	0	3.68724e-06	0	0	0	1.20794	0	0	0	0	0.989786	0	0.357164	1.41096	1.27698	0.794052	0	0	0	0.748229	0	0	0	0.283731	0	0	0	0.338265	0	0	0.228071	0.869012	0.63349	1.69212e-07
Capana00g001769	red	8.20026	11.968	8.31776	14.9524	17.3679	15.0825	13.3476	13.0384	13.1944	5.91093	7.76332	4.14872	9.7356	11.283	13.8083	11.7607	12.9066	9.55073	13.2972	15.0552	14.5657	16.336	15.149	17.5366	15.6016	16.0342	17.0014	13.7886	11.8644	17.0647	11.628	14.0982	12.2235	13.4242	17.0537	14.1993
Capana00g001770	maroon	0.958634	1.45804	2.76289	0.861133	0.862262	2.89368	1.55011	1.48838	1.32583	2.92966	3.50595	3.55912	2.28986	0.910224	1.9041	1.3214	2.76558	2.65462	1.36157	0.974843	3.24865	1.97917	2.30067	3.5826	1.67227	2.58777	2.08269	2.65126	0.799972	1.70991	1.79456	2.6511	3.39594	1.77151	1.56747	1.27422
Capana00g001771	orangered4	0	1.27506	0.337135	0	0	0.143088	1.10664	0.159672	0	0	0	0.508042	0	0	2.24992e-06	0.190306	0.378851	0	0	0	1.3638	0.209787	0.212579	0.868367	0.0393138	0	0	0.468459	0	0.0633012	1.88839e-07	1.07682	0	0	0.617787	0.462034
Capana00g001775	green	25.0633	28.8904	28.3483	15.3407	16.7778	18.1144	24.4639	20.6513	21.7693	24.3008	30.201	29.8855	13.4955	16.3976	14.6807	17.8226	16.7416	15.0398	18.2642	16.7868	15.2042	16.6967	14.7962	13.7984	14.6864	17.349	16.1768	25.1427	27.0592	25.7296	16.4919	18.1918	17.6476	22.5987	24.1648	20.4746
Capana00g001776	darkmagenta	0	0.606336	0	0	0.310801	0	0	0	0	0	0	3.42387e-07	0	0	0	0	0	0	0	0	0	0	0	0	0	0	0	0	0	0	0	0.287311	0.344829	0	0.308053	0
Capana00g001778	paleturquoise	0	0.0898815	0.103009	0	0.0459042	0.0531215	0.165999	0.0394533	0.0937503	0.080264	0.164136	0	0	0.0568662	0.0609941	0.163012	0.131268	0.0410401	0.0511118	0	0.0783722	0.225379	0.0468234	0	0	0	0	0.19189	0	0.277896	0.0655972	0	0	0.137778	0.196666	0.11546
Capana00g001779	violet	0	0	0	0.201379	0	0	0	0	0	0	0	0	0	0	0	0.114209	0	0	0	0	0	0	0	0	0	0	0	0	0	0	0	0	0	0	0.238028	0
Capana00g001782	skyblue3	15.4135	22.9446	19.2485	25.8359	25.9309	24.9692	24.2549	21.1998	23.1279	28.6804	20.798	20.8367	21.253	22.2187	24.718	22.4822	23.6919	25.6473	14.1045	14.1909	16.0127	15.9813	20.5336	18.2779	16.7468	16.0182	16.7291	11.9614	14.8954	14.2573	19.8281	19.2308	17.8767	15.2568	18.9571	18.1057
Capana00g001784		0	0	0	0	0	0	0	0	0	0	0	0	0	0	0	0	0	0	0	0	0	0	0	0	0	0	0	0	0	0	0	0	0	0	0	0
Capana00g001787	orangered4	0	0	0.0475642	0	0	0	0.0503372	0	0	0	0	0	0	0	0.112496	0	0.0416457	0.0404297	0	0.129795	0.195931	0.0526711	0.0468234	0	0.124814	0	0.0394555	0	0	0	0	0	0.116486	0.0859266	0.0475685	0
Capana00g001790	paleturquoise	2.45171	2.84622	2.38142	2.62753	2.02514	3.98418	3.50691	3.8559	2.4034	1.77524	1.39516	0.468994	2.16081	1.68106	1.46245	2.34838	2.24887	1.85218	0.919481	1.08162	1.9907	2.49122	1.91976	2.74869	2.01612	1.80042	2.31967	2.65231	2.08019	1.27114	3.45331	2.53839	3.02863	1.71853	2.4229	2.63402
Capana00g001791		0	0	0	0	0	0	0	0	0	0	0	0	0	0	0	0	0	0	0	0	0	0	0	0	0	0	0	0	0	0	0	0	0	0	0	0
Capana00g001794	skyblue	0.404246	0.335935	0.190257	0.728343	0.271339	0.159364	0.151012	0.148304	0.0924386	0.0783897	0.369306	0	0.40436	0.210902	0.393736	0.108675	0.208228	0.323437	0.0417946	0.0865297	0.0391861	0.263355	0.561881	0.43979	0.0832091	0.0475316	0.157822	0.293637	0.154624	0.175329	0.440624	0.475949	0.232972	0.343706	0.475685	0.564039
Capana00g001795	maroon	37.3772	29.1844	28.6337	68.874	61.6392	79.9478	44.4981	28.6597	42.0596	54.3633	67.4189	74.6893	65.102	68.5958	69.6913	46.7301	54.2643	48.4752	40.9587	42.8322	42.1251	67.6823	84.2821	59.5366	45.0577	57.6083	56.8948	35.0163	28.5023	30.6826	86.0476	71.6038	77.0553	38.2373	46.2841	35.9857
Capana00g001796		0	0	0	0	0	0	0	0	0	0	0	0	0	0	0	0	0	0	0	0	0	0	0	0	0	0	0	0	0	0	0	0	0	0	0	0
Capana00g001797	darkslateblue	11.9753	11.8485	15.9737	2.27513	5.89203	2.37306	0	7.11449	6.9389	39.3038	22.7091	41.2329	9.10815	41.9396	2.5098	5.06688	8.38497	34.8785	2.5529	5.50308	10.821	2.48653	7.67821	5.33294	3.42053	6.65031	8.02257	14.4009	8.02223	20.9106	5.00368	8.01101	7.73736	10.3275	6.85676	6.47158
Capana00g001798	darkorange	0.0932876	0	0.475642	0	0.135669	0	0.0503372	0.074152	0.0462193	0	0.164136	0	0	0	0	0	0.0832914	0.0808593	0	0.0432648	0	0.0526711	0	0.109948	0	0	0.0394555	0.220228	0.206165	0.175329	0	0	0.0582429	0.12889	0	0
Capana00g001800	darkorange	0.0314089	0.125976	0.28817	0	0	0.0531215	0.0503372	0	0	0	0.041034	0	0	0	0	0	0	0	0	0	0.0391861	0.0526711	0	0	0	0.0475316	0	0.256933	0.0515413	0.0438323	0	0.0528832	0	0	0.0951369	0
Capana00g001801		0	0	0	0	0	0	0	0	0	0	0	0	0	0	0	0	0	0	0	0	0	0	0	0	0	0	0	0	0	0	0	0	0	0	0	0
Capana00g001802	skyblue3	0.469913	0.377976	0.524159	0.227619	0.181793	0.212538	0.453114	0.370776	0.785765	0.588111	0.287293	0.245085	0.101161	0.210928	0.224992	0.380385	0.416487	0.283133	0.745539	0.822112	0.667516	0.370579	0.516216	0.60644	0.749179	0.71308	0.355235	1.46916	0.413336	0.921719	1.13359	0.581802	0.584008	0.644513	0.237884	0.958919
Capana00g001806		0	0	0	0	0	0	0	0	0	0	0	0	0	0	0	0	0	0	0	0	0	0	0	0	0	0	0	0	0	0	0	0	0	0	0	0
Capana00g001809	turquoise	10.0232	7.90142	6.54599	1.38546	1.39152	1.29914	1.73562	2.07437	2.28849	10.3974	4.77343	5.48187	1.56048	7.32354	1.45438	1.9063	2.29751	2.37483	5.99972	3.63686	4.85253	1.50353	1.49034	1.55756	0.878651	1.66188	1.02439	7.97191	7.31155	11.0305	1.79031	2.01657	1.40502	1.36626	1.38822	1.78504
Capana00g001811	green	2.32033	0.473748	0.867032	1.56372	0.934609	0.352485	1.49151	0.623608	0.758525	3.2617	1.64011	2.40135	0.186672	2.27028	0.357005	0.899112	0.285351	0.697683	0.286566	1.45511	0.253841	1.00941	0.592393	1.37047	0.667743	0.291531	0.510087	0.910743	3.29399	0.619241	0.785345	1.055	0	0.868068	0.212625	1.13028
Capana00g001812	thistle2	0	0	0.0475642	0	0	0	0	0.111228	0	0	0	0	0	0	0	0.163012	0.0832914	0.0808593	0	0	0	0	0	0	0	0	0	0	0	0	0	0	0.116486	0	0	0
Capana00g001815	cyan	0	0	0	0	0	0	0	0	0	0.117585	0	0	0	0.0527254	0.0562481	0.0543373	0	0	0.0417946	0.216324	0.195931	0.0526711	0	0	0	0	0.078911	0.39167	0.566954	0.350659	0.0629463	0	0.291214	0.0859266	0.0951369	0.0564039
Capana00g001820		0	0	0	0	0	0	0	0	0	0	0	0	0	0	0	0	0	0	0	0	0	0	0	0	0	0	0	0	0	0	0	0	0	0	0	0
Capana00g001821		0	0	0	0	0	0	0	0	0	0	0	0	0	0	0	0	0	0	0	0	0	0	0	0	0	0	0	0	0	0	0	0	0	0	0	0
Capana00g001825	darkorange	0	0	0.237821	0	0	0.106243	0	0	0	0.156779	0.082068	0	0	0	0.0562481	0.0543373	0	0.0404297	0	0.0432648	0.0783722	0	0	0	0.0416282	0	0.0789616	0	0	0	0.0629463	0.0528832	0	0	0.0965612	0
Capana00g001827	skyblue	7.33578	7.61426	4.26747	15.1993	14.3228	21.221	5.63741	8.19351	7.6989	6.56187	4.78651	8.89992	16.9219	16.0944	13.6122	8.63702	13.014	10.6067	14.2492	11.9686	14.0546	16.6468	18.9183	17.7989	14.3781	16.0488	17.1556	9.39411	9.08919	9.32419	19.939	24.1467	18.6323	14.5324	9.08053	6.18476
Capana00g001828	paleturquoise	0.124383	0.335935	0.33295	0.0455214	0.587901	0.212486	0.201349	0.407836	0.369754	0.548728	0	0.440212	0.10109	0.0527254	0.224992	0.163012	0.249874	0.161719	0.167178	0.302854	0	0.210684	0.187294	0.219895	0.0832091	0.0475316	0.118367	0.403751	0.360789	0.482156	0.0629463	0.15865	0.232972	0.214816	0.332979	0.789655
Capana00g001830	maroon	25.3418	21.9471	22.0376	43.2856	31.8191	57.305	57.6182	31.011	43.8387	62.6831	79.1125	103.346	50.6661	38.3734	43.1964	86.6326	76.7173	99.492	19.8585	23.7885	16.5603	51.1166	96.1507	65.2771	31.5301	47.8204	54.7338	14.5691	16.9202	15.6626	52.8599	50.3818	41.6911	20.3405	18.8745	15.8276
Capana00g001832	coral2	0	0	0	0	0	0	0	0	0	0	0	0	0	0	0	0	0	0.0808593	0	0	0	0	0.0468234	0	0	0	0	0	0	0	0	0	0	0.0859266	0	0
Capana00g001833	turquoise	0.310959	0.629878	0.665899	1.2746	0.849528	1.06243	0.755058	0.37076	0.785728	0.862287	1.23102	0	0.960356	1.00179	0.85975	1.08675	0.999496	0.659131	1.21204	0.692237	0.626978	1.6328	0.936468	1.51182	0.707277	1.18829	0.986388	0.59944	1.31534	1.18347	1.03486	1.21631	1.74729	0.816302	0.242995	0.564039
Capana00g001838		0	0	0	0	0	0	0	0	0	0	0	0	0	0	0	0	0	0	0	0	0	0	0	0	0	0	0	0	0	0	0	0	0	0	0	0
Capana00g001839		0	0	0	0	0	0	0	0	0	0	0	0	0	0	0	0	0	0	0	0	0	0	0	0	0	0	0	0	0	0	0	0	0	0	0	0
Capana00g001843		0	0	0	0	0	0	0	0	0	0	0	0	0	0	0	0	0	0	0	0	0	0	0	0	0	0	0	0	0	0	0	0	0	0	0	0
Capana00g001848	paleturquoise	1.0569	0.438111	0.759303	1.15576	0.866599	0.613913	0.412271	0.427074	1.28047	0.645501	0.797854	0.173043	0.654612	0.702734	0.40714	0.326026	0.40158	0.598184	0.696087	0.973237	0.684827	0.449899	0.569557	0.202996	0.383029	0.801919	0.423559	0.86522	1.00109	1.15822	0.604602	0.705225	0.69857	0.69379	0.789831	1.26415
Capana00g001849	turquoise	0	0	0	0.227607	0.0904463	0.318729	0	0	0	0	0	0	0.20218	0.105451	0.224992	0.0543373	0.0416457	0.0404297	0	0	0	0	0.0468234	0.164921	0.0832091	0	0.0394555	0	0.0515413	0	0	0	0	0	0	0
Capana00g001850	tan	0	0	0	0	0.0452232	0.106243	0	0	0	0	0.492408	0	0	0.0527254	0	0	0	0	0	0	0	0	0	0.0549738	0	0.0475316	0	0	0	0	0.0629463	0.15865	0	0	0	0
Capana00g001851		0	0	0	0	0	0	0	0	0	0	0	0	0	0	0	0	0	0	0	0	0	0	0	0	0	0	0	0	0	0	0	0	0	0	0	0
Capana00g001852		0	0	0	0	0	0	0	0	0	0	0	0	0	0	0	0	0	0	0	0	0	0	0	0	0	0	0	0	0	0	0	0	0	0	0	0
Capana00g001854	turquoise	15.9833	15.9989	16.0767	34.3232	29.0333	35.857	21.192	19.0941	17.6558	23.2034	22.6508	24.1138	33.4103	35.0624	33.4113	26.1363	27.736	29.8371	16.3417	13.8015	13.0098	35.9217	41.7196	33.3141	20.8855	26.5226	30.578	10.6077	15.3078	12.0101	32.6062	27.7108	33.0237	16.7986	18.2663	14.8342
Capana00g001855	skyblue	2.9852	3.77927	1.95013	14.4303	9.72298	16.8395	6.8962	3.96713	5.31522	8.66206	10.9971	11.0542	16.3261	19.0866	15.3557	6.4118	9.28699	7.56035	6.51995	5.66769	6.81839	19.4883	24.4418	24.1335	10.0683	10.0292	10.5346	1.35807	2.78323	2.67377	19.1986	24.009	20.0938	6.40153	5.94606	3.44064
Capana00g001858	skyblue	16.7296	14.5712	18.0744	16.1601	15.2854	19.0175	11.3762	9.00947	12.7103	14.1101	19.327	27.8801	27.5471	22.9356	27.674	12.6606	15.5755	8.81367	11.5771	13.8015	18.4958	23.1226	22.1006	23.8037	12.1901	17.254	15.3087	21.4355	27.2653	19.1109	19.954	19.3024	18.5212	26.4224	24.2599	20.4182
Capana00g001859		0	0	0	0	0	0	0	0	0	0	0	0	0	0	0	0	0	0	0	0	0	0	0	0	0	0	0	0	0	0	0	0	0	0	0	0
Capana00g001861	turquoise	0	0.0278535	0.253884	1.01587	0.161497	0.109414	0	0	0.0649388	0.125337	0	0.195996	0	1.58176e-07	0.176711	0.296068	0.283087	0.588007	0	0	0	0.629761	0.762681	0	0.118627	0.536024	0.335414	0	0.0515413	0	0.690738	0.20928	0.718283	0.0771593	0	0
Capana00g001863	turquoise	393.211	381.139	345.946	1011.03	1041.2	929.766	625.593	495.985	469.416	458.231	480.76	688.973	1048.85	1111.6	1287.55	1008.06	809.006	944.583	528.604	423.689	227.123	1146.08	1579.11	870.19	723.654	916.662	1145.89	249.352	397.827	307.02	764.875	576.063	787.391	381.057	447.087	378.95
Capana00g001864	red	76.0916	70.2104	87.6609	65.2778	59.9207	64.1176	86.6303	66.0694	82.0393	85.9935	93.5576	123.651	87.6957	91.3204	83.1346	74.8768	80.9176	78.8783	56.0465	59.4891	54.2728	69.8945	73.9809	60.2513	69.646	65.7362	70.073	75.2813	66.4882	72.1919	59.5472	47.3305	53.467	72.4361	75.4436	70.4485
Capana00g001865	turquoise	28.8862	33.1193	26.2407	25.3013	29.087	25.1643	31.5032	33.9387	28.3569	25.6246	36.0403	29.0571	21.1779	22.5896	21.067	22.7409	27.1603	24.4967	20.2399	22.2658	19.8093	21.9543	21.4483	21.333	19.5853	19.9624	22.3688	30.9106	29.1099	34.0789	22.2673	23.9089	24.6759	24.9825	32.3149	29.8406
Capana00g001868	paleturquoise	0.297704	0.582455	0.198126	0.207349	0	0.0611098	0.172215	0.0679242	0.0362573	0.500892	0	0	0.204207	0	0.117911	0	0	0.219047	0.0662851	0	0	0.0967951	0.139358	0.0870691	0	0.0408088	0	0.594188	1.51427	2.16169	0.127462	0	0.562934	0.6568	0.258401	1.79265
Capana00g001869	black	0.953039	0	0	0.129585	0.121047	0	0.160652	0.332823	0.293797	0.456464	0	1.69364	0	0	0.138613	0.180819	0.322537	0.344437	0.277827	0	0.128584	0	0.256423	0.157298	0.137731	0	0	0	0	0	0	0	0	0	0.108582	0
Capana00g001870	red	0	0	4.75642e-08	0	0	0	0	3.7076e-08	0	0	2.27569	2.61479	0	0	0	0.00231184	0.356076	0	0	5.62443e-07	1.6419e-05	0	0	0	0	0.0163523	0	0	0	0	0	0	0	0	0	0
Capana00g001874	skyblue3	0.0310959	0.209959	0.285385	0.0455214	0.135669	0.106243	0.151012	0.192387	0.184877	0.195974	0.041034	0	0.050545	0.0527254	0.112496	0	0.166583	0.161719	0.0835891	0.173059	0.235117	0.158013	0.234117	0	0.416046	0.142595	0.157822	0.403751	0.103083	0.438323	0.125893	0.105766	0.232972	0.512546	0.523253	0.451231
Capana00g001875		0	0	0	0	0	0	0	0	0	0	0	0	0	0	0	0	0	0	0	0	0	0	0	0	0	0	0	0	0	0	0	0	0	0	0	0
Capana00g001876	skyblue1	0	0	0.189668	1.71184	0	0	0.464789	0.00139613	0	0	0	0	0	0	0	0	0	0	1.0031	6.48973e-07	0	0	0	7.38298e-05	0.688476	0.10413	6.86131e-05	0	0	0	0.236173	0	0	0	0	0
Capana00g001878	maroon	1.83304	2.02603	1.21736	5.33525	5.36662	6.56861	3.49551	3.66846	3.59145	5.66964	11.4507	10.3432	4.13918	6.07499	3.77082	4.20159	3.30755	4.43822	2.25695	2.04682	2.25752	4.29667	4.3571	4.41845	3.12049	5.27063	5.30437	0.751085	0.966046	1.04219	6.94432	4.36905	5.50356	1.28379	1.51965	1.44084
Capana00g001879	paleturquoise	9.20771	11.4803	11.1893	8.62	9.52946	10.0399	13.9903	31.3314	16.6829	4.85461	9.61706	5.55681	6.92849	8.42874	13.513	7.36943	8.39375	10.2926	8.60068	8.12444	8.90307	13.2202	13.1426	10.8695	9.81065	7.80606	6.55274	23.113	11.9647	18.3239	12.0043	13.6879	12.9114	13.2233	16.8358	19.308
Capana00g001880	green	54.6131	44.8541	48.2441	20.1174	25.1309	30.9673	39.4996	41.1924	40.9186	48.5862	44.7919	42.2389	28.7714	29.5315	27.5323	30.2994	33.4932	32.127	30.5465	30.3428	30.1949	31.4852	33.3099	25.6747	27.1672	27.6487	25.4049	49.6977	52.2651	37.2403	29.2366	32.1273	30.5602	38.3084	35.4314	35.0179
Capana00g001881	skyblue	7.46927	13.0348	9.77284	7.6545	8.00274	8.17602	11.752	10.4998	9.94638	7.18745	7.12597	5.16587	7.73681	5.98801	7.23819	11.847	6.67322	8.45655	7.54977	6.75411	6.21302	5.59628	6.93657	5.2173	9.43466	8.24631	9.54844	6.95506	8.54987	5.81379	3.35664	5.05126	4.56387	9.01869	6.91626	4.41258
Capana00g001882	darkmagenta	0	0.167967	0	0.0455214	0	0	0.100674	0	0	0	0	0	0	0	0.112496	0	0	0	0	0	0	0	0.0468234	0	0	0	0	0	0	0	0	0	0	0	0	0
Capana00g001883	green	61.5387	82.514	66.1618	96.3689	69.101	87.2255	107.47	85.9051	84.9973	86.1111	49.7332	53.1189	102.404	95.6967	89.0969	142.527	127.769	159.576	78.2812	64.5944	60.2683	70.8952	77.68	70.1466	91.4052	78.9976	87.0388	43.8621	91.5373	68.8606	65.1494	70.9164	68.2024	89.1058	58.9373	49.5226
Capana00g001885	mediumpurple3	16.4151	16.4247	16.4621	10.4178	12.6687	12.8796	14.0755	19.8285	18.9293	13.6874	17.8069	5.77036	11.4523	12.3671	11.9937	11.5677	14.0679	14.1065	7.02732	5.84232	10.4317	11.362	11.4364	9.65705	8.73646	8.58737	8.72049	11.3037	10.0928	8.05263	11.0886	9.12238	9.2986	9.53966	10.9875	10.3662
Capana00g001886	green	10.8369	7.55296	13.6775	7.5931	11.6378	3.75213	6.08169	5.45353	7.27357	7.22602	11.6814	24.893	9.23053	4.80883	5.61252	4.32605	6.21019	4.32302	3.9691	3.55805	12.5518	6.14247	10.0718	2.82948	5.93379	6.52462	1.93311	20.6513	11.6371	11.6769	6.84	6.67038	11.8076	6.78439	7.7115	8.66522
Capana00g001887	black	0.662654	0.956652	0.817205	0.183095	1.43212	0.00709687	1.05987	0.0614679	0.039696	0	0	1.84785	0.60452	1.04232	1.04051	0.99134	1.09766	0.891833	0	0	0.529396	0.428702	0.753363	0.692139	1.1209	0.459117	0.889235	1.14915	1.03205	0	0	0.336398	0.459056	1.14797	0.63553	0.172597
Capana00g001889		0	0	0	0	0	0	0	0	0	0	0	0	0	0	0	0	0	0	0	0	0	0	0	0	0	0	0	0	0	0	0	0	0	0	0	0
Capana00g001893	paleturquoise	4.95297	3.61145	9.06199	1.73332	1.08364	1.18874	3.37365	3.19484	5.31572	3.95384	1.62466	2.48273	0.485112	0.813016	0.61271	1.73334	1.37316	1.57452	2.13246	2.30289	1.78473	1.07797	1.299	1.4392	2.22768	3.66006	1.2249	5.45731	8.62762	5.93733	0.510107	0.811758	0.637315	1.40928	1.88123	6.1526
Capana00g001894		0	0	0	0	0	0	0	0	0	0	0	0	0	0	0	0	0	0	0	0	0	0	0	0	0	0	0	0	0	0	0	0	0	0	0	0
Capana00g001895	lightsteelblue	1.71027	1.88963	0.808592	1.86638	1.22103	2.01862	1.56045	1.14936	1.75633	2.35169	2.37997	3.42387	3.08325	3.00535	6.80601	3.96662	4.16457	2.38535	1.96434	1.55753	1.21477	1.15876	1.91976	0.934555	2.7459	2.51918	3.03807	1.5783	1.54624	0.964312	1.6366	1.9038	1.51432	0.902229	1.37949	1.86133
Capana00g001896	green	13.3979	7.79771	17.0888	5.82716	6.17771	5.56552	2.23832	4.78955	2.93908	11.4351	14.6646	14.132	5.29347	6.90723	4.27825	5.0543	4.0335	5.43709	5.02562	4.90918	5.39899	3.1111	4.77222	4.25025	4.87036	3.95084	2.01934	6.87044	11.514	5.18441	7.2061	3.74408	7.26704	3.80202	3.95974	2.52327
Capana00g001897	tan	2.64315	1.88963	2.85385	3.00442	2.80384	3.24041	3.09973	2.7807	1.84877	3.0572	5.82683	2.20106	2.47671	2.37264	2.8124	3.2059	2.66532	3.25447	1.95205	1.55753	1.37151	2.31753	2.06023	2.5288	2.37146	1.99633	2.88025	2.31239	1.34007	1.44647	2.95848	3.80759	4.30997	3.22225	1.28435	2.08694
Capana00g001898	black	0.0932876	0	0	0	0	0	0	0	0.0462193	0	0.164136	0.684774	0.151635	0.105451	0.0562481	0	0.0416457	0.0404297	0	0.0432648	0.0391861	0	0.0468234	0.219895	0	0.0475316	0	0	0	0	0	0.105766	0.0582429	0	0	0
Capana00g001901	turquoise	0.783921	0.724997	0	2.78532	1.51505	2.61765	0.434595	1.29194	1.46376	0.48064	0.748606	2.02045	3.07026	1.9534	4.10454	3.79788	3.61981	2.218	1.67365	2.60288	1.27905	5.28867	2.02941	4.74367	4.27073	2.507	3.07957	0.229992	0	0.615451	3.46513	3.48131	3.05185	1.32533	0.876026	0.534973
Capana00g001905		0	0	0	0	0	0	0	0	0	0	0	0	0	0	0	0	0	0	0	0	0	0	0	0	0	0	0	0	0	0	0	0	0	0	0	0
Capana00g001906	purple	117.731	125.892	124.19	138.679	151.019	147.329	143.734	114.896	145.605	123.621	129.011	127.808	133.381	137.357	143.552	128.402	144.635	123.855	116.974	136.431	131.774	138.37	140.383	127.639	135.759	152.992	147.585	157.629	122.361	142.839	152.194	134.742	142.896	123.038	157.577	143.555
Capana00g001907	skyblue2	1.22085	0.516819	0.724131	0.887453	0	0.776086	0	0.704306	1.70052	2.46962	0	0	0	0.0373017	0	0	3.55756	2.33363	0	0	0	0	0	0.521645	0	0	1.33033	0	0	0.634375	0	1.73164	0.888176	0.776592	0.216005	1.21798
Capana00g001908	green	6.84995	6.37906	9.89546	6.47087	7.29182	4.69828	5.99152	5.4876	7.10933	5.15931	7.24973	7.88579	4.18988	4.14396	4.61662	4.13381	4.477	6.35986	5.06809	6.33871	3.4717	4.07364	5.84068	4.32702	5.44093	4.74135	4.18785	8.01036	10.5632	6.5162	7.82111	8.10293	5.48208	5.09381	5.04404	4.56548
Capana00g001910	green	0.354234	0.607256	0.804033	0.413849	0.515149	1.0924	0.926959	0.787802	0.618161	0.497187	0.25732	0	0.364398	0.372462	0.69611	0.710232	0.516149	0.699724	0.305973	0.0944962	0.328564	0.485502	0.3822	0.456411	0.504271	0.691817	0.595772	0.50745	0.157057	0.50931	0.322132	0.700619	0.591106	0.440662	0.77668	0.517916
Capana00g001911		0	0	0	0	0	0	0	0	0	0	0	0	0	0	0	0	0	0	0	0	0	0	0	0	0	0	0	0	0	0	0	0	0	0	0	0
Capana00g001912	mediumpurple2	0	0	0	0	0	0	0	0	0	0	0	0	0.050545	0	0	0	0	0	0	0	0	0	0	0	0	0	0	0	0	0	0	0	0	0	0	0
Capana00g001915		0	0	0	0	0	0	0	0	0	0	0	0	0	0	0	0	0	0	0	0	0	0	0	0	0	0	0	0	0	0	0	0	0	0	0	0
Capana00g001917	coral2	0	0	0	0	0	0	0	0	0	0	0	0	0	0	0	0	0	0	0	0	0	0	0	0	0	0	0.0394555	0	0	0	0	0	0	0.0429633	0	0
Capana00g001918	green	46.7445	33.5289	50.0815	15.6119	20.6816	20.0845	28.4561	27.701	30.3513	28.1143	49	54.2639	16.598	18.9658	18.4187	26.2782	18.9593	20.0313	21.89	30.5871	36.4068	16.2072	20.1041	19.4522	22.3206	23.2342	21.5499	46.2269	24.2626	33.8524	23.1072	18.7785	27.5336	20.8195	30.7945	42.6226
Capana00g001919	red	73.9459	84.0677	80.0506	90.269	88.8183	87.0661	94.4829	95.5819	100.943	60.3209	53.5904	44.5103	93.104	72.6029	87.6907	79.0065	86.623	78.6357	103.734	103.965	123.75	85.4851	73.1849	87.5183	97.5211	83.5131	77.0171	136.174	96.2276	110.107	87.873	78.9546	82.1225	114.153	101.797	118.617
Capana00g001920	navajowhite2	0.186575	0	0	0	0	0.0531215	0.0503372	0.074152	0	0	0	0	0.050545	0.0527254	0	0	0.0832914	0	0.292562	0.216324	0.117558	0.105342	0.187294	0.0549738	0.0416046	0	0.0394555	0	0.0515413	0.0438323	0	0.15865	0.0610965	0.0429633	0.0475685	0.112808
Capana00g001921	paleturquoise	112.061	94.7919	127.695	113.168	122.332	129.22	84.5528	85.8913	103.653	92.7533	134.882	132.433	80.1377	79.4441	97.5067	54.4323	76.8826	61.1356	110.51	123.821	152.558	106.117	85.0646	110.074	89.811	91.3725	77.968	206.052	125.792	171.777	148.038	144.156	140.49	144.73	173.941	204.421
Capana00g001922		0	0	0	0	0	0	0	0	0	0	0	0	0	0	0	0	0	0	0	0	0	0	0	0	0	0	0	0	0	0	0	0	0	0	0	0
Capana00g001923		0	0	0	0	0	0	0	0	0	0	0	0	0	0	0	0	0	0	0	0	0	0	0	0	0	0	0	0	0	0	0	0	0	0	0	0
Capana00g001925		0	0	0	0	0	0	0	0	0	0	0	0	0	0	0	0	0	0	0	0	0	0	0	0	0	0	0	0	0	0	0	0	0	0	0	0
Capana00g001929	saddlebrown	0.0932876	0	0	0	0	0	0	0	0	0	0	0	0	0	0	0	0	0	0	0	0	0	0	0	0	0	0	0	0	0	0	0	0	0	0	0
Capana00g001931	tan	1.01342	0.498802	1.08882	0	0.501543	0.405436	1.08065	0.444999	7.43206e-05	0	6.56295	1.25216e-05	2.47671e-06	0	3.77221	1.46191	0.656074	0.990954	0.731653	1.90753	0.587792	0.000216004	0	0	0	0	1.0449	0.171823	0	0	0	0.236771	0	0.993729	0	0
Capana00g001932	red	9.2042	2.43614	2.57896	0	4.52232e-08	1.06243e-06	0	0	0	14.1483	15.3631	13.5684	0	0	0	0	0	0	3.8356	4.5024	1.05803e-06	0	0	0	0	0	0	6.16721	0	0.000179143	0	0	0	0	0	1.12808e-05
Capana00g001933	skyblue1	0.217671	0	0	0.364172	0.180893	0	0.100674	0	0	0	0	0	0.050545	0.158176	0.0562481	0	0.0832914	0	0.0835891	0.129795	0	0.0526711	0	0	0.0832091	0.0475316	0.078911	0.0734093	0	0	0	0	0.116486	0.0859266	0.0951369	0.0564039
Capana00g001934	lightpink4	0.295634	0	0	0	0	0	0	0	0	0	0	0	0	0.218312	0	0	0.170886	0	0	0	0	0	0	0	0.22432	0.233309	0.53235	0	0	0	0	0	0	0	0.205456	0
Capana00g001935	midnightblue	0	0	0	0	0	0	0	0	0	0	0	0	0	0	0	0	0	0	0	0	0	0	0	0	0	0	0	0	0.0515413	0	0	0	0	0	0	0.0564039
Capana00g001936	thistle1	21.3007	16.3768	10.6068	12.0632	24.3753	17.5832	48.8271	20.7996	25.8828	2.62605	8.24784	27.5377	6.01486	12.6014	10.3496	11.5738	15.159	9.82441	4.76458	5.14852	3.52675	10.7976	7.11715	5.44241	10.7756	11.265	6.86526	2.75285	13.8646	13.851	13.3446	19.461	14.7355	5.71412	16.6965	4.62512
Capana00g001938	midnightblue	0	0	0	0	0	0.0531215	0	0	0	0	0	0	0	0.0263627	0	0	0	0	0	0	0	0.0263355	0	0	0	0	0	0	0.0515413	0	0	0	0	0	0	0
Capana00g001939	green	5.62142	7.65671	6.41816	12.2028	13.119	13.5826	11.466	12.4246	11.0692	8.31948	2.28375	4.03418	15.3855	11.005	12.2552	10.1332	13.2119	12.1279	10.8704	8.51728	10.6629	12.6928	14.4832	12.5882	11.7143	11.3148	12.5677	8.49891	9.79836	7.87763	13.5327	12.0025	11.4306	14.4991	12.5986	10.4925
Capana00g001940	darkorange	0.889649	1.47165	6.15237	0.507929	2.33401	1.37952	3.26402	2.01526	2.39235	1.02269	1.90778	2.51107	2.48283	2.16136	0.922908	2.22791	1.91604	1.40505	3.09212	0.545862	2.42036	2.04649	1.1853	1.22874	1.27854	3.56765	0.976371	1.71168	5.09522	2.6469	0.997596	2.59794	2.02533	2.54059	1.15071	2.33738
Capana00g001941	skyblue	14.74	16.3649	19.1919	6.69237	4.76936	6.01874	17.5734	20.62	19.8764	41.7651	23.8051	29.2	9.33428	12.3373	14.3299	23.5905	28.8806	26.9799	27.1146	29.6358	23.4696	13.4698	9.82455	7.89562	19.1975	19.3631	17.7676	9.34962	7.45596	9.06962	6.77198	7.00807	6.02481	5.72018	7.79349	8.02593
Capana00g001942	green	29.8863	51.7263	64.2409	9.43101	21.9395	7.38144	42.6252	24.2043	24.5341	90.7414	73.8238	111.82	17.0608	16.8051	18.1108	12.7568	24.1515	29.9968	8.879	14.8037	5.57728	7.09417	1.83279	1.30897	3.14156	3.04354	4.05531	61.3722	29.3026	20.8844	7.12664	8.10873	9.38402	7.09729	29.9288	12.1833
Capana00g001943	cyan	0.879496	0.415148	0.600606	1.02191	0.504138	0.37507	0.322667	0.354556	0.485168	0.2765	0.587304	0.369009	0.642158	0.632907	0.462996	0.604993	0.684854	0.266803	0.0438372	0.784928	0.668344	0.115419	0.767782	0.434679	0.381884	0.651988	0.679608	1.17786	0.894096	0.429619	0.586428	0.393847	0.876008	0.473317	0.365341	0.471251
Capana00g001945	green	0.577597	0.723142	0.276566	0	0	0.292652	0	0.415841	0.165986	0.540579	0.107308	0.900472	0.0333626	0	0.132582	0	0.387186	0.0363377	0.431369	0.419955	0	0.256506	0.123881	0.19358	0.161504	0	0	0.474296	0.531148	0	0.0264679	0.31119	0.0297282	0.118872	0	0
Capana00g001947	turquoise	2.36328	2.26756	1.47449	14.2482	13.0243	18.4331	6.64451	4.85696	4.85303	9.8771	11.1202	13.2306	16.9326	18.4539	22.668	10.8131	9.78673	9.5414	5.72586	7.05765	6.97513	19.4356	21.0705	22.5942	8.65375	14.9725	17.1237	0.880912	0.979284	0.306826	17.562	15.5477	16.541	3.73781	5.08983	3.72266
Capana00g001952		0	0	0	0	0	0	0	0	0	0	0	0	0	0	0	0	0	0	0	0	0	0	0	0	0	0	0	0	0	0	0	0	0	0	0	0
Capana00g001954	darkorange	0.0310959	0	0.142693	0	0	0	0	0	0	0	0	0	0	0	0.112496	0	0	0	0	0	0	0	0	0	0	0	0	0	0	0	0	0	0	0	0	0
Capana00g001955		0	0	0	0	0	0	0	0	0	0	0	0	0	0	0	0	0	0	0	0	0	0	0	0	0	0	0	0	0	0	0	0	0	0	0	0
Capana00g001959	turquoise	0	0	0	0	0	0.0531215	0.0503372	0	0	0	0	0	0	0.0527254	0	0	0.0416457	0.0808593	0	0	0	0.0526711	0	0.109948	0	0	0.078911	0	0	0	0	0.0528832	0.0582429	0	0	0
Capana00g001964	green	4.75507	3.83189	1.23206	2.76226	1.14314	4.54891	2.89134	2.81025	2.20758	0.784617	1.06773	4.41864	2.43065	1.79598	1.98045	1.95151	1.32835	1.35267	2.1845	0.441557	2.39035	2.85165	4.33461	1.04758	1.32948	3.05058	1.35764	3.74187	3.40489	2.58022	3.32356	3.50344	3.80163	2.42689	4.05493	2.17104
Capana00g001966	palevioletred3	0	0	0	0	0.0452232	0	0	0	0	0	0	0	0	0	0	0	0	0	0	0	0	0	0	0	0	0	0	0	0	0	0	0	0	0	0	0
Capana00g001967	darkslateblue	0	0	0	0	0	0	0	0.037076	0	0	0	0	0	0.0527254	0	0	0	0	0	0	0	0	0	0	0	0	0	0	0	0.0438323	0	0	0.0582429	0	0	0
Capana00g001968		0	0	0	0	0	0	0	0	0	0	0	0	0	0	0	0	0	0	0	0	0	0	0	0	0	0	0	0	0	0	0	0	0	0	0	0
Capana00g001969	red	0.124383	0.293943	0.285385	0.136564	0.226116	0.0531215	0.151012	0.148304	0.508412	0.117585	0	0	0.20218	0.263627	0.28124	0.163012	0.416457	0.242578	0.125384	0.0865297	0.313489	0.263355	0.234117	0.494764	0.124814	0.190127	0.394555	0.513865	0	0.0438323	0.377678	0.475949	0.174729	0.171853	0.380548	0
Capana00g001974	ivory	0	0	0	0	0	0	0	0.074152	0	0	0	0	0	0	0.0570824	0	0	0.0808593	0	0	0	0	0.0468234	0	0	0.0475316	0	0	0	0	0.19067	0	0	0	0	0.112808
Capana00g001976	grey	0.128839	0	0	0.0487964	0.0992956	0.0629197	0.15718	0.0396709	0.104785	0	0.164136	0	0	0.0538853	0	0.163012	0.178355	0.0435979	0.0910006	0	0.119097	0.0570869	0.1085	0.0651121	0	0.156193	0.0877227	0	0.0562285	0.132856	0	0.173939	0	0.0465296	0.155837	0.188126
Capana00g001978	darkmagenta	0.155479	0.797846	0.523206	0.518412	0.465889	0.491677	0.225391	0.350936	0.352597	0.431143	0	0.342387	0.345787	0.210902	0.28124	0.108675	0.458102	0.510074	0.167178	0.565744	0.222614	0.224035	0.234117	0.109948	0.124814	0.28519	0.236733	0.507111	0.177399	0.325886	0.314732	0.423066	0.291214	0.0940287	0.351907	0.0564039
Capana00g001980	paleturquoise	8.13223	11.1733	8.66042	15.9507	23.0712	16.5527	5.24353	4.80841	6.64461	20.1554	14.2946	24.7693	19.7344	18.4373	18.0097	18.4395	16.0796	13.758	25.0935	16.0056	14.1925	15.8493	14.6731	16.5215	16.8446	18.5605	14.2893	6.80159	13.8289	7.75469	14.9012	14.3336	12.3004	10.4759	4.19602	4.87079
Capana00g001981	paleturquoise	36.7242	39.5983	50.751	12.1105	15.8281	13.8116	18.1214	19.3537	20.5676	22.9321	21.5429	21.8149	11.3221	11.0723	11.8683	10.3241	11.161	12.8162	9.69634	12.5468	11.5991	13.0624	13.3447	12.4791	10.6508	12.073	9.78496	44.0823	52.0051	43.7008	14.1	11.5814	11.8815	25.3054	23.4988	25.3818
Capana00g001982		0	0	0	0	0	0	0	0	0	0	0	0	0	0	0	0	0	0	0	0	0	0	0	0	0	0	0	0	0	0	0	0	0	0	0	0
Capana00g001983	black	0.0932876	0.251951	0	0.364172	0.369119	0.212486	0.151012	0.0662294	0.138658	0	0	1.61411	0.050545	0.158176	0.220934	0.10502	0.121692	0	0	0	0	0.20162	0.0330915	0.100349	0.157163	0.181486	0.375761	0	0.206165	0	0.331605	0	0.0582429	0.0429633	0.329819	0.151884
Capana00g001985	turquoise	1.77097	1.88723	2.63571	0.587657	0.74186	0.700506	2.13761	2.04113	1.04878	1.127	2.63642	1.42041	0.577659	0.141747	0.882834	0.592587	1.24845	0.453529	0.903846	1.13262	2.1833	0.603936	0.104996	1.06897	0.608985	0.788758	0.566009	1.85642	1.90471	1.41634	0.565663	1.34782	0.927516	0.720005	0.314436	0.949676
Capana00g001986		0	0	0	0	0	0	0	0	0	0	0	0	0	0	0	0	0	0	0	0	0	0	0	0	0	0	0	0	0	0	0	0	0	0	0	0
Capana00g001988	skyblue	8.97956	8.40869	9.65654	5.17907	8.76918	3.59021	9.95082	9.75514	9.69442	16.9162	12.6705	12.8091	6.84064	5.76412	8.54342	4.62302	10.6334	6.93406	15.2945	14.2726	9.71037	1.64823	2.5591	3.98398	5.26681	7.74558	5.81147	11.9027	11.4401	5.35931	5.86537	3.21686	3.65567	6.94194	8.00088	10.88
Capana00g001989	green	8.77446	4.8515	8.48535	0.000241582	0.993705	0.696058	1.28143	2.52867	1.08957	3.38673	2.99316	4.8798	0.342055	0.922875	2.24992e-07	0.417293	1.37905	0	0.109726	1.15852	1.87288	0	0.253637	0.179104	0.520282	0.518514	0.338056	12.307	5.52093	0.000207809	1.58758	0.456971	2.50784	0.865491	2.35261	4.72786
Capana00g001990	black	0	0	0	0	0	0	0	0	0	0	0	0.605911	0	0	0	0	0	0	0	0	0	0	0	0	0	0	0	0	0	0	0	0	0	0	0	0
Capana00g001991	green	7.00425	9.66896	9.28263	13.5448	16.0542	12.1663	17.5703	19.2943	21.359	3.85305	3.73021	7.58398	8.65914	9.74623	8.8501	10.7632	14.0492	12.0333	7.23988	13.3725	13.5639	11.0144	13.3208	9.82073	12.9668	10.4496	9.04967	11.4088	6.92014	11.0066	10.9002	9.37806	11.4759	12.1164	13.6766	11.5744
Capana00g001992	turquoise	0.063726	0	0	0.111673	0	0.327357	0	0.0614574	0	0	0	0	0.382829	0.323592	0.284684	0	0	0	0.402098	0	0	0	0.605749	0	0	0	0.186562	0	0	0	0.0498665	2.11533e-07	0.228698	0.082595	0	0
Capana00g001993	navajowhite2	0	0	0	0	0.0904463	0	0.0503372	0.037076	0	0	0	0	0	0.0527254	0.112496	0.0543373	0.0832914	0	0.208973	0	0	0.105342	0	0	0.0832091	0.142595	0.0394555	0	0.206165	0	0	0.0528832	0.174729	0.171853	0	0.0564039
Capana00g001994		0	0	0	0	0	0	0	0	0	0	0	0	0	0	0	0	0	0	0	0	0	0	0	0	0	0	0	0	0	0	0	0	0	0	0	0
Capana00g001997		0	0	0	0	0	0	0	0	0	0	0	0	0	0	0	0	0	0	0	0	0	0	0	0	0	0	0	0	0	0	0	0	0	0	0	0
Capana00g001999	paleturquoise	0.233223	0.317777	0.425332	0.0684774	0.1085	0.0669658	0	0.107903	0.162351	0	0	0	0	0	0	0	0	0.0667799	0	0	0	0.073825	0	0	0	0	0	0.673354	0.395651	0.536666	0	0.0759871	0.13896	0	0.0687018	0.15605
Capana00g002001	paleturquoise	833.514	537.334	808.136	70.8544	123.924	90.2017	266.735	693.887	312.464	359.053	454.245	334.025	57.7928	62.6721	71.2553	155.378	112.024	161.151	139.977	155.325	186.824	59.341	59.2101	71.4329	88.6979	55.1925	51.7337	571.147	432.605	602.598	74.1072	88.4702	92.7222	182.722	259.016	404.139
Capana00g002006	thistle2	0.150589	0.209093	0.504519	0.16627	0.677271	0.483246	0.57356	0.319141	0.219464	0.202331	0.232997	0.342011	0.444399	0.129355	0.523198	0.84791	0.150223	0.370622	0.48894	0.247763	0.230849	0.118306	0.173922	0.408585	0.0975445	0.288944	0.151406	0.350921	0.246649	0	0.153795	0.189879	0	0.250266	0.556906	0.268479
Capana00g002007	midnightblue	0	0	0.275149	0	0	0	0	0	0	0	0	0	0	0	0	0	0	0	0	0	0	0	0	0	0	0	0	1.25343	3.77556	0.209212	0	0	0	0	0	0
Capana00g002008	purple	1.77246	1.42772	1.90776	0.409693	0.904463	0.796822	0.956407	0.778596	0.600851	1.33262	1.10792	1.41846	0.960356	1.10723	0.787473	0.326024	0.58304	0.768164	0.334357	0.389384	0.117558	0.895408	0.187294	0.274869	0.624068	0.28519	0.512922	1.43148	1.4947	0.394491	0.944195	0.370182	0.524186	0.171853	1.23678	0.789655
Capana00g002009	lightcyan	0.479044	2.22557	0.465282	2.23055	2.93951	1.75168	3.22157	1.03813	1.27028	2.43008	2.01435	0.19565	2.62834	2.10406	3.1014	2.93422	3.21591	1.39409	4.09587	1.9854	5.3685	4.05567	3.04352	3.84817	2.37146	1.9488	1.30666	3.87854	4.38101	2.80527	2.89282	4.7066	3.84981	4.38225	2.22229	1.62903
Capana00g002010	paleturquoise	2.86082	6.44299	3.66244	4.82527	4.02486	4.9403	4.88271	3.8559	5.08412	11.5625	9.45508	5.23363	8.61031	5.7998	4.4436	7.7159	5.91369	7.31777	9.2784	8.56644	12.1477	6.95258	3.74587	8.08115	9.61065	5.22848	3.82718	5.83604	7.52503	5.91737	5.91695	7.29788	7.57158	10.2253	5.61308	6.48645
Capana00g002012		0	0	0	0	0	0	0	0	0	0	0	0	0	0	0	0	0	0	0	0	0	0	0	0	0	0	0	0	0	0	0	0	0	0	0	0
Capana00g002014	turquoise	2.2835	0.923821	1.56962	1.5778	0.72357	1.41025	2.73094	4.03365	3.46256	3.58193	7.32264	2.2503	1.48443	2.00544	1.29506	5.05224	3.81087	4.66363	7.4157	8.01474	3.70145	1.21209	1.01238	1.88623	6.89083	2.06013	3.09418	4.0224	4.08953	3.74299	1.25893	3.29748	2.49779	3.64152	3.95792	6.61131
Capana00g002017	darkmagenta	0	2.30023	0.9074	0	0	0	0	0	0	0	0.0493432	0	0	0	0	0	0	0	1.19834	0	0.1216	0	0	0	0	0	0	1.55363	0.342395	0.0912394	0	0	0	0	0	0
Capana00g002020	thistle1	0	0	0	0	0	0	0.159419	0	0	0	0	0	0	0	0	0	0	0	0	0	0	0	0	0	0	0	0	0	0	0	0	0	0.118217	0	0	0
Capana00g002024		0	0	0	0	0	0	0	0	0	0	0	0	0	0	0	0	0	0	0	0	0	0	0	0	0	0	0	0	0	0	0	0	0	0	0	0
Capana00g002025	darkslateblue	0	0.0419919	0.190257	0.364172	0.271339	0.221026	0.35236	0.538744	0.277316	0.548728	0.041034	0	0.205053	1.79266	0.851024	0.326024	1.37431	0.369844	0.220785	0.259589	0.0391861	0.274737	0.71098	0.549738	0.260707	0.0475316	0.677679	0.112493	0	0.266993	0.576399	0.485595	0.529392	0.343706	0.439559	0.231871
Capana00g002026		0	0	0	0	0	0	0	0	0	0	0	0	0	0	0	0	0	0	0	0	0	0	0	0	0	0	0	0	0	0	0	0	0	0	0	0
Capana00g002028		0	0	0	0	0	0	0	0	0	0	0	0	0	0	0	0	0	0	0	0	0	0	0	0	0	0	0	0	0	0	0	0	0	0	0	0
Capana00g002030	darkgrey	0	0	0	0	0	0.0531215	0	0	0	0	0	0	0	0	0	0	0	0	0	0.259589	0	0	0	0	0.124814	0	0	0	0	0.0876647	0	0	0	0	0	0
Capana00g002031	paleturquoise	3.5926	5.52491	2.55956	0.209384	0.954669	2.35126	0.952212	0.0267677	0.66928	2.45808	0	0	1.25407	8.43607e-07	1.76013	5.43373e-08	1.2474	0.828562	0.589274	3.28264	4.05051	0	0	2.32872	0.952091	0.14806	0.594107	5.62989	3.22184	2.37516	2.16118	0.52108	3.88423	1.11461	0	0.576642
Capana00g002033	darkgreen	0	0	0.200286	0.0928412	0.0794215	1.20693	0.486958	0.0526081	0	1.80895	0.459474	0	0.620184	0	0.700104	0.691141	0.350217	0.417603	0	0.149981	0	0.619534	0	0.154241	0.148355	0	0.293542	1.55746	0.114878	0.955515	0	0.216085	0.898502	0.833195	0	0.341748
Capana00g002034	lightcyan	37.8391	31.8726	28.5635	10.0032	16.2279	13.4711	17.4148	19.374	15.2808	13.3195	20.7475	15.3271	8.8921	14.2044	12.0082	12.0323	9.88747	16.6194	11.8583	12.137	10.1598	7.38945	8.80416	7.26455	4.99905	15.6077	10.3123	12.2592	17.611	7.11464	11.1625	12.9846	8.74317	11.7147	13.7354	5.28228
Capana00g002042	coral1	0	0	0	0	0	0	0	0	0	0	0	0	0	0	0	0	0	0	0	0	0	0	0	0.0646387	0	0	0	0	0	0	0	0	0	0	0	0
Capana00g002044	darkslateblue	0.0992334	0.132173	0.099892	0.235772	0	0.109776	0.106651	0.0782041	0.0485197	0.245238	0.174257	0.155267	0.262623	0.974979	0.0581096	0	0.129931	0.126436	0.175713	0.183019	0.242485	0.05518	0.0982671	0.114261	0.128028	0	0.123411	0.15634	0.164088	0.137329	0.0666435	0.0546265	0.120702	0.0446256	0.150809	0
Capana00g002046	darkgreen	0	0	0	0	0	0	0	0	0	0.0783923	0	0	0	0	0	0	0	0	0	0	0	0	0	0	0	0	0	0	0	0	0	0	0	0	0	0
Capana00g002052	darkgreen	0	0	0	0	0	0	0	0	0	0.0393626	0	0	0	0	0	0	0	0	0	0	0	0	0	0	0	0	0	0	0	0	0	0	0	0	0	0
Capana00g002056	violet	0	0	0	0.0462847	0	0	0	0	0	0	0.0834726	0	0	0.0534561	0	0	0	0	0.0428197	0.0438976	0	0	0.0482181	0	0.0846282	0.0483892	0.0401837	0.0751432	0	0	0	0.0534432	0	0	0.0974685	0
Capana00g002062	darkslateblue	0.185561	0	0.417879	0.116211	0	0	0	0	0.120814	0.102428	0.125308	0.132668	0	1.15168	0	0	0	0.093326	0	0.12047	0.145269	0	0	0	0	0	0	0.0952561	0	0.67702	0	0	0	0	0	0.150548
Capana00g002066	thistle1	0	0	0	0	0.0452232	0	0.0503372	0	0	0	0.041034	0	0	0	0	0	0	0	0	0	0	0	0	0	0	0	0	0	0	0	0	0	0	0	0	0
Capana00g002071	paleturquoise	19.9524	17.9571	23.4001	7.95905	13.1553	8.12813	12.5134	16.4989	11.17	6.50967	8.69866	6.701	5.26356	7.26728	9.6148	8.68698	7.92175	10.5961	7.54266	4.88026	5.7128	4.61221	4.36136	5.46083	5.97528	6.66969	7.57562	14.1675	15.9491	16.781	5.53586	5.21512	4.90149	7.08633	12.9602	14.3787
Capana00g002072	lightcyan	3.35866	4.13014	3.7215	2.2445	2.72404	2.34247	3.67641	3.5029	3.79743	2.65622	4.72139	2.85734	2.14316	2.5614	2.68877	3.1532	2.5234	2.43423	0.629788	1.37591	1.78782	2.23391	1.24619	2.11077	1.39935	2.64888	2.08959	3.33886	2.14843	4.52252	2.25379	2.31626	2.4875	2.31168	2.53024	1.11018
Capana00g002074	darkorange	0	0	0.190257	0	0	0	0	0.037076	0	0	0	0	0	0	0	0	0	0	0	0	0	0	0	0	0	0	0	0	0	0	0	0	0	0	0	0
Capana00g002075	green	56.3621	64.5583	61.2449	43.3179	50.5725	53.3833	48.0336	43.7211	44.8389	64.5023	60.3937	45.8072	62.6862	44.3107	53.6275	44.0332	33.4114	35.6967	41.4208	40.347	49.7764	39.3729	37.8916	40.2748	29.4993	38.0223	37.3706	69.6159	52.1585	59.3208	59.0047	57.7857	59.4268	37.7143	34.3941	55.4292
Capana00g002076	midnightblue	0	0	0	0	0	0	0	0	0.817622	0	0	0	0.191134	0	0	0	0.184717	0	0	0	0	0	0	0	0	0	0	0	0.967276	0	0	0	0.469619	0	0	0
Capana00g002078	skyblue1	0	0.0828852	0	0.123979	7.2357e-07	0	0	0	0	0	0	0	0.0309271	0.0335839	0	0.0333708	0	0.053268	0	0	0	0	0	0.0102197	0	0	0	0	0	0	0	0	0	0	0.0475685	0
Capana00g002079	darkgreen	0	0.154529	0.0951284	0	0	0.106243	0	0.042097	0	0.22308	0	0	0.129821	0.0598544	0	0	0.0416457	0	0	0	0	0.135107	0	0	0	0.0268172	0	0.0571303	0	0.199852	0	0	0	0.0429633	0.0475685	0.00766946
Capana00g002081	turquoise	1.5835	9.56645	3.03505	2.46139	1.95063	0.566371	2.47949	0	0.625743	6.2684	3.96822	1.62485	0.67997	2.13924	1.41975	2.72516	3.37075	0.137514	0	3.49907	5.44525	0.591922	1.66175	0.832554	0.843115	2.36651	1.92798	6.29877	5.77582	6.90683	1.72225	1.74415	1.76705	2.42872	1.16067e-05	3.00006
Capana00g002082		0	0	0	0	0	0	0	0	0	0	0	0	0	0	0	0	0	0	0	0	0	0	0	0	0	0	0	0	0	0	0	0	0	0	0	0
Capana00g002089	darkslateblue	6.68518	5.72403	6.27831	4.49797	5.91582	2.58469	2.84187	3.87703	3.8847	7.7645	2.54424	2.3826	7.42345	47.3942	8.21422	4.36467	7.29079	4.54599	5.55411	10.0295	6.23709	5.10572	9.10217	7.88452	3.28263	3.86255	7.10409	6.59016	9.69976	13.2188	6.68219	4.14245	6.77851	5.95768	5.81745	5.46255
Capana00g002093		0	0	0	0	0	0	0	0	0	0	0	0	0	0	0	0	0	0	0	0	0	0	0	0	0	0	0	0	0	0	0	0	0	0	0	0
Capana00g002094		0	0	0	0	0	0	0	0	0	0	0	0	0	0	0	0	0	0	0	0	0	0	0	0	0	0	0	0	0	0	0	0	0	0	0	0
Capana00g002099		0	0	0	0	0	0	0	0	0	0	0	0	0	0	0	0	0	0	0	0	0	0	0	0	0	0	0	0	0	0	0	0	0	0	0	0
Capana00g002101	plum	0	0	0	0.047477	0	0	0	0	0.0476919	0	0	0	0	0	0	0	0.043903	0	0	0	0	0.0535423	0	0	0	0.25137	0.124709	0	0	0	0	0	0	0	0.0497787	0
Capana00g002102		0	0	0	0	0	0	0	0	0	0	0	0	0	0	0	0	0	0	0	0	0	0	0	0	0	0	0	0	0	0	0	0	0	0	0	0
Capana00g002104		0	0	0	0	0	0	0	0	0	0	0	0	0	0	0	0	0	0	0	0	0	0	0	0	0	0	0	0	0	0	0	0	0	0	0	0
Capana00g002105	saddlebrown	0.279863	0	0.142693	0	0	0	0.0503372	0.037076	0	0	0	0	0	0	0.0562481	0	0	0	0	0.0865297	0.0783722	0	0	0	0	0	0	0.110114	0	0.0438323	0.0629463	0.0528832	0	0	0	0
Capana00g002106	darkslateblue	0	0	0	0	0	0	0	0	0	0	0	0	0	0.0527254	0	0	0	0	0	0	0	0	0	0	0	0	0	0	0	0	0	0	0	0	0	0
Capana00g002107	darkmagenta	0	0.0839837	0	0	0	0	0	0	0.0462193	0	0	0	0	0	0	0	0	0	0.0835891	0	0	0	0	0	0	0	0	0	0	0	0	0	0	0	0	0
Capana00g002108		0	0	0	0	0	0	0	0	0	0	0	0	0	0	0	0	0	0	0	0	0	0	0	0	0	0	0	0	0	0	0	0	0	0	0	0
Capana00g002109	salmon4	0.0932876	0	0	0.0455214	0	0	0.0503372	0.074152	0.138658	0.0783897	0	0	0.050545	0.0527254	0.0562481	0.0543373	0.0416457	0	0	0	0	0	0	0.0549738	0.0416046	0.0950633	0	0	0	0	0.0629463	0	0	0	0.0475685	0.169212
Capana00g002110	royalblue	161.325	137.985	150.731	156.457	168.004	160.639	150.81	138.813	150.305	89.2859	99.7127	90.439	99.0683	110.302	116.208	101.285	101.074	103.662	113.18	112.878	134.761	170.707	149.835	139.633	120.736	107.897	112.448	238.434	188.28	204.741	182.985	200.216	205.539	192.046	229.185	296.741
Capana00g002111	skyblue	0.377042	2.76501	2.28348	5.06009	1.89202	0.799761	1.4158	3.32492	1.02927	0	0.28623	0	1.51662	4.64978	2.0555	1.54259	4.27403	1.23836	0.793577	0.987625	3.06949	2.84134	2.33258	6.73819	2.57805	1.94366	1.54038	0.587899	4.45749	0	0.867679	8.12078	5.76835	1.75896	2.85411e-07	0
Capana00g002112	lightsteelblue	0	0	0	0.000631382	0	0	1.11584	0	0	0	2.04209	0.861736	2.96902	8.26346	6.74755	0	0	0	0	0	0	4.04519	7.50444	0.959849	0	0.0727824	2.91168	0	0	0	0.81741	0	0	0	0	0
Capana00g002115	paleturquoise	13.0503	18.2862	18.457	7.87528	9.64026	7.159	13.4274	8.74434	7.14897	13.1621	8.19353	9.14608	9.92008	6.92714	11.126	8.93927	9.16086	10.6412	9.04162	8.90027	7.30641	11.0695	8.25883	6.68971	8.71294	8.83271	9.17094	17.0275	17.9437	12.761	11.6198	7.2582	9.95993	8.92894	9.23864	9.65279
Capana00g002116	turquoise	0	1.46051	0	2.99709	2.77777	3.31641	0.977796	0.344367	0.899944	0	0	0	3.61705	2.26929	3.72871	1.66596	5.64343	2.01317	3.15425	0	1.8236	1.3451	1.10091	3.70894	3.59773	2.06276	3.39265	0	0.130607	0	3.90735	0.327151	3.02177	1.63755	3.99796	3.26567
Capana00g002117	turquoise	131.286	144.662	112.964	259.836	203.459	271.663	146.984	136.922	142.678	161.522	139.474	144.536	256.819	206.42	229.773	243.159	225.803	246.823	155.183	153.503	131.312	228.592	264.084	192.133	186.47	193.786	216.413	103.764	130.657	101.647	195.448	216.715	190.629	166.998	120.063	99.7785
Capana00g002118	paleturquoise	19.5531	27.6943	22.3771	15.0806	17.1548	14.1175	21.509	20.8321	27.3925	27.176	19.6085	7.22187	11.3517	14.8385	9.83951	15.4273	17.056	12.2634	8.82028	10.5451	16.2836	9.97925	15.4424	14.664	13.6175	17.2041	11.8848	33.1795	26.7562	18.4195	10.9176	17.3599	16.4418	17.8616	15.8994	16.7626
Capana00g002120	maroon	3.88698	2.51951	3.04411	3.27754	2.66817	4.30284	1.20809	2.26164	2.07987	2.74364	2.46204	4.25538	2.88107	3.1108	2.19367	2.17349	1.83241	2.66836	1.25384	1.51427	1.60663	2.68622	3.79269	2.19895	1.24814	2.42411	3.35372	0.880912	1.95857	1.27114	3.33615	3.33164	2.62093	1.33186	1.61733	1.4665
Capana00g002121	turquoise	1.54533	3.78402	1.78368	6.47546	4.00806	3.47391	4.34284	6.08938	2.06011	1.47293	1.90924	0	5.02687	2.98956	5.28651	2.8934	3.02115	4.0066	2.9948	4.3906	1.67264	7.54535	2.94291	5.46651	3.80705	5.0535	3.45846	0.570105	0.610371	0.743213	4.52644	3.48301	6.02899	4.60912	2.56134	5.134
Capana00g002122	ivory	0	0	0	0	0	0	0	0	0	0	0	0	0	0	0	0	0	0	0	0	0	0	0	0	0	0	0	0	0	0	0.0629463	0	0	0	0	0
Capana00g002123		0	0	0	0	0	0	0	0	0	0	0	0	0	0	0	0	0	0	0	0	0	0	0	0	0	0	0	0	0	0	0	0	0	0	0	0
Capana00g002125	lightpink4	0	0.0839837	0	0	0	0	0	0	0	0	0	0	0	0	0	0	0	0	0	0	0	0	0.0468234	0.0549738	0	0.0475316	0.118367	0	0	0	0	0.0528832	0.0582429	0	0	0
Capana00g002127	lightcyan	0.90178	2.0576	1.28423	1.04699	1.08536	1.00931	2.1645	0.852748	1.2017	1.01907	1.31309	1.66302	0.40436	0.527254	0.506232	1.63012	0.874559	0.970312	0.668713	0.432648	0.70535	0.421368	0.889644	0.604712	1.08172	1.28335	0.710199	0.330342	0.309248	0.701317	1.19598	0.951898	2.0385	0.558523	1.33192	0.789655
Capana00g002128	purple	0	0	0	0	0	0.106243	0.0503372	0.074152	0.0462193	0	0	0	0	0.0527254	0	0.163012	0	0.0808593	0	0.129795	0	0.263355	0.0936468	0.109948	0.0416046	0.190127	0.276189	0	0	0	0.0629463	0	0	0.12889	0.0475685	0
Capana00g002129		0	0	0	0	0	0	0	0	0	0	0	0	0	0	0	0	0	0	0	0	0	0	0	0	0	0	0	0	0	0	0	0	0	0	0	0
Capana00g002130	darkgrey	0	0	0	0	0.0452232	0	0	0	0	0	0	0	0	0	0	0	0	0	0	0.129795	0.0195931	0	0	0	0.0416046	0	0	0	0	0	0.0629463	0	0	0	0	0
Capana00g002131	green	146.926	131.001	119.847	52.7079	67.3407	60.9545	103.747	96.0268	92.899	94.2234	121.343	122.819	43.0972	59.2229	60.7503	76.9656	58.1141	71.1537	65.2465	76.2089	88.8604	58.6145	58.8113	65.1948	65.6483	68.2538	58.9412	106.038	115.771	109.899	78.7325	82.535	84.0849	65.5214	82.6699	86.5702
Capana00g002132	plum2	0	0	0	0	0	0	0	0	0	0	0	0	0	0	0.228016	0.0809366	0	0	0	0	0	0.105166	0.0614672	0	0	0	0	0	0	0	0	0	0	0	0	0
Capana00g002133	darkolivegreen	100.035	117.913	98.3152	126.413	118.756	138.169	105.205	83.3839	102.468	130.166	132.622	145.27	199.097	171.779	156.032	154.427	151.049	146.679	129.772	127.155	105.489	150.06	164.303	139.194	133.093	114.076	127.796	87.0268	116.38	93.7135	106.757	107.67	99.7118	108.955	92.6158	72.0842
Capana00g002134	green	0.0310959	0.125976	0	0.182086	0.135669	0.106243	0.201349	0.111228	0.138658	0	0	0	0.252725	0.105451	0.168744	0.543373	0	0.363867	0.376151	0.259589	0.470233	0	0.0468234	0.274869	0.707277	0.190127	0.276189	0.110114	0	0	0.0629463	0.105766	0.0582429	0.171853	0.142705	0.0564039
Capana00g002136	black	4.07356	4.24118	4.99424	4.64319	4.02486	4.72781	6.04046	4.81988	6.33204	7.05507	6.64751	11.3966	2.77998	3.26898	4.38735	5.70542	4.2895	4.93242	2.71665	3.98036	4.58478	5.53046	5.0101	3.90314	4.41008	4.46797	5.20813	6.97389	5.72108	4.12024	6.29463	6.50463	4.42646	5.4993	5.70822	3.60985
Capana00g002137		0	0	0	0	0	0	0	0	0	0	0	0	0	0	0	0	0	0	0	0	0	0	0	0	0	0	0	0	0	0	0	0	0	0	0	0
Capana00g002138	cyan	0	0	0	0	0	0	0	0	0	0	0	0	0	0	0	0	0	0	0	0	0	0	0	0	0	0.0475316	0	0.146819	0	0	0	0	0	0	0	0
Capana00g002144	tan	0	0	0	0	0	0	0	0	0	0	0.0414203	0	0	0	0	0	0	0	0	0	0	0	0	0	0	0	0	0	0	0	0	0	0	0	0	0
Capana00g002149		0	0	0	0	0	0	0	0	0	0	0	0	0	0	0	0	0	0	0	0	0	0	0	0	0	0	0	0	0	0	0	0	0	0	0	0
Capana00g002150	paleturquoise	22.6378	28.2185	37.433	4.37006	9.36119	8.6588	22.8028	24.8409	13.912	12.6991	20.1477	21.766	6.06541	5.53617	6.86226	11.4108	11.0778	11.1182	10.1561	13.888	14.9691	3.89766	8.14727	7.09162	11.2332	8.65076	7.69382	32.814	28.1931	26.9569	8.68659	12.0574	10.309	15.0801	18.2187	20.7566
Capana00g002151	thistle1	1.09146e-05	0	0	2.30106	0.864281	2.12486e-07	6.91123	0.0167832	0	0.396687	0	0	2.03434	0	1.76742	0	7.49622e-07	1.07543e-05	1.26479	0	3.52774	1.46764	0.449644	1.13452	0.599312	3.12141	1.53198	4.75818	0	5.03706	4.40624e-07	1.47425	1.20267	2.01823	0.212015	1.87074
Capana00g002152	midnightblue	0.266163	1.17247	0	0.447065	0.878839	0	0.876208	0	0.482786	0.254182	0	0	0	0	0	0.449696	0.304788	0.542141	0	0	0.230957	0	0.633531	0	0	0.327847	0.373107	0.372908	1.84859	0	0.612296	1.52572	0	0.955359	0	0.378646
Capana00g002153		0	0	0	0	0	0	0	0	0	0	0	0	0	0	0	0	0	0	0	0	0	0	0	0	0	0	0	0	0	0	0	0	0	0	0	0
Capana00g002155	saddlebrown	0.124383	0	0	0	0	0	0	0	0	0	0	0	0	0	0	0	0	0	0	0	0	0	0	0	0	0	0	0	0	0	0	0	0	0	0	0
Capana00g002156		0	0	0	0	0	0	0	0	0	0	0	0	0	0	0	0	0	0	0	0	0	0	0	0	0	0	0	0	0	0	0	0	0	0	0	0
Capana00g002157	midnightblue	2.51876e-06	2.85356	8.35703e-05	0	0	0	0	0	0	0	0	0	0	0	0.00032697	0.765201	0	5.25586e-07	2.51232	0	1.73987	0	0	0	0	2.8519e-07	0	17.6747	15.8344	1.4863	0	0	0	0	4.75685e-08	0
Capana00g002158	green	0	3.22461	0	3.194	1.38854	3.87914	2.89581	3.97769	4.33231	0.985067	0.89096	0	1.04373	2.18413	1.19323	1.30485	1.12266	1.87008	0	1.791	0	3.45611	1.18031	2.82299	4.64754	3.02632	2.98419	3.56509	1.43857	0.712098	0.605119	2.38954	3.3499	3.57365	0.726756	2.82302
Capana00g002159	green	27.7244	36.4442	33.6872	18.4028	11.6183	18.0117	14.6555	19.2235	23.1181	30.6438	42.705	42.9866	17.5915	20.678	11.6707	23.5621	10.1408	10.4694	15.4109	16.0825	12.3179	16.0859	15.8919	14.8872	6.75272	22.6705	11.2301	29.4561	30.518	19.1251	8.26891	7.9443	16.9999	14.5602	15.6086	16.7171
Capana00g002160	paleturquoise	2.76753	1.17577	5.46988	0.819386	0.407008	0.0531215	0.90607	0.815672	0.64707	0.666312	1.51826	1.51628	0.657086	0.263627	0.674977	0.489036	0.916205	0.242578	0.543329	1.03836	0	0.210684	0.327764	0.164921	1.12332	0.760506	0.78911	4.22104	0.979284	3.68192	2.14017	0.423066	1.10661	0.859266	4.28116	3.77906
Capana00g002162	palevioletred3	0	0	0	0	0.057335	0	0	0	0	0	0	0	0	0	0	0	0.0428261	0	0	0	0	0	0	0	0	0	0	0	0	0	0	0	0	0	0	0
Capana00g002163		0	0	0	0	0	0	0	0	0	0	0	0	0	0	0	0	0	0	0	0	0	0	0	0	0	0	0	0	0	0	0	0	0	0	0	0
Capana00g002164	lightcyan	5.03753	6.55073	5.75527	1.77534	2.84906	1.38116	3.67462	4.89403	3.14291	7.25105	10.0533	3.52169	1.41526	2.79445	1.34995	2.17349	2.79026	2.1832	0.919481	0.475913	0.470233	1.58013	1.07694	0.989529	0.499255	0.808038	0.473466	1.98205	0.927743	2.71761	1.13303	0.423066	1.10661	0.601486	0.285411	2.25616
Capana00g002165	maroon	1.67918	2.22557	2.6636	3.73276	4.02486	5.41839	3.07057	2.81778	2.91182	5.01694	6.72958	5.18472	6.11595	6.59068	6.24353	6.79217	6.03862	4.56855	2.17332	1.55753	2.19442	4.95108	7.30445	4.6178	3.32836	4.42044	5.79996	1.28466	1.44316	1.27114	3.21026	4.60084	3.31984	1.76149	0.903801	1.07167
Capana00g002166	turquoise	0	1.05833	1.93859	8.06338	9.93305	8.7824	3.20872	3.60448	3.81771	4.59104	3.03988	0	7.28064	4.89096	6.56871	3.37789	3.7532	4.73767	3.95147	0.000708678	3.16848	9.97858	5.50521	5.78889	6.11272	7.55541	7.5233	2.29977	1.0767	3.11999	7.58353	10.4607	4.47557	3.61474	2.26997	3.52364
Capana00g002167		0	0	0	0	0	0	0	0	0	0	0	0	0	0	0	0	0	0	0	0	0	0	0	0	0	0	0	0	0	0	0	0	0	0	0	0
Capana00g002168	tan	0	0	0	0	0	0	0	0	0	0	0.166474	0	0	0	0	0	0.00862003	0	0	0	0	0	0	0	0	0	0	0	0	0	0	0	0	0	0	0
Capana00g002169	saddlebrown	0.217671	0	0	0.0455214	0	0	0	0.037076	0	0	0	0	0	0	0	0	0	0	0	0	0	0	0	0.0549738	0.0416046	0	0	0.0405137	0	0	0.0629463	0	0	0.0429633	0.0475685	0
Capana00g002172		0	0	0	0	0	0	0	0	0	0	0	0	0	0	0	0	0	0	0	0	0	0	0	0	0	0	0	0	0	0	0	0	0	0	0	0
Capana00g002177	maroon	76.5891	74.7035	63.4507	92.3175	94.6973	105.605	93.6775	70.4444	70.5307	81.5253	121.173	135.83	114.131	120.109	136.233	114.163	67.3411	85.1449	67.2057	63.7724	54.2728	107.554	130.825	98.5131	93.4022	128.621	141.132	42.8711	47.4695	44.6213	97.8186	86.1996	101.284	51.8996	60.9828	46.7588
Capana00g002178	lightpink4	0	0	0	0	0	0	0	0	0	0	0	0	0	0.105451	0	0.217349	0.0416457	0	0	0.302854	0	0	0	0	0	0.190127	0.670744	0	0	0	0	0	0	0	0	0
Capana00g002180	darkolivegreen	28.6393	30.6961	25.7798	32.0016	31.0683	32.5103	35.236	24.0994	32.1224	31.2775	36.7665	34.3854	39.3746	36.0642	33.6363	25.4299	34.1078	29.7562	26.6231	30.0691	29.7815	31.6553	37.8801	31.3351	28.7487	32.5592	35.3127	26.5375	28.1415	29.6745	29.3959	26.9175	29.1797	33.1676	36.0569	27.5251
Capana00g002182		0	0	0	0	0	0	0	0	0	0	0	0	0	0	0	0	0	0	0	0	0	0	0	0	0	0	0	0	0	0	0	0	0	0	0	0
Capana00g002183	turquoise	5.72164	6.88667	6.94438	15.9325	13.5217	18.805	9.0607	7.97134	9.05898	9.48515	7.8375	7.63034	13.2428	14.025	13.6683	9.29168	9.37028	8.81367	7.94097	7.44155	6.66164	12.7991	15.2176	15.0078	8.73696	11.7403	11.4026	4.40456	8.60739	5.21605	15.5477	14.5958	15.4926	8.67858	7.15264	4.79433
Capana00g002186	paleturquoise	0.248767	0.839837	0.618335	1.77534	1.7637	2.33734	1.56045	0.963976	2.68072	1.41101	1.23102	2.64127	0.808721	1.47631	0.956217	2.01048	2.04064	1.01074	1.25384	1.16815	1.52826	0.895408	2.06023	1.42932	1.53937	2.13892	1.14421	0.403751	0.618495	1.3588	2.14017	1.95668	1.98026	1.76149	1.8076	1.18448
Capana00g002187	paleturquoise	8.48917	4.1572	8.41887	1.59325	1.98982	2.60295	3.12091	6.34	3.37401	4.86016	5.58063	2.24997	1.61744	1.47631	2.86865	0.869397	1.62418	2.14277	1.71358	2.42283	1.1364	2.26486	2.15388	1.97906	2.28825	2.13892	2.56461	1.83523	3.76251	4.4709	2.70669	2.16821	2.27147	2.87854	2.66383	6.76847
Capana00g002188	turquoise	0.155479	0.0419919	0.713463	0.273129	0.407008	0.531215	0.201349	0.37076	0.323535	0.195974	0.369306	0	1.0109	1.21268	1.18121	1.14108	0.58304	0.889453	0.45974	0.562443	0.862095	1.00075	0.42141	0.714659	1.12332	0.380253	0.749655	0.183523	0	0.262994	0.818302	0.581715	0.8154	0.601486	0.285411	0.28202
Capana00g002189	darkolivegreen	111.704	102.995	95.0614	74.4919	87.7388	91.3754	81.8065	82.3927	92.1048	115.572	118.011	107.34	53.4446	62.2578	65.2427	89.3482	69.1043	68.7863	113.468	131.238	137.731	88.1163	81.4799	80.0788	93.8879	97.4216	83.6015	101.622	125.385	113.15	97.6092	107.372	112.181	73.6422	86.8087	95.3759
Capana00g002190	darkorange	0	0.179467	2.39132	0.638022	0.342686	0.279022	0	0.762372	0.788296	1.45498	0	0	0.578309	0.712651	0.279323	0.268247	0	1.23617	0	0.567619	0	0.0931955	0.878377	1.58809	0.574758	1.90251	0.0983945	0	1.4259	3.50659e-07	0.000231579	1.19503	1.17097	0.279724	0.695819	1.34198
Capana00g002193	turquoise	0	0	0	0.136564	0	0.0531215	0	0.037076	0.0462193	0	0	0	0.151635	0.0527254	0	0	0	0.121289	0	0	0	0	0.14047	0	0.0416046	0.0950633	0.118367	0	0	0	0.188839	0.105766	0.0582429	0	0.0951369	0
Capana00g002194	skyblue2	0	0.0839837	0	0	0.0904463	0	0.0503372	0	0	0	0	0	0	0	0	0	0.333165	0	0.125384	0.259589	0	0	0	0.0549738	0.0832091	0	0	0.0734093	0	0.0876647	0	0.0528832	0.0582429	0	0.237842	0
Capana00g002196	darkorange	0.0621917	0	0.142693	0	0	0	0	0.0406219	0	0	0	0	0	0	0	0	0.0832914	0	0	0	0	0	0	0	0	0	0.0394555	0.115488	0	0	0	0	0	0	0	0
Capana00g002197	saddlebrown	0.715205	0.0839837	0.142693	0	0	0	0	0.111228	0.138658	0	0.20517	0	0	0	0	0	0	0	0	0.173059	0	0	0	0	0	0	0	0.146819	0	0.0438323	0	0	0	0.0429633	0.570822	0.112808
Capana00g002198	tan	0	3.49583	0	0	0	1.30705	0	0	0.508335	0.792612	6.71924	0	0.00137452	0	0	0	2.9152e-07	0	0.403962	0	1.09	0	0	0.655888	0	0	0	0.346228	0.00213195	0	0	0	0.761472	0	0	0
Capana00g002199	cyan	0.133512	0	0	0	0	0.131408	0	0.0883279	0.0655105	0	0	0	0.10109	0	0	0	0	0	0	0	0.0440326	0	0	0	0	0.0475316	0.15127	0.183523	0.103083	0.0438323	0	0	0	0	0.0475685	0
Capana00g002200	purple	23.2001	22.1166	17.9859	15.186	24.7125	19.8494	19.1892	20.9634	20.7515	18.5699	32.9225	26.1938	8.55323	6.9351	8.5129	15.1567	13.573	16.0644	8.97937	10.0987	13.5094	12.5387	10.7624	11.9429	9.50705	10.6542	8.36121	20.3419	13.2104	18.7471	17.2984	15.9123	26.41	10.54	17.5649	20.9263
Capana00g002202	cyan	1.61698	1.63768	1.80744	2.73129	1.71848	2.07174	2.1645	1.52012	1.94121	0.705507	1.27205	1.76085	1.46581	1.58176	2.08118	1.52144	1.62418	2.02148	2.08973	1.29795	1.72419	1.21143	1.77929	1.81414	1.58097	1.9488	1.49931	3.63376	2.88631	2.23545	2.76964	2.06244	1.2231	2.62076	2.42599	2.25616
Capana00g002204		0	0	0	0	0	0	0	0	0	0	0	0	0	0	0	0	0	0	0	0	0	0	0	0	0	0	0	0	0	0	0	0	0	0	0	0
Capana00g002205	paleturquoise	3.48274	3.94724	3.1868	19.8929	15.3759	17.3176	19.8832	8.89824	11.8784	15.482	19.6143	30.9616	28.103	19.772	19.0681	20.9199	25.1123	24.4195	15.5476	8.17705	9.44386	22.5432	23.599	35.8979	19.9702	18.6324	25.2515	5.13865	3.8656	3.59425	16.9326	15.2304	16.4827	24.1024	9.22828	9.47586
Capana00g002206		0	0	0	0	0	0	0	0	0	0	0	0	0	0	0	0	0	0	0	0	0	0	0	0	0	0	0	0	0	0	0	0	0	0	0	0
Capana00g002207	tan	0	0	0	0	1.55799	0	1.11204	0	0	0	1.88756	0	0	0.862357	0.955283	0	0	0.725233	0.462899	0	0	0	0	1.40628	0	0.510887	0	0	0	0	0.784218	0.54772	1.57125	0.891882	1.26088	0
Capana00g002208	green	22.4565	20.8831	25.5662	17.9147	25.4453	15.5561	17.8424	12.6611	14.9072	14.4065	25.5232	23.4792	15.5772	17.9365	23.4922	20.5432	17.9335	15.0916	12.1474	20.0096	17.5911	18.6557	13.9088	15.6215	13.1543	12.7744	16.9033	20.1382	22.9262	18.5704	20.5005	20.2975	23.0481	17.8688	20.426	20.6778
Capana00g002209	skyblue	21.3393	17.8235	15.7204	17.4864	23.2994	22.9157	21.5499	16.3887	22.1887	7.03232	18.4838	18.2089	21.8078	17.7016	25.9696	17.0441	20.4681	19.1028	11.0455	16.5504	24.2434	16.8781	24.8607	24.8102	19.074	22.5803	18.2149	24.8214	32.4129	24.6189	25.2614	25.1908	31.0521	17.1759	21.5764	16.9916
Capana00g002210		0	0	0	0	0	0	0	0	0	0	0	0	0	0	0	0	0	0	0	0	0	0	0	0	0	0	0	0	0	0	0	0	0	0	0	0
Capana00g002211	tan	6.63652	6.17939	10.8641	8.95609	6.93212	8.44631	4.42967	6.55081	7.84912	9.93093	16.792	11.7566	9.61102	10.6864	17.8678	9.18301	6.16356	5.56647	11.0105	6.53299	10.1096	10.1433	7.67903	9.45549	11.6422	6.09896	4.81357	8.83081	10.3391	9.53999	7.82885	12.6391	11.2131	5.66295	6.99257	9.75788
Capana00g002212	lightsteelblue	0	0	0	0	0	0	0	0	0	0	0	0	0	0.0527254	0.0562481	0	0	0	0	0	0	0	0	0	0	0	0	0	0	0	0	0	0	0	0	0
Capana00g002216	turquoise	13.1071	16.9093	15.2872	23.397	14.2804	26.1089	14.5933	13.4956	20.1659	14.4145	10.5228	13.5218	24.4611	22.4919	26.7001	16.0014	29.0309	13.8286	18.4381	12.2531	22.5996	31.5173	21.8062	26.4985	20.6023	22.7547	23.5926	17.8805	18.5505	16.4381	17.2542	17.597	17.2343	18.9012	17.6918	12.6859
Capana00g002222		0	0	0	0	0	0	0	0	0	0	0	0	0	0	0	0	0	0	0	0	0	0	0	0	0	0	0	0	0	0	0	0	0	0	0	0
Capana00g002223	ivory	63.1868	61.5511	79.5274	78.1272	80.9573	72.0014	72.2676	54.49	66.3159	59.6938	59.048	71.5099	89.7102	85.7061	92.2097	75.2257	93.4946	66.6281	94.2886	115.733	72.3768	74.5295	72.8572	90.7661	85.4615	116.263	107.323	157.72	51.0259	98.4913	133.698	109.322	99.7701	69.8734	123.107	95.9995
Capana00g002225	skyblue	0.485119	0	0	0.757855	0.880038	0.701178	0.872284	0	0.223164	0	0.713367	0	0	0.958426	1.09739	0.389762	0.445524	0.722467	0.0718864	0.30398	0.450029	1.27689	0	0.866395	0.187349	0.229903	0.304117	0	0.198148	0.278948	0.814418	0.992268	1.66231	0.150971	0.557508	0.398899
Capana00g002227	paleturquoise	14.7048	15.5043	20.7002	12.8416	14.4659	12.7521	14.1661	12.0247	17.196	15.472	16.2091	9.24005	11.6166	11.2553	12.0361	12.613	9.76205	11.4501	9.02177	9.9062	12.3618	12.3089	9.05081	11.7517	9.59346	10.1038	10.0629	20.4292	15.1417	14.0316	12.829	11.8437	16.8851	10.2538	11.3883	12.8369
Capana00g002228	red	16.147	14.0848	11.6888	16.4299	17.3605	15.9249	17.7541	18.5707	20.1034	10.9254	4.67078	1.38456	16.8575	17.7014	14.0035	12.288	13.6362	14.1002	10.9237	14.362	12.2411	18.4036	13.4704	16.2935	15.0868	14.4347	15.6359	18.7836	13.7341	10.3083	17.5672	13.9816	17.5325	16.1349	16.812	15.3945
Capana00g002229	antiquewhite4	0.179528	0	0.451042	0.261066	0	0.202026	0	0.0727555	0	0	0	0	0	0	0	0.0856775	0.234837	0.139919	0.0716571	0	0.221647	0.541294	0.313527	0.224473	0	0.0951886	0.0784204	0	0	0	0	0.293784	0.0977373	0.174926	0.0902233	0.185136
Capana00g002231	paleturquoise	0.681781	0.545894	0.808592	0.819386	0.633124	1.16867	0.251686	0.55614	0.970605	0.666312	0.656544	1.2241	0.353815	0.632705	0.731225	0.489036	1.16608	0.242578	0.710508	1.21142	0.666164	0.895408	0.844322	0.494764	0.9153	0.428673	0.751145	0.513865	0.538217	0.56982	1.32187	0.740365	0.873643	0.644449	0.808664	0.338423
Capana00g002233	green	0.388903	0.397024	0.223243	0.0801716	0.131339	0.402842	0.307204	0.309437	0.198405	0.548195	0.478205	0	0	0.185276	0.489731	0.310583	0.219418	0.288018	0.176888	0	0.137883	0.153015	0.296932	0.26797	0.186749	0.249172	0.0737403	0	0.20188	0.326584	0.477985	0.483269	0.584335	0.482456	0.417212	0.453316
Capana00g002234	darkgreen	0.656031	0.629878	1.18911	0.6373	0.319256	1.27492	0.35236	0.297826	0.323535	1.72457	0.533442	0.886976	0.859266	0.632705	0.731225	0.380361	0.874559	0.970312	0.501535	0.865297	0.319384	0.421368	0.842821	0.549738	0.374441	0.760506	0.631288	0.697389	0.618495	0.175329	0.944195	0.528832	0.353419	0.300743	0.435129	0.394827
Capana00g002235		0	0	0	0	0	0	0	0	0	0	0	0	0	0	0	0	0	0	0	0	0	0	0	0	0	0	0	0	0	0	0	0	0	0	0	0
Capana00g002236	darkorange	0	0	0.237821	0	0	0	0.100674	0	0	0	0	0	0	0	0	0	0	0.0808593	0	0.0432648	0	0	0	0	0	0	0	0	0	0	0	0.0528832	0	0	0	0
Capana00g002238		0	0	0	0	0	0	0	0	0	0	0	0	0	0	0	0	0	0	0	0	0	0	0	0	0	0	0	0	0	0	0	0	0	0	0	0
Capana00g002239	green	0.174181	5.53015	0	9.25037	9.7167	9.17228	10.9289	15.9157	14.056	5.91839	0	0	7.55098	7.58804	7.01024	10.5355	11.3676	11.1	9.15263	6.125	5.93654	10.0476	10.7084	8.45964	12.9616	12.934	16.1415	17.9956	8.41184	14.7946	6.74448	12.5746	7.02791	9.40351	13.8599	13.4056
Capana00g002241	red	9.73488	0	7.67055	0	1.16228	1.20244	2.15251	0.437884	3.07968	20.39	14.897	30.0565	4.17393	0.825931	0	2.59	0	5.42111	0	3.89384e-06	5.8256	0	6.69791	1.91293	1.01775	0	0.498554	6.01231	0.0186953	1.90084	5.10083	0	7.15395	0	0	0
Capana00g002242	lightpink4	1.11884	1.18871	0	0.212703	5.06499e-06	0.414164	0.0681641	0.579044	0.788162	0	0	0	0.90773	0.126834	1.23975	0.627946	0.900466	0	1.15407	0.81967	0.190964	0.807692	0.392561	0.906684	0.215898	0.270067	2.06115	0	0.22099	1.12329	0.0891381	1.16702	1.33323	0.673752	0.204035	0.137421
Capana00g002243	turquoise	11.7528	11.4923	10.2227	12.9813	14.4378	15.7921	14.2577	11.4516	13.1378	12.5559	9.81565	9.69086	12.697	13.5247	13.0631	14.7131	12.2419	11.7902	9.04211	10.8465	8.10445	15.7698	12.9392	13.223	11.0547	11.3684	12.6257	9.20093	12.7481	11.0988	14.4567	13.0418	14.4284	9.87471	11.9778	12.8487
Capana00g002245	red	0.554241	1.33904	0.297779	0	0.749581	0.547032	0.861624	0	0.439754	6.66312e-07	1.6746	2.06249	0	0.255173	0.406376	0	0	0.45186	0	0.198473	0	0.103041	4.68234e-08	0.584937	0	0.178698	0.556944	1.05452	0	0	0.237345	0	0.725879	0	0	0.497702
Capana00g002246	mediumpurple2	0.115927	0	0.165846	0	0	0	0	0	0	0	0	0	0.317312	0	0.0925964	0.252505	0	0	0	0	0	0	0.144543	0.0901198	0	0	0	0	0	0	0	0.139377	0.0930257	0	0	0.0896743
Capana00g002247	cyan	0.159616	0	0.0475642	0.0455214	0	0.165066	0.201349	0	0	0	0	0	0	0.161317	0	0	0	0	0.0417946	0	0	0	0	0.0549738	0	0	0	0.293637	0	0	0.0629463	0	0.0582429	0	0.0951369	0.0564039
Capana00g002248	skyblue	4.57109	3.73728	3.13924	7.60208	6.78347	11.2618	5.43642	3.89298	4.34461	3.64512	3.20065	6.84774	5.50941	8.01427	6.07479	3.85795	3.62317	3.88125	4.80638	6.92237	5.21175	12.4304	16.6223	9.78534	9.06979	4.94329	7.61491	2.23899	4.58717	2.58611	14.4147	14.1727	17.3564	5.75708	4.70928	5.18916
Capana00g002249	red	44.9372	40.8343	45.9017	35.2002	39.325	41.7789	44.6348	36.2871	34.8487	58.9087	79.9354	76.165	36.2194	42.8528	43.6343	36.8688	56.1216	48.9559	23.7034	44.0326	50.1467	41.5655	37.2789	31.8192	36.5733	44.7255	50.9061	47.2505	46.6166	30.3102	50.3487	37.8643	40.5798	31.4984	38.5066	38.5599
Capana00g002250		0	0	0	0	0	0	0	0	0	0	0	0	0	0	0	0	0	0	0	0	0	0	0	0	0	0	0	0	0	0	0	0	0	0	0	0
Capana00g002254	midnightblue	0	1.437	0.541302	0	2.05449	1.5975	0	2.31502	2.02969	0	1.65858	0	0.527708	1.80101	2.26581	1.83726	1.99192	2.11906	1.81138	0.459219	1.16857	1.76286	2.35419	0.490793	2.04659	1.24194	1.07362	1.02593	7.8444	1.11164	1.34324	0.730331	0	2.66023	0.924568	0.545961
Capana00g002255	red	0.0621917	0.0839837	0.142693	0.0910429	0.135669	0.159364	0.151012	0.333684	0.231096	0.274364	0.20517	0.586949	0.10109	0.0527254	0.28124	0.271687	0.333165	0.0808593	0	0.129795	0	0.0526711	0.14047	0.0549738	0.166418	0.0950633	0.0394555	0	0	0	0.0629463	0.105766	0.0582429	0	0.190274	0
Capana00g002256	honeydew1	0	0.0418963	0	0	0	0	0	0	0.0923245	0	0	0	0	0	0	0	0	0	0	0	0	0	0	0	0	0	0.0393548	0	0	0	0	0	0	0	0	0
Capana00g002257	turquoise	0	0	0	0	0.0452232	0.0531215	0.0503372	0	0.0924386	0	0	0	0	0.210902	0.0562481	0.108675	0.124937	0	0	0	0.0783722	0.316026	0.0468234	0.219895	0.0416046	0.0475316	0.078911	0	0	0	0	0.0528832	0.232972	0	0	0
Capana00g002258		0	0	0	0	0	0	0	0	0	0	0	0	0	0	0	0	0	0	0	0	0	0	0	0	0	0	0	0	0	0	0	0	0	0	0	0
Capana00g002259	violet	0	0.115996	0	0	0	0	0	0	0	0	0	0	0	0	0	0	0	0	0	0	0	0	0	0	0	0	0	0	0	0	0	0	0	0	0.145177	0
Capana00g002261	darkgreen	0	0	0.0475642	0.273129	0.180893	0.0531215	0.35236	0.074152	0.323535	0.509533	0.082068	0.0489124	0.10109	0	0.168744	0.108675	0.0832914	0	0.0417946	0.129795	0.156744	0.158013	0.0936468	0.109948	0.166418	0.0950633	0.0394555	0.0367047	0	0.394491	0	0	0.174729	0	0.0475685	0.112808
Capana00g002263	violet	0.0932876	0	0	0	0	0	0	0	0	0	0	0	0	0	0	0	0	0	0	0	0	0	0	0	0	0	0	0	0	0	0	0	0	0	0.190274	0
Capana00g002264	turquoise	135.075	102.536	66.5745	152.663	162.869	164.688	77.5571	171.359	114.984	72.6621	114.238	84.4613	90.5516	89.6354	94.4513	67.3112	52.9205	58.7849	55.6706	57.0284	59.8209	98.6232	94.2558	110.448	67.6657	113.129	78.8329	127.528	44.818	71.1527	160.084	106.996	107.544	72.4889	117.241	107.125
Capana00g002265	floralwhite	1.37804	0	0.301698	0.104729	0.520803	1.49391	0	0.265803	0.120966	0	0.372286	0	0.264258	0.136888	0.286733	0.848144	0.112755	0.192652	0	0	0	0.377343	0.549017	0.423809	0	0.749928	0.219075	0.154309	0.182931	0.248704	0.176961	0.181312	0.153879	0.112923	0.113092	0.297298
Capana00g002266	turquoise	37.4083	40.2282	33.295	41.1514	44.7709	40.6379	43.7934	37.1501	42.5218	29.2002	38.4489	35.3637	60.8057	53.8327	51.5795	41.1334	40.8961	41.4404	48.1473	36.1261	37.7362	57.6221	47.1511	59.2618	42.2286	43.539	42.533	52.3042	41.0784	48.6977	43.4959	43.6815	42.9833	50.8256	52.7534	49.5226
Capana00g002267	darkgreen	0.0932876	0.0419919	0	0	0	0.159364	0	0.037076	0	0.352754	0	0	0	0	0	0	0.0416457	0	0	0	0.195931	0	0	0.0549738	0.0832091	0.0475316	0	0	0	0	0	0.0528832	0	0	0.0951369	0.0564039
Capana00g002270	tan	0.0310959	0	0	0	0	0	0	0	0.0462193	0	0.041034	0	0	0	0	0	0	0	0.0417946	0	0.0391861	0	0	0	0	0	0	0	0	0.0438323	0	0.0528832	0	0	0	0
Capana00g002273	violet	0	0	0	0	0	0	0	0	0	0	0	0	0	0	0	0	0	0	0	0	0	0	0	0	0	0	0	0	0	0	0	0	0	0	0.184339	0
Capana00g002274	black	5.6242	4.75335	6.39481	2.76615	0.0230274	4.67339	1.25508	0.00979659	1.79408	5.04462	3.5412	14.6157	2.13369	3.6015	0.611935	3.91104	1.83739	1.7677	0	3.369	0	2.53583	0.618075	2.86605	3.33454	4.43441	0.344953	5.24679	4.98833	3.66583	4.81331	4.05574	6.45106	2.59198	0.334087	5.39545
Capana00g002276	paleturquoise	0.7463	0.209959	0.761027	0.364172	0.407008	0.478093	0.805395	0.778596	0.600851	0.587923	0.41034	0.19565	0.50545	0.421803	0.506232	0.543373	0.458102	0.363867	0.585124	0.216324	0.50942	0.526711	0.468234	0.604712	0.873696	0.522848	0.591833	0.697389	1.08237	0.613653	0.251785	0.317299	0.640672	0.472596	0.475685	0.564039
Capana00g002277	midnightblue	0.155479	0.167967	0	0	0	0	0	0	0	0	0	0	0.050545	0	0	0	0	0	0.0417946	0	0	0	0	0	0	0.0475316	0.0394555	0	0.360789	0.219162	0	0	0	0	0.0475685	0
Capana00g002278	darkgreen	0	0	0	0	0	0.0531215	0	0.037076	0	0.195974	0	0	0	0	0	0	0	0	0	0	0	0	0	0	0.124814	0	0	0	0	0	0	0	0	0	0	0
Capana00g002279	plum	0	1.23483	0.872439	0.285092	0	0.550207	0.219345	0.47721	0.313026	0	0	0	0.186782	0	0.226155	0	0	0	0	1.30366	0	0.432163	0.164138	0	0.204048	1.53646	0.303989	0	0.357089	0	1.39873	0	1.00118	0	0.220327	0.241238
Capana00g002281	skyblue	6.31246	5.75289	3.13924	21.122	19.1294	16.627	6.94653	6.52538	7.30265	10.1907	8.24784	19.5161	32.7026	22.7774	26.7741	15.6491	13.9513	18.0721	23.4468	25.9589	17.6338	32.9721	48.9773	32.2147	29.3728	31.6085	34.6419	10.0571	22.5751	14.4647	36.1312	27.0762	31.3347	15.8105	15.3646	15.6239
Capana00g002282	skyblue	4.22904	4.87106	3.42462	5.00736	5.20066	5.52463	5.23507	2.81778	4.29839	5.09533	3.44686	5.1358	6.36868	5.06164	5.51231	3.04289	4.41444	3.47695	3.21818	5.5379	3.84024	5.10909	6.46163	5.6623	4.24366	4.18278	4.85303	3.9641	4.22638	4.3394	5.66517	4.17777	5.53307	5.45634	5.75579	4.79433
Capana00g002284	royalblue	6.20083	3.5161	4.22464	3.00852	2.54241	5.07388	2.74572	3.7555	3.94076	2.13676	2.64503	0.250215	1.80298	4.85598	3.97004	1.93902	3.86116	1.56416	1.82604	2.75044	6.24813	3.3587	6.27268	4.65452	3.4854	5.81117	5.47755	7.72395	6.93773	6.03165	2.89895	4.85168	2.1109	4.23754	7.85084	4.79633
Capana00g002289	lightcyan	3.10495	4.73279	3.36533	2.97794	4.87303	3.61549	3.15432	3.78048	3.2442	4.01707	6.78218	3.31938	2.99748	2.37833	3.56082	3.9752	2.40734	3.84451	2.49826	1.94052	1.85199	2.04719	3.38984	1.51171	1.71384	5.36569	3.88383	2.20675	3.28773	2.68836	2.83782	3.1919	3.28653	2.00525	2.13121	3.40632
Capana00g002293	royalblue	2.20641	1.66124	1.4199	0.987607	1.29121	1.56949	1.44871	1.89703	1.53883	0.903839	2.1047	0.0982491	0.905768	1.01104	0.71892	1.64035	0.809389	1.19242	1.20448	1.33555	2.18223	1.37838	1.5871	1.09864	0.875304	1.47579	1.73732	2.13225	2.26675	2.96563	1.83101	1.93652	1.08657	2.02015	1.57961	1.75902
Capana00g002294	turquoise	2.71572	0.795404	1.83269	0.543757	0.942537	1.86937	1.41312	1.34703	0.49718	1.95326	1.49881	1.76459	0.130851	1.20911	0.304797	0.633117	1.47051	1.03549	1.35176	1.57477	1.72569	1.20194	1.00945	1.53622	0.834229	1.14268	1.16716	2.10267	0.640188	1.74831	0.94707	0.535115	0.861626	1.0813	1.11393	1.54148
Capana00g002295	orangered3	0	0	0	0	0.0568127	0	0	0	0.0589058	0	0	0	0	0	0	0	0	0.0529789	0	0	0	0	0	0	0.101092	0	0	0	0	0	0	0	0	0.0623291	0	0
Capana00g002296	darkslateblue	0.477131	1.98048	0	1.45862	0.415451	1.59259	3.52156	1.83562	0	1.86337	0	0	2.06755	6.43946	0.622625	0.544017	1.06695	1.24014	0	4.32102	5.54664	0	0.56935	2.82892	1.87527	0.775296	0	2.95583	0	2.53799	2.80251	1.70393	0	0.527876	1.99851	0
Capana00g002297	green	0.963971	1.1803	1.52205	3.14098	3.98849	2.96286	2.41619	1.89848	2.72694	0.666312	0.543468	0	2.19473	2.689	2.58741	2.40166	1.29521	1.13666	1.42495	1.38447	3.03644	2.79157	2.94987	2.92281	3.29489	3.14514	2.68297	1.65171	1.64932	2.36695	2.01428	1.86237	2.56269	2.19763	2.66383	2.49119
Capana00g002299	navajowhite2	0.310959	0	0.142693	0.136564	0.0904463	0	0.0503372	0.259532	0.0924386	0.195974	0	0	0.10109	0.105451	0.0562481	0	0.0416457	0.0808593	0.376151	0.216324	0.156744	0	0.14047	0.109948	0.0832091	0	0.078911	0.146819	0	0.131497	0.377678	0.105766	0.116486	0.214816	0.237842	0.0564039
Capana00g002300	darkmagenta	0.925522	3.30741	0	0.785311	0.882172	0.223669	1.29783	1.23106	0	0	0	0	0.23357	1.1586	0.928979	0.991819	0	0.194866	0.675155	0.193344	0	0.235985	0.997589	0.273326	0.18874	0.755667	0.77237	0	0.995015	0	1.31399	0.600507	0.596602	0	0.670382	1.06487
Capana00g002306		0	0	0	0	0	0	0	0	0	0	0	0	0	0	0	0	0	0	0	0	0	0	0	0	0	0	0	0	0	0	0	0	0	0	0	0
Capana00g002311		0	0	0	0	0	0	0	0	0	0	0	0	0	0	0	0	0	0	0	0	0	0	0	0	0	0	0	0	0	0	0	0	0	0	0	0
Capana00g002314	skyblue	0.186575	0	0	0.273129	0.226116	0.0531215	0.100674	0.111228	0.0462193	0	0.082068	0	0.10109	0.0527254	0	0.217349	0.166583	0.0404297	0.167178	0.0865297	0.0391861	0.421368	0.28094	0.219895	0.124814	0.237658	0.118367	0.220228	0	0.131497	0.314732	0.264416	0.4077	0.12889	0.0951369	0.225616
Capana00g002315	skyblue	0.435342	0.293943	0.33295	1.00147	1.40192	1.06243	0.251686	0.296608	0.415974	0.0783897	0.984816	0.342387	4.5996	3.69078	2.41867	0.326024	0.624685	0.566015	1.46281	1.34121	2.15524	6.63655	6.22751	4.50785	1.789	2.66177	1.81495	1.32137	0.41233	1.05198	6.92409	9.41321	6.87266	1.03112	2.7114	2.48177
Capana00g002316	ivory	0	0	0	0	0	0	0	0	0.0462193	0	0	0	0	0	0	0	0	0	0	0	0	0	0	0.0549738	0	0	0	0	0	0	0.0629463	0	0	0	0	0
Capana00g002318	tan	3.10959e-08	2.14159e-06	8.73772	0.000498642	0	0	0	0	0	1.2487	25.4276	1.77558	0	0.00145585	0	0.772381	0	1.21289e-07	0	0.435688	3.91861e-08	0	4.68234e-08	0	0	0.00569938	0.0167578	1.3159	2.41928	0	0	1.05766e-07	5.33175	0	0	0
Capana00g002320	skyblue	6.0326	7.97846	13.1277	16.1146	11.8032	15.1396	9.61441	6.34	6.05473	5.95762	8.61714	11.739	16.3766	17.8739	17.7744	9.23734	11.994	8.4498	11.0338	9.21541	7.28862	20.8577	24.7696	13.9084	10.9836	19.0602	23.0815	14.4249	6.18495	8.8103	15.9884	18.6678	16.9487	8.12006	15.5549	9.30664
Capana00g002323	midnightblue	0.186575	0.0419919	0.142693	0.0455214	0.226116	0.159364	0.0503372	0.074152	0.138658	0	0.20517	0.391299	0.050545	0	0	0	0	0.0404297	0.125384	0.346119	0	0.158013	0	0	0	0	0.118367	0	0.82466	0.0440194	0.188839	0.264416	0	0	0.380548	0
Capana00g002327		0	0	0	0	0	0	0	0	0	0	0	0	0	0	0	0	0	0	0	0	0	0	0	0	0	0	0	0	0	0	0	0	0	0	0	0
Capana00g002328	maroon	1.27493	0.927817	1.66475	2.04847	1.49236	3.24041	0.956407	0.775247	1.84877	2.82203	2.63238	3.71734	1.41526	1.52904	1.3731	1.57578	2.49874	1.0916	1.08666	1.21142	0.616573	2.52109	2.10705	1.59424	1.20653	2.61424	1.4204	1.32137	1.89069	1.49016	2.51785	2.22109	1.80267	1.67557	1.90441	0.902463
Capana00g002331	lightcyan	13.1028	10.9028	13.1949	7.58766	7.70749	8.3735	7.36526	8.92054	10.0467	10.4541	18.6486	11.8437	6.18896	7.95529	8.64498	8.93334	5.40027	6.67224	5.93377	6.62759	4.43422	7.70329	8.26249	8.49765	3.32808	3.8831	5.81454	8.25885	7.60487	9.74205	11.3154	7.55275	8.54853	5.25674	6.56654	5.21665
Capana00g002332	thistle2	1.10062	3.34115	2.63659	1.71482	1.8776	0	3.03061	1.09518	1.69803	2.69626	1.13298	0	0.650446	1.96204	3.75498	8.53609	0.99123	0.785497	0.907295	3.77524	1.27324	0.794171	0.926763	1.55124	1.38669	0.627864	1.35269	0	0	2.72342	1.96633	2.07697	0.906421	1.40332	1.39538	2.19562
Capana00g002334		0	0	0	0	0	0	0	0	0	0	0	0	0	0	0	0	0	0	0	0	0	0	0	0	0	0	0	0	0	0	0	0	0	0	0	0
Capana00g002335	coral1	0.720949	0	0	0.290243	0.493546	0.0517336	0	0.0968598	0	0	0	0	0.809362	0	0.00920466	0	0	0	0	0	0	1.24593	0.5642	2.44023	0.31083	0	0	0	0	0.609491	0	0	0	0	0.0998397	0
Capana00g002339	black	1.7935	2.88838	0.599838	1.2543	0.589761	1.68799	0.951116	0.864101	0.933394	0.838867	2.19797	3.44131	0.43179	1.22505	1.48357	1.23149	1.92816	0.907711	1.17548	1.13961	1.83351	0.684776	1.4487	1.00716	1.34157	2.14644	1.19203	1.18146	2.71008	0.602388	1.5586	0.986458	2.59374	1.38171	3.12011	1.03425
Capana00g002341	coral2	0	0	0	0	0	0	0	0	0.0462193	0	0	0	0	0	0.0562481	0	0	0	0	0	0	0	0	0	0	0	0	0	0	0	0	0	0	0.0859266	0	0
Capana00g002343	saddlebrown	1.03942	0	0	0	0	0	0	0	0	0	0	0	0	0	0	0	0	0	0	0	0	0	0	0	0	0	0	0	0	0	0	0	0	0	0	0
Capana00g002344	floralwhite	0	0	0	0	0	0.0533792	0	0	0	0	0	0	0	0	0	0	0	0	0	0	0	0	0	0	0	0	0	0	0	0	0	0	0	0	0	0
Capana00g002346		0	0	0	0	0	0	0	0	0	0	0	0	0	0	0	0	0	0	0	0	0	0	0	0	0	0	0	0	0	0	0	0	0	0	0	0
Capana00g002348		0	0	0	0	0	0	0	0	0	0	0	0	0	0	0	0	0	0	0	0	0	0	0	0	0	0	0	0	0	0	0	0	0	0	0	0
Capana00g002349		0	0	0	0	0	0	0	0	0	0	0	0	0	0	0	0	0	0	0	0	0	0	0	0	0	0	0	0	0	0	0	0	0	0	0	0
Capana00g002350	cyan	0.0310959	0	0.190257	0.0455214	0	0	0	0.037076	0	0	0	0	0	0	0	0	0	0	0.167178	0	0	0	0	0	0.0832091	0.0475316	0	0.293637	0	0	0	0.0528832	0	0	0	0
Capana00g002355		0	0	0	0	0	0	0	0	0	0	0	0	0	0	0	0	0	0	0	0	0	0	0	0	0	0	0	0	0	0	0	0	0	0	0	0
Capana00g002363	paleturquoise	15.3154	6.92616	22.6213	8.27794	7.96624	9.12762	16.0534	4.76562	6.45753	2.20084	2.55419	0	8.34368	5.33329	3.87177	5.0567	6.50269	8.18413	2.21785	11.6531	9.01724	7.37637	10.3103	6.4639	3.35594	7.16467	8.50345	15.998	15.1231	15.311	2.58912	3.66261	4.06292	6.96894	10.4933	8.75815
Capana00g002366	paleturquoise	0.217671	0.503902	0.0475642	0.182086	0.587901	0.318729	0.402698	0.444912	0.693289	0	0	0.293474	0.252725	0.474529	0.337488	0.271687	0.208228	0.283008	0.0417946	0.302854	0.0783722	0.158013	0.0936468	0.164921	0.166418	0.190127	0.3551	0.330342	0.515413	0.438323	0.440624	0.15865	0.174729	0.25778	0.380548	0.28202
Capana00g002367	skyblue2	0.932876	0.251951	1.23667	0.773865	0.542678	1.22179	0.855733	0.593216	0.785728	0.431143	0.328272	0.635861	0.353815	0.790881	1.01246	0.652048	1.95735	0.727734	1.25384	0.692237	0.822909	0.684724	1.35788	0.604712	0.707277	0.712974	0.868021	1.17455	0.876202	0.832815	0.629463	1.05766	0.582429	0.687412	1.09407	0.902463
Capana00g002369	plum2	0	0	0	0	0	0	0	0	0	0	0	0	0.050545	0	0.0562481	0	0	0	0	0	0	0	0	0	0	0	0	0	0	0	0	0	0	0	0	0
Capana00g002370	black	0	0	0	0	0	0	0	0.444912	0	0	0	0.684774	0	0	0.0562481	0.163012	0	0.202148	0	0	0	0	0.234117	0.43979	0.374441	0	0.118367	0	0.41233	0	0.125893	0.317299	0.174729	0.12889	0.380548	0
Capana00g002372	darkgrey	0.0621917	0.167967	0	0.0455214	0.0452232	0	0.201349	0.074152	0.369754	0.313559	0.20517	0	0	0.0527254	0.168744	0	0.0832914	0.0808593	0.125384	0.475913	0.195931	0	0.0936468	0.219895	0.0832091	0	0.118367	0.330342	0.103083	0.131497	0.0629463	0	0.174729	0.171853	0.142705	0.112808
Capana00g002373	purple	0.432385	0.370247	0	0.432233	1.02398	0.22112	0.179902	0	0.279563	0.260989	0.139843	0	1.06079	0	0.155698	0.773552	0.605609	0.294593	0.420264	1.16886	0.441934	0.334996	0.780349	1.31905	1.44498	1.07717	0.627233	0.189717	0.73163	0	1.0258	0.620726	1.11708	0.332381	0.961783	0.242906
Capana00g002374	skyblue	27.6442	35.8191	18.6452	60.9532	44.4544	60.9303	32.0145	25.9532	29.6728	25.1631	38.9003	38.0049	47.2091	81.8299	82.2347	31.8417	43.9778	30.8478	50.1953	39.3277	46.0045	81.5875	90.4628	60.1963	48.0949	46.9137	58.5125	28.5929	29.0177	23.801	80.9489	92.0168	116.719	35.144	35.3434	25.1561
Capana00g002377	paleturquoise	0.37315	0.293943	0.33295	0.136564	0.0452232	0	0.251686	0.148304	0.0924386	0.117585	0.246204	0	0	0.0527254	0	0.0543373	0.0416457	0.0808593	0	0	0.117558	0.210684	0.0468234	0.109948	0.124814	0.190127	0.197278	0.0367047	0.0515413	0.394491	0.125893	0.0528832	0.0582429	0.0429633	0.190274	0.0564039
Capana00g002379	paleturquoise	9.08856	10.5345	8.42092	9.1835	8.37353	8.88422	8.91967	10.367	9.18447	4.47902	6.96714	2.9484	5.84306	5.89556	5.46692	5.78864	6.88207	5.79234	7.50075	6.42199	8.36144	8.1163	7.46041	8.78382	6.22414	6.80269	7.12595	13.9484	9.73532	10.5451	9.64911	10.9925	8.01795	10.0389	11.1455	8.53922
Capana00g002381	lightcyan	20.6166	19.4002	20.5002	18.1175	18.4058	19.0175	18.2724	22.913	22.4626	18.4216	25.359	20.8856	14.001	16.4503	14.5682	14.2907	15.284	16.6166	15.2132	11.595	12.9314	15.538	16.7159	14.8429	13.9375	13.9268	13.7305	18.2055	13.0399	13.4127	21.0241	21.259	18.1718	15.6816	18.4566	15.7367
Capana00g002383	darkorange	0	8.39837e-08	2.47075	0	0	0.600515	2.03822	0	0	0	0	0	0	1.75668	3.37488e-07	0.371887	0	0	1.68225	0	0.607115	0.0662599	0	1.23838	0	0	0	2.06261	0.00905895	0	1.07932	0	0	2.33934	0	0
Capana00g002384	antiquewhite4	0	0	0	0	0	0	0	0	0	0	0	0	0	0	0	0	0	0	0	0	0	0.0526711	0	0	0	0	0	0	0	0	0	0	0	0	0	0
Capana00g002388	tan	0.0932876	0.209959	0.0475642	0	0.135669	0.106243	0	0.037076	0	0	0.328272	0	0.10109	0.210902	0	0	0	0.161719	0	0.0432648	0.0391861	0	0.0936468	0	0	0.0475316	0	0	0.0515413	0	0	0	0	0.0429633	0.0475685	0
Capana00g002389	skyblue	1.67407	3.79037	3.64924	1.73928	0.447972	0.532665	2.31117	1.15417	1.72772	1.51131	3.26333	0.553329	2.38928	2.34811	2.8898	0.332433	2.84533	2.12824	1.57977	2.95996	1.0687	1.33851	1.26922	0.297774	3.1714	1.43693	3.65484	3.65035	0.620948	0.780749	1.47017	1.52513	1.4212	1.58596	0.660599	1.25156
Capana00g002390	turquoise	30.7849	30.99	24.781	19.9384	18.9033	17.5832	25.2189	22.6905	26.7148	26.4957	35.5765	33.5539	14.001	17.1885	15.4682	16.0838	20.6563	18.9615	26.4978	25.6128	21.8267	20.6471	21.3983	20.4503	17.2243	19.0602	20.793	24.8491	28.9147	24.0201	26.0598	24.5378	24.695	29.6447	22.928	27.8635
Capana00g002391	black	0.559725	0.0419919	0.142693	0.0910429	0.0452232	0	0.201349	0	0.0462193	0	0.20517	0.635861	0.151635	0.210902	0	0.108675	0.0416457	0	0.167178	0	0.47554	0.105342	0.141568	0.164921	0.0832091	0.142595	0.276189	0.220228	0.0515413	0	0.0629463	0	0.0582429	0.0859266	0.0951369	0.112808
Capana00g002392	green	4.92859	6.30037	3.12807	1.44185	2.34257	2.69222	1.83534	4.03652	4.33815	4.24085	5.42043	12.8019	1.60653	1.87846	1.79761	0.864849	1.88841	2.55643	2.72176	2.86957	2.42602	1.82128	1.11278	1.17966	0.407819	1.05815	1.72822	4.60393	2.40162	5.66057	0	2.40785	2.14326	0.304408	1.7159	3.16848
Capana00g002393	red	47.048	42.4958	41.9992	44.3834	45.3588	44.5689	51.3943	43.0082	48.3454	48.7192	57.8169	57.6188	52.1625	53.1472	49.7233	46.6214	53.5147	41.2787	34.8567	39.1979	38.2065	42.1368	42.5625	39.5811	40.6893	40.1167	42.6119	43.2381	39.7383	41.1586	44.6289	40.1912	43.0415	36.8195	43.5727	44.6155
Capana00g002394	paleturquoise	3.12775	4.34603	7.89536	0	0.00100581	0	0	5.34807	3.83672	0	0	0	0	0.000127701	0	0	2.16154	3.19394e-06	0.133131	5.66794	5.0938	0	8.22721	0.135199	0	0	0.00988597	4.40226	4.30033	8.59926	0	0	0	0	0.456885	5.64039e-08
Capana00g002395	skyblue2	0.22881	0.335498	0	0.505167	1.26625e-06	0.384502	0.222696	0.571555	0.0503679	0	0	0	0.35423	0	0	0.0629331	0.684387	0.359938	0.495997	0	0	0	0.319409	0.0844058	0.138154	0	0.314052	0.561873	0.213541	0.20101	0.235215	0	0	0.19691	0.0877654	0.453773
Capana00g002396	turquoise	0.0664457	0.716011	0.320746	1.42766	0.755989	0.522305	1.00664	0.471192	0.664501	0.158238	0	0.512153	3.58788	0.9927	1.27341	1.54203	0.827472	0.392244	0.731526	0	0.839658	1.1983	2.16163	3.10111	1.53943	0.217474	1.31246	0.3691	0.275542	0.159934	1.22141	2.70334	1.80844	0.759429	1.97358	1.07095
Capana00g002397	skyblue3	0.970062	0.968419	0.989537	0.290236	0.515999	0.828355	0.364647	0.230847	0.18822	0.65957	0.328272	0.342387	0.272065	0.273957	0.343808	0.391795	0.268482	0.0808593	1.15832	0.942976	1.40434	0.391811	1.03292	0.624516	0.776948	1.42576	0.82784	1.61415	0.91276	1.27742	0.334671	0.493463	0.965854	0.411432	0.693368	0.639807
Capana00g002398	saddlebrown	0.279863	0.0419919	0	0.142352	0	0	0	0.074152	0	0	0	0	0	0.0527254	0.0562481	0	0	0	0	0	0	0	0	0	0.208023	0.0475316	0	0	0	0	0	0	0	0	0	0
Capana00g002400	thistle1	0	0	0.0574625	0	0	0	0.394341	0	0	0	0.047208	0	0	0.156602	0.0596729	0	0	0	0.0641688	0	0.0773965	0	0.149184	0.0569322	0	0.0664314	0.165793	0	0.206165	0	0	0.0826822	0.243409	0	0	0
Capana00g002403	cyan	0	0	0.0475642	0	0.0954522	0	0	0	0	0	0	0	0	0	0	0	0	0	0	0	0.0473692	0	0	0.0549738	0	0	0.0909302	0.176853	0	0	0	0	0	0	0	0
Capana00g002404		0	0	0	0	0	0	0	0	0	0	0	0	0	0	0	0	0	0	0	0	0	0	0	0	0	0	0	0	0	0	0	0	0	0	0	0
Capana00g002405		0	0	0	0	0	0	0	0	0	0	0	0	0	0	0	0	0	0	0	0	0	0	0	0	0	0	0	0	0	0	0	0	0	0	0	0
Capana00g002406	turquoise	0.693606	1.20867	1.04924	1.44116	4.52713	1.28105	1.30517	0.322121	0.51357	1.31643	3.24535	0.675883	1.53118	3.27269	1.88274	1.24555	1.3583	0.998631	0.692923	0.967951	0.912202	2.8875	2.06361	2.82757	1.03085	1.33186	1.47571	0.43223	0.17996	0.495818	3.50208	2.46506	3.99823	0.414705	0.916318	0.754455
Capana00g002407	skyblue	0	0	0	0	0.0904463	0.106243	0	0	0	0	0	0	0	0.105451	0	0	0.0832914	0.0404297	0	0	0	0.105342	0	0	0	0.0950633	0.078911	0	0	0	0.125893	0.15865	0.116486	0	0	0
Capana00g002408		0	0	0	0	0	0	0	0	0	0	0	0	0	0	0	0	0	0	0	0	0	0	0	0	0	0	0	0	0	0	0	0	0	0	0	0
Capana00g002410		0	0	0	0	0	0	0	0	0	0	0	0	0	0	0	0	0	0	0	0	0	0	0	0	0	0	0	0	0	0	0	0	0	0	0	0
Capana00g002411	turquoise	4.38452	4.03122	4.32834	15.1131	11.758	12.9616	7.39957	4.81988	7.85728	9.24998	11.6126	8.85315	14.9613	14.1831	12.7121	12.0085	12.7852	11.6437	7.23046	7.57135	5.87792	13.9052	14.4216	13.0288	8.98658	11.5977	14.0067	2.42251	4.9995	4.2079	11.0785	11.7401	10.7749	6.7882	7.32554	4.73793
Capana00g002413	honeydew1	0	0	0	0	0	0	0	0	0.101412	0	0	0	0	0	0	0	0	0	0	0	0	0	0	0	0	0	0	0	0	0	0	0	0	0	0	0
Capana00g002414	lightcyan	6.19403	9.06836	7.95369	7.89325	11.1181	7.53836	8.71044	6.28803	7.99129	7.2092	6.9405	7.52412	6.69518	2.60852	4.85742	5.80373	7.82418	8.89183	3.03247	6.07601	6.58868	6.08725	4.30448	4.72662	5.8094	4.49569	4.07324	5.65644	5.0223	6.69485	11.0859	8.78536	11.2517	5.61834	7.39174	8.34098
Capana00g002415	lightsteelblue	0.467086	0.467293	0	2.42146	0.861077	3.04867	3.39351	0.286517	1.09738	0.826874	0.0950579	3.57313	1.69671	6.15598	9.46757	2.17399	6.69714	3.48077	2.20516	2.02263	1.29758	3.92853	12.7951	2.73571	0.904302	7.02792	13.9645	0	0.118929	0.702126	3.95287	3.17086	2.77512	1.63821	0.79663	0
Capana00g002419	violet	0	0	0	0	0	0	0	0	0	0	0	0	0	0	0	0	0	0	0	0	0	0	0	0	0	0	0.0394555	0	0	0	0	0	0	0	0.0475685	0
Capana00g002424	royalblue	0.839588	1.5537	0.808592	0.773865	0.587901	0.531215	1.25843	1.40889	1.61768	0.587923	0.656544	0.19565	0.40436	0.57998	0.28124	1.24976	0.666331	0.485156	0.376151	0.735502	0.548606	1.52746	1.45152	0.714659	1.04011	0.712974	0.78911	0.55057	1.4947	1.57796	2.45491	1.63938	1.92202	1.03112	1.85517	1.63571
Capana00g002428		0	0	0	0	0	0	0	0	0	0	0	0	0	0	0	0	0	0	0	0	0	0	0	0	0	0	0	0	0	0	0	0	0	0	0	0
Capana00g002429	skyblue	0.186575	0.125976	0.190257	0	0.135669	0	0.100674	0.148304	0.184877	0.117585	0	0	0.30327	0.316353	0.562481	0.0543373	0.29152	0	0.167178	0.389384	0.235117	0.737395	0.468234	0.384817	0.0832091	0.237658	0	0.220228	0.103083	0.0876647	0.440624	0.264416	0.232972	0.558523	0.285411	0.28202
Capana00g002430		0	0	0	0	0	0	0	0	0	0	0	0	0	0	0	0	0	0	0	0	0	0	0	0	0	0	0	0	0	0	0	0	0	0	0	0
Capana00g002431		0	0	0	0	0	0	0	0	0	0	0	0	0	0	0	0	0	0	0	0	0	0	0	0	0	0	0	0	0	0	0	0	0	0	0	0
Capana00g002432	cyan	0	0	0.437584	0	0	0.310823	0	0	0	0.803226	0	0	0.427769	0	0	0	0.127761	0	0	0.353526	0.920551	0	0	0.25399	0.378038	0	0	2.23402	0	1.06662	0	0.024542	0	0	0	0.236999
Capana00g002433	skyblue	0	0	0	0.31865	0.0904463	0.106243	0.0503372	0	0.0462193	0	0	0	0.30327	0.210902	0.224992	0.108675	0.166583	0	0	0	0.156744	0.105342	0.234117	0.0549738	0.291232	0.0950633	0.0394555	0	0.154624	0	0.50357	0.0528832	0.524186	0.0429633	0.0951369	0
Capana00g002435	lightpink4	0	0	0	0.0455214	0	0	0	0	0	0	0	0	0	0	0	0	0	0	0	0	0	0	0.0468234	0.0549738	0	0	0.078911	0	0	0	0	0	0	0	0	0
Capana00g002436	mediumpurple3	97.1745	104.686	97.6018	110.279	120.778	107.493	108.6	101.278	114.208	101.946	113.213	112.841	103.2	113.173	110.527	98.0789	99.9913	96.9269	76.3587	73.4377	79.5086	91.4719	82.9083	85.7042	82.8265	78.8653	81.0333	96.0923	96.743	95.5107	85.607	82.8779	92.7809	86.2002	96.1208	97.6352
Capana00g002437	skyblue	2.17671	3.80075	1.14154	5.64466	4.37497	5.73712	3.32226	2.22779	3.88242	1.4894	2.58514	2.9909	7.27849	4.53439	7.05714	3.85795	4.09077	5.70058	5.01535	4.93219	4.17625	8.006	15.2141	6.26029	5.82464	6.65443	5.60268	3.9274	3.19448	3.15593	8.95491	5.66898	8.96196	5.37041	3.13952	3.55345
Capana00g002438	purple	51.9923	49.3824	42.0468	57.4025	57.6143	62.2052	56.428	38.2254	54.585	51.9332	55.5601	55.4667	79.4568	76.241	74.7537	56.9455	61.9271	52.2351	64.2801	65.676	60.9736	66.1022	66.7701	71.9057	63.4886	63.7874	65.8907	63.132	62.3134	58.6038	63.1981	59.4407	61.854	73.8539	58.7471	63.5672
Capana00g002439	cyan	0	0	0	0	0.0286181	0	0	0	0	0	0	0	0	0	0	0	0	0.0404297	0	0	0	0	0	0	0	0	0	0.261466	0	0	0	0.0111015	0	0.148321	0	0
Capana00g002440	red	3.24766	7.40009	3.01601	7.78233	5.98552	3.2912	6.87593	6.05454	4.58793	1.19475	0.811611	0.874363	4.9973	4.35218	3.01657	4.03908	4.45613	5.88591	8.50385	4.37755	8.75168	4.88437	6.25899	9.45218	8.25199	6.62656	5.90392	2.62354	10.7887	14.9914	3.41983	7.61388	9.34809	17.2043	12.5278	11.7392
Capana00g002441	skyblue	0	0	0	0	9.49686e-06	0.166909	0	0	0.184877	0.117585	0	0	0	0.153098	0	0.326024	0	0	0	0	0.0355502	0.581854	0.833437	0	0	0	0.226997	0.146819	0.463871	0	0.631159	0.331172	0.22796	0.171853	0	0
Capana00g002442	lightcyan	0.19713	0.524533	0.626804	0.0767468	0	0	0	0.373614	0	0.634432	0.34909	0	0.0942668	0.092835	0.0966071	0.171975	0.075747	0	0.159062	0	0	0	0	0	0	0.0966177	0.095218	0	0	0	0	0	0.114841	0.0636199	0	0
Capana00g002444	royalblue	146.399	151.423	154.156	196.789	206.489	155.752	246.099	154.718	172.675	201.148	238.654	310.251	186.713	258.407	266.785	175.292	214.225	241.891	132.071	115.906	100.356	207.577	129.935	102.746	130.222	170.068	241.941	140.873	113.339	111.641	140.622	117.031	119.514	84.8954	172.341	112.131
Capana00g002445	darkorange	0	0	0.0951284	0	0	0	0	0	0	0	0	0	0	0	0	0	0	0	0	0	0	0	0	0	0	0	0	0	0	0	0	0	0	0	0	0
Capana00g002446	palevioletred3	0	0	0	0	0.0904463	0	0	0	0	0	0	0	0	0	0	0	0.0416457	0	0	0	0	0	0	0	0	0	0	0	0	0	0	0	0	0	0	0
Capana00g002448	darkorange	0	0	0.190257	0	0.135669	0.0531215	0.100674	0	0	0	0	0	0	0	0.0562481	0.163012	0	0.0404297	0	0	0	0.0526711	0.0468234	0	0	0	0	0	0	0	0.0629463	0	0	0.0859266	0	0
Capana00g002453	black	4.59106	5.89381	7.05414	3.45978	3.81918	3.09728	1.48071	1.37146	2.49037	6.03033	5.75803	14.5247	5.16731	6.48145	3.71649	2.59771	4.30388	2.90273	5.2009	4.99555	10.3988	4.07498	2.58145	2.39869	2.92547	2.66623	2.05807	8.36103	5.70671	8.05003	2.94261	2.07254	4.07255	5.92292	4.28434	2.32122
Capana00g002454	paleturquoise	5.68879	7.26284	8.40359	3.31568	6.26039	3.78295	1.73248	5.03911	2.60922	2.4461	4.31188	3.77837	2.38089	3.30627	3.77839	4.35068	4.18815	5.31881	0	1.94292	0.162556	1.83691	2.76539	3.10143	4.87584	2.0795	2.23361	5.31706	4.93087	5.51105	2.88978	3.19657	5.18137	3.01584	3.96174	4.48149
Capana00g002456	darkorange	0	0	0.912709	0	0	0.188132	0.216109	0	0.1878	0	0.173486	0	0	0.167073	0	0.41381	0	0	0	0	0	0	0.0025043	0.68126	0	0	0	0	0	0.749896	0.342353	0	0.147787	0	0	0
Capana00g002457	purple	8.1816	8.24099	7.70503	6.94221	6.57763	7.66867	6.58406	6.49043	8.11279	7.73731	7.49375	10.329	10.0281	8.43082	7.00083	7.97269	8.62197	7.27288	7.04208	6.23169	3.82497	5.43498	5.07619	4.67733	5.95535	5.74976	4.63087	9.6574	6.93267	7.04746	7.88093	6.76274	7.82132	6.95062	6.30811	6.14184
Capana00g002458	midnightblue	0	0	0	0	0	0	0	0	0	0	0	0	0	0	0	0	0	0	0	0.129795	0	0	0	0	0	0	0	0.0734093	0.206165	0.131497	0	0	0	0	0	0
Capana00g002459	maroon	569.832	435.75	375.615	555.453	568.681	596.926	476.895	407.688	483.731	540.379	805.005	1051.18	551.093	599.91	613.61	547.394	537.979	427.867	530.29	734.464	750.689	665.13	707.782	533.906	606.927	774.053	750.128	416.451	367.18	325.499	665.783	663.896	768.748	414.338	478.111	375.255
Capana00g002461	midnightblue	0.0311987	0	0.0476072	0	0.0452527	0	0	0.0741792	0	0.0398309	0.0412063	0	0.0505799	0	0	0	0	0	0.0836054	0	0.0392224	0.15841	0	0.0550227	0.124918	0	0	0	0.206308	0	0	0.158854	0	0.0429957	0.095228	0
Capana00g002462		0	0	0	0	0	0	0	0	0	0	0	0	0	0	0	0	0	0	0	0	0	0	0	0	0	0	0	0	0	0	0	0	0	0	0	0
Capana00g002463	paleturquoise	0.684109	0.67187	0.0951284	0.227607	0.316562	0.37185	0.855733	0.407836	0.600851	0.274364	0.738612	0	0.20218	0.421803	0.28124	0.489036	0.29152	0.242578	0.292562	0.173059	0.352675	0.263355	0.28094	0.384817	0.249627	0.142595	0.157822	0.954321	0.566954	0.74515	0.692409	0.15865	0.582429	0.644449	0.570822	0.169212
Capana00g002464	darkgrey	0	0	0	0	0	0	0	0	0	0	0	0	0.350643	0	0.229981	0	0	0	0	0.672225	0	0	0.249907	0.358208	0	0	0	0	0	0	0	0.246363	0	0.201298	0	0
Capana00g002466		0	0	0	0	0	0	0	0	0	0	0	0	0	0	0	0	0	0	0	0	0	0	0	0	0	0	0	0	0	0	0	0	0	0	0	0
Capana00g002467		0	0	0	0	0	0	0	0	0	0	0	0	0	0	0	0	0	0	0	0	0	0	0	0	0	0	0	0	0	0	0	0	0	0	0	0
Capana00g002469	antiquewhite4	0	0	0	0	0	0	0	0	0	0	0	0	0	0	0	0	0	0	0	0	0	0.263355	0.0468234	0.0549738	0	0	0	0	0	0	0	0.105766	0	0	0	0
Capana00g002470	lavenderblush3	0.0373797	0	0	0	0.0452232	0	0	0	0.0924386	0.0783897	0	0	0	0	0	0	0	0	0.0417946	0	0	0	0	0.0549738	0	0	0	0	0	0.0876647	0	0.15865	0.0582429	0	0	0
Capana00g002471	saddlebrown	0.242483	0	0	0	0	0	0	0.037076	0	0	0	0	0	0	0	0	0	0	0	0	0	0	0	0	0	0	0	0	0	0	0	0	0	0	0	0
Capana00g002472		0	0	0	0	0	0	0	0	0	0	0	0	0	0	0	0	0	0	0	0	0	0	0	0	0	0	0	0	0	0	0	0	0	0	0	0
Capana00g002473		0	0	0	0	0	0	0	0	0	0	0	0	0	0	0	0	0	0	0	0	0	0	0	0	0	0	0	0	0	0	0	0	0	0	0	0
Capana00g002475	midnightblue	0	0	0	0	0	0	0	0.037076	0.0462193	0	0	0	0	0	0	0	0.124937	0.0404297	0.167178	0	0.195931	0	0	0.0549738	0	0	0	0	0.257706	0	0	0	0	0	0.0475685	0.0564039
Capana00g002476		0	0	0	0	0	0	0	0	0	0	0	0	0	0	0	0	0	0	0	0	0	0	0	0	0	0	0	0	0	0	0	0	0	0	0	0
Capana00g002479	darkolivegreen	161.315	124.371	142.768	138.04	118.475	146.34	132.839	105.073	131.269	170.247	199.173	240.804	243.094	203.44	192.121	171.507	156.757	152.605	155.446	170.326	132.359	165.382	192.544	159.33	159.998	142.425	166.598	129.175	155.551	130.272	120	112.988	128.336	157.873	141.628	118.126
Capana00g002480	lightcyan	49.9088	50.5582	51.512	53.4422	56.3721	60.8772	60.2536	54.65	56.4578	57.734	63.7669	58.3036	44.2775	46.662	51.692	51.7291	53.3697	52.1138	38.1167	39.9767	41.3805	51.5123	46.8234	43.4843	37.5273	43.6816	40.2446	55.057	44.5832	46.4185	56.6517	58.4359	56.1461	41.8033	51.9923	46.4204
Capana00g002483	mediumpurple3	4.35376	3.34804	7.05226	3.67919	5.20855	6.33448	4.33876	11.7564	6.03286	1.86703	2.36703	1.07581	3.87197	4.17767	5.2066	6.77666	4.89926	4.78179	1.88086	1.84277	3.55897	3.64858	1.85687	2.96454	3.34664	4.76127	3.78552	5.19684	4.06306	4.96027	3.20127	3.72631	0.791549	3.73601	5.52451	4.64852
Capana00g002485	skyblue3	27.6753	31.5359	29.1569	42.8812	39.525	38.5131	38.4073	34.1099	31.1954	31.6694	26.1797	25.8747	52.3141	46.5566	49.4983	44.9913	38.7721	42.1258	25.4111	18.6904	21.5132	41.8208	41.0173	40.9555	27.667	24.7164	26.9481	20.1876	20.7711	19.8561	34.2428	32.153	32.0918	26.5083	25.0686	23.1256
Capana00g002488	purple	94.5314	93.8518	85.901	71.7418	69.1914	85.6318	115.071	103.108	100.851	85.3664	76.9798	101.2	54.0832	55.0981	54.9543	86.3963	91.6621	91.3306	53.6642	61.3928	63.0897	55.1993	53.285	53.1597	66.1929	71.1073	56.1452	88.4216	80.6106	73.2438	69.2409	68.9597	69.0761	82.4895	86.86	80.8832
Capana00g002489	darkolivegreen	17.6313	18.9803	19.4062	16.3877	22.3855	20.5049	19.4302	12.4946	17.2398	20.0286	20.3118	22.891	26.334	27.8918	26.3241	12.2802	17.3662	12.4928	13.1235	13.3688	16.1839	18.3822	18.8698	17.8665	15.4769	14.5447	16.5319	16.407	17.2885	16.0865	15.296	16.0038	18.4048	18.0016	20.2166	18.1057
Capana00g002490	skyblue	16.6985	18.6024	15.2205	50.1646	43.776	49.7748	29.1956	16.7954	23.2483	22.4195	23.2663	27.5866	38.2626	56.3635	69.8038	22.9303	31.6924	24.0961	20.0196	25.656	26.8425	54.3565	75.0579	52.2801	30.4129	36.5994	39.8106	17.1411	14.6893	16.8755	54.3856	64.306	72.9201	19.4624	23.7367	21.4335
Capana00g002491	paleturquoise	1.39889	0.85852	0.818647	1.09548	2.13922	1.59364	1.22833	0.761284	0.434092	0.727591	1.47759	1.39936	2.37367	0.986763	1.88156	1.31582	1.85147	0.897236	0.621378	3.66921	1.03085	2.71689	2.5124	2.16815	1.29468	3.18092	3.22091	0.563067	0.876211	0.707705	3.01223	2.11458	4.21371	0.879484	1.25489	0.972711
Capana00g002492	skyblue	1.55479	0.755854	0.856156	1.22908	1.49236	1.85925	0.855733	0.55614	0.508412	0.783897	1.27205	2.24997	2.20055	0.790881	1.91243	0.163012	1.12443	0.294747	1.25384	6.87911	4.5064	4.03718	4.16728	2.74869	0.935023	3.42228	3.03807	1.57004	2.57706	2.54228	5.35044	5.3412	8.56171	2.62076	2.52113	2.36896
Capana00g002493	darkgrey	2.51876	1.80565	1.71231	2.5492	4.70321	3.34665	1.61079	2.0021	1.84877	1.68538	2.01067	4.7445	5.10505	3.69078	2.8124	2.49952	3.99799	1.65762	2.63306	13.5419	3.52675	5.26711	3.65222	2.19895	3.45318	8.84088	8.56184	2.01876	1.54624	1.88479	5.09865	5.60562	5.94077	2.1052	4.519	1.24089
Capana00g002494	turquoise	16.4518	24.1605	18.5118	11.404	13.9881	20.1738	26.3081	15.3153	17.2462	23.7966	19.729	17.4558	13.7997	11.1517	12.2159	15.0209	17.9069	16.1818	17.151	14.7567	24.1907	13.1924	12.1731	9.31443	14.9161	17.7352	13.8502	18.3916	17.908	18.5917	18.5381	15.1051	20.4734	15.8366	16.7175	15.3263
Capana00g002497	purple	0.52863	0.965813	0.237821	8.42147	4.79365	10.0931	6.14114	1.14936	2.6345	2.58686	4.55478	4.15755	6.36868	8.85787	8.04347	6.35747	5.37229	10.35	23.6557	17.7386	19.5931	20.6471	20.7428	13.7435	22.3	19.9633	24.3835	0.403751	1.13391	1.6218	16.1772	19.3024	25.6269	9.45192	5.18496	2.03054
Capana00g002498	darkgrey	0.22512	0	0	0	0.256226	0	0	0	0	0	0	0	0	0	0	0	0.154881	0.19404	0	0.894897	0	0	0	0	0	0	0	0	0	0	0	0.251295	0	0	0	0
Capana00g002499	lightcyan	2.64465	3.17906	2.69065	3.32167	4.48638	3.81218	4.27488	2.73571	3.66777	2.15564	2.40108	2.21091	3.68507	2.94835	2.74583	3.39629	4.30585	4.32603	2.89241	2.82569	4.38649	4.38842	5.1245	5.86729	4.71886	3.11733	3.95866	3.47339	5.31187	5.21328	3.54659	4.33933	2.83952	5.96305	4.13957	2.70477
Capana00g002500	skyblue3	34.2676	26.7908	28.6337	74.9738	69.9602	67.4111	42.9376	30.3282	36.5132	51.2277	62.8641	69.2111	68.3369	66.2231	64.854	54.5547	63.3014	46.0898	45.4307	29.5931	34.8365	61.7305	48.5558	69.8167	47.7204	43.7766	37.5616	15.4894	19.6372	14.5085	50.5459	49.0227	56.9033	28.3128	21.4058	31.0221
Capana00g002501	turquoise	0	3.34913	3.31383	21.5717	15.9723	27.6592	9.18781	5.25946	6.36249	7.91065	4.50707	4.89507	14.7341	20.7464	18.4146	10.4054	14.771	12.8736	6.3206	5.21167	0	13.662	15.4108	10.8314	9.82849	12.4038	12.2994	0	4.18734	1.43792	11.398	8.30649	7.84325	4.14715	2.06411	0.175157
Capana00g002502	paleturquoise	9.7641	10.8759	12.9375	4.91632	6.42169	6.95891	8.2553	9.34315	6.65558	4.86016	3.89823	2.78801	7.68285	8.80515	7.19975	6.14012	5.91369	5.70058	4.55561	4.93219	4.19291	7.37395	7.39809	6.43194	6.32389	7.98531	5.95778	8.58889	3.35018	3.50659	8.62364	9.99492	9.78481	5.15559	9.13315	5.97881
Capana00g002503	tan	2.74511	0.642389	1.15486	0.373685	0.277541	0.840641	0.28566	0	1.04468	2.48456	3.28297	0.585222	0.217508	0.940708	0.616123	1.73528	0.437502	0.10015	0.597213	0	2.16684	0.817385	0.76524	0.53254	0.458926	0.364391	0.831667	0.551889	2.43217	1.30413	0.636862	1.22142	0.805009	0.458895	1.02215	0
Capana00g002504	thistle2	0	0	0	0	0	0	0	0	0	0	0	0	0	0	0	0.610318	0	0	0	0	0	0	0	0.343272	0.512162	0	0	0	0	0.0149789	0	0	0	0	0	0
Capana00g002505		0	0	0	0	0	0	0	0	0	0	0	0	0	0	0	0	0	0	0	0	0	0	0	0	0	0	0	0	0	0	0	0	0	0	0	0
Capana00g002506		0	0	0	0	0	0	0	0	0	0	0	0	0	0	0	0	0	0	0	0	0	0	0	0	0	0	0	0	0	0	0	0	0	0	0	0
Capana00g002507	salmon4	0	0	0	0	0	0	0.0503372	0	0	0	0.041034	0	0	0	0	0	0	0	0	0	0	0	0	0	0	0	0	0	0	0	0	0	0	0	0	0.112808
Capana00g002508	purple	0	0	0	0.0455214	0	0	0.187262	0	0	0	0	0	0.186801	0	0.168744	0	0.0416457	0.0404297	0.0651223	0.389022	0.117558	0	0.0936468	0.16604	0.0832091	0.0475316	0.276189	0	0.154624	0	0.251785	0.157512	0.116486	0.0859266	0.0531851	0
Capana00g002509	darkgreen	0.0310959	0.167967	0.0475642	0	0	0	0.215436	0.037076	0.138658	0.519527	0	0	0	0.0527254	0	0.108675	0.0612962	0.0404297	0	0.00341152	0	0	0	0.055546	0.0832091	0	0	0.125112	0.0515413	0	0	0.0752185	0.0582429	0	0	0.0739667
Capana00g002512	turquoise	0.0310959	0.0419919	0.33295	0.0910429	0	0	0	0.074152	0.0924386	0.0683959	0.369306	0	0.20218	0	0.0562481	0.108675	0.0636408	0.0404297	0.102056	0.0537202	0.195931	0.0526711	0	0	0.0832091	0.0475316	0.118367	0.168525	0.309248	0.0438323	0	0	0	0.12889	0.239337	0.151649
Capana00g002515	green	16.968	14.6041	14.108	9.19996	8.42212	9.5963	10.6461	9.94851	12.9377	11.5576	13.8023	14.6632	9.0138	7.3219	8.41704	10.4098	10.3482	10.6779	10.0909	11.5998	10.7016	10.8385	13.9348	11.508	11.6304	10.7536	11.3356	9.74491	14.2038	12.5648	16.715	16.7891	12.6583	12.3878	15.7273	10.2759
Capana00g002528	paleturquoise	0	0	0	0.0455214	0.271339	0.159364	0	0.074152	0	0.235169	0.20517	0	0.151635	0.158176	0.337488	0.108675	0.29152	0	0.0835891	0.216324	0.117558	0.105342	0.0936468	0.494764	0.124814	0.142595	0	0	0	0.0438323	0.188839	0.211533	0.0582429	0.0429633	0	0.0564039
Capana00g002531	green	83.636	35.583	233.866	5.46257e-07	0.0851632	9.57249e-05	19.1861	0.0364411	0.0924089	244.574	339.889	318.151	0.00107929	0.000444581	0.545386	0.922894	0.00151499	0.000400456	0.00455975	0.00973861	0.957684	5.26711e-08	2.4742	0.268309	9.90188e-06	0.123625	1.54271e-05	99.6069	58.947	0.269212	0.000274949	0.0285497	21.5134	0.00224535	0.00796658	3.30924
Capana00g002535	floralwhite	0	0	0	0	0.0904463	0.106243	0	0	0	0	0	0	0	0	0	0	0	0	0	0	0	0	0	0	0	0	0	0	0	0	0	0	0	0	0	0
Capana00g002536	midnightblue	0	0	0	0	0	0	0	0	0	0.0784252	0	0	0	0	0	0	0	0	0	0	0	0	0	0	0	0	0	0	0.206183	0	0	0	0	0	0	0
Capana00g002537	lightcyan	165.86	147.839	140.11	59.7744	70.5048	69.6239	120.084	126.091	119.272	63.585	112.451	152.035	52.88	55.309	51.3952	56.6232	51.2287	54.3352	41.904	46.1426	55.1602	45.014	48.9042	47.2178	48.3409	54.922	42.4241	57.8099	79.3542	66.4859	62.0398	54.1481	63.0771	64.7751	76.7301	90.5029
Capana00g002538	red	150.393	121.07	126.568	83.6313	89.2155	95.5444	122.068	137.997	106.936	160.767	243.975	251.923	75.5648	83.4741	85.5638	101.716	105.854	93.8568	85.02	98.2977	101.195	68.209	74.0668	66.3534	81.4027	101.623	81.7029	68.2511	84.3215	78.3145	94.192	92.3932	97.312	70.9563	91.7596	84.4388
Capana00g002539	paleturquoise	217.028	182.427	182.97	26.9828	44.3633	34.4509	78.4095	170.145	109.664	70.4525	120.768	84.0095	22.2086	19.3934	19.1069	28.0635	31.5688	29.7319	25.2959	41.9372	47.9214	26.3911	22.3437	26.1417	24.3477	32.7563	25.395	122.353	158.878	148.785	40.563	28.0783	38.067	78.1071	108.312	154.241
Capana00g002540	tan	1.8362	1.88963	0.285385	0.95595	0.904463	1.06243	2.36585	3.15146	0.647357	5.25211	10.0944	3.52169	0.657086	0.790997	0.899969	1.41277	0.791268	1.37642	0.125384	0.173227	0.979653	0.632053	0.655527	0.769633	0.249759	0.712974	0.473466	0.0367047	0	0	0.755356	0.529142	0.116486	0.12889	0	0
Capana00g002541		0	0	0	0	0	0	0	0	0	0	0	0	0	0	0	0	0	0	0	0	0	0	0	0	0	0	0	0	0	0	0	0	0	0	0	0
Capana00g002542	green	0.208944	0.329528	0	0.429536	0	0	0	0.885766	0.892801	0.251433	0	0	0.5937	0.574658	0.388058	0	0.645409	0.74671	0	0	0	0	0.534499	0.3576	0.280907	0.495174	0.379735	0.491087	0.558388	0.353195	0.308658	0.528709	0	0.70266	0.941804	0.170267
Capana00g002543	paleturquoise	0.404246	0.0839837	0.0475642	0.0455214	0.0904463	0.0531215	0.100674	0.259532	0.138658	0.0391948	0.246204	0	0.050545	0.0527254	0	0	0.0416457	0	0.125384	0	0	0.0526711	0.0468234	0.0549738	0.0416046	0	0	0.0734093	0.154624	0.438323	0	0.0528832	0.0582429	0.0859266	0.0475685	0.225616
Capana00g002544	mediumpurple3	48.2479	47.3198	45.6144	42.6468	55.1715	46.1091	54.894	56.0326	59.4053	49.5949	40.7994	34.183	47.7145	46.084	48.259	47.2278	49.8786	45.5451	34.183	46.6346	37.2164	37.9958	37.8462	38.2078	42.0506	44.791	41.6233	44.1019	40.8802	36.5293	41.7368	36.7265	36.8043	40.2719	49.2875	43.5999
Capana00g002545	darkseagreen4	0	0	0	0	0	0	0	0	0	0	0	0	0	0	0	0	0	0.0404297	0	0	0	0	0	0	0	0	0	0	0	0	0	0	0	0	0	0
Capana00g002546	skyblue	24.5035	25.2791	21.3088	43.6095	38.1231	40.9035	35.085	22.95	29.1644	31.8654	30.9397	36.2441	36.6452	36.6969	34.705	34.9932	36.3567	36.225	34.8149	35.2176	36.7958	54.4092	53.7532	46.068	37.1113	43.3964	40.8364	32.0432	28.3477	32.2606	48.2169	56.0033	56.7868	35.2299	38.6732	35.8165
Capana00g002547	darkslateblue	0	0	0	0	0.109183	0	0	0	0	0	0	0	0	0.21904	0	0.161096	0	0	0	0	0	0.125832	0	0	0.122499	0.120763	0	0.170447	0	0	0.122211	0	0	0	0	0
Capana00g002549	midnightblue	0	0.0772108	0.202917	0.635292	0	0.164824	0.257587	0.226282	0	0.326568	0	0.230404	0	0	0.181445	0.371983	0.126675	0.0653512	0.39133	0	0.0786786	0.193046	0	0	0.187216	0.0988856	0	0	0.634818	0	0.11043	0	0.180025	0.0900929	0.24678	0
Capana00g002550	darkorange	2.25879	1.59556	3.00854	1.86513	1.63419	2.21056	2.06148	1.86608	1.4105	1.54312	1.34107	1.70485	1.31383	1.73389	1.74685	2.25485	1.67668	1.58626	0.975374	1.1369	1.35684	1.57878	1.55473	1.29033	1.92364	0.871065	1.16863	0.701772	1.5078	2.11445	1.62748	1.43564	1.56489	1.39251	1.20231	1.67002
Capana00g002556	turquoise	3.85589	4.24118	2.37821	0.95595	2.08027	2.28422	2.11416	1.59427	1.80255	1.72457	2.87238	2.24997	1.46581	1.31814	1.18121	3.04289	2.08228	2.14277	0.668713	0.822032	1.37151	1.36945	1.26423	0.934555	0.9153	0.522848	0.907477	3.8907	3.45327	2.27928	1.95134	1.85091	1.68904	2.1052	2.23572	1.57931
Capana00g002557		0	0	0	0	0	0	0	0	0	0	0	0	0	0	0	0	0	0	0	0	0	0	0	0	0	0	0	0	0	0	0	0	0	0	0	0
Capana00g002564	black	16.5688	22.2679	24.3413	22.6067	30.283	22.8584	18.4082	18.771	20.2859	17.4878	20.3587	7.30153	20.4668	18.9264	14.4012	16.7383	18.6165	16.2066	17.7448	10.3028	24.3846	21.1789	23.4051	20.1511	16.4812	22.8623	21.5129	20.8083	21.7266	24.527	22.9715	23.4748	18.1517	17.9606	27.2689	22.2604
Capana00g002565	purple	0.248767	0.125976	1.18911	0.136564	0.180893	0.106243	0.503372	0.444912	0.554632	1.88135	0.656544	1.36955	0.50545	0.316353	0.449984	0.326024	0.29152	0.242578	0.961275	1.99018	1.80256	0.632053	0.655527	1.31937	1.49776	0.427785	0.631288	0.440456	0.103083	0.219162	1.57366	1.63938	1.45607	0.687412	0.285411	0.28202
Capana00g002566	palevioletred3	3.84101	2.43655	4.29516	3.1619	8.46004	4.50856	4.41305	5.47671	1.88121	1.17961	4.47236	0.254084	2.19706	2.77166	4.17269	2.83607	3.20998	2.26397	1.3083	1.78734	1.88217	3.0305	2.31885	2.63897	2.20611	1.87851	1.39643	2.35899	1.15001	2.00362	2.38097	1.53769	2.26324	1.55392	3.01814	1.93175
Capana00g002572	skyblue3	0.684109	0.251951	0.713463	0.424203	0.135669	0.318729	0.225575	0.18538	0.186582	0.548728	0.861714	0.662261	0.485348	0.474529	0.770842	0.434699	0.442118	0.242578	0.250767	0.346119	0.983451	0.790066	0.427691	0.669219	0.45765	1.07979	0.078911	0.750591	0.257706	0.964312	0.566517	0.634598	0.465943	0.741832	0.992525	0.394827
Capana00g002574	midnightblue	0	0	0	0	0	0	0	0	0	0	0	0	0	0	0	0	0	0	0	0	0	0	0	0	0	0	0	0	0.154624	0	0	0	0	0	0	0
Capana00g002575	purple	0.0310959	0	0	0.182086	0	0.159364	0.0503372	0.037076	0.0462193	0	0.164136	0	0	0.105451	0	0.0543373	0.0832914	0	0.250767	0.302854	0.156744	0.105342	0.14047	0.0549738	0.0832091	0.190127	0.197278	0.0734093	0	0.0876647	0	0	0	0.0859266	0.142705	0.225616
Capana00g002580		0	0	0	0	0	0	0	0	0	0	0	0	0	0	0	0	0	0	0	0	0	0	0	0	0	0	0	0	0	0	0	0	0	0	0	0
Capana00g002582	turquoise	0.279863	0.461911	0.0951284	0.364172	0.452232	0.424972	0.100674	0.37076	0.184877	0.117585	0	0	0.555996	0.790881	0.224992	0.380361	0.333165	0.283008	0.45974	0.0432648	0.313489	0.579382	0.842821	1.37435	0.249627	0.142595	0.197278	0.0367047	0.309248	0.262994	0.692409	0.423066	0.291214	0.25778	0.142705	0.451231
Capana00g002584	darkgreen	0.0932876	0	0	0.0455214	0.0452232	0	0	0.259532	0.0924386	0.391948	0.369306	0	0.151635	0	0.0562481	0	0.0416457	0.0404297	0	0	0	0	0.0468234	0.0549738	0.0832091	0	0.0394555	0	0	0	0.125893	0	0	0.0429633	0	0.394827
Capana00g002586		0	0	0	0	0	0	0	0	0	0	0	0	0	0	0	0	0	0	0	0	0	0	0	0	0	0	0	0	0	0	0	0	0	0	0	0
Capana00g002588	darkslateblue	0	0	0	0	0	0	0	0	0	0	0	0	0	0.158176	0	0	0	0	0	0	0	0	0	0	0	0	0	0	0	0	0	0	0	0	0	0
Capana00g002589		0	0	0	0	0	0	0	0	0	0	0	0	0	0	0	0	0	0	0	0	0	0	0	0	0	0	0	0	0	0	0	0	0	0	0	0
Capana00g002590		0	0	0	0	0	0	0	0	0	0	0	0	0	0	0	0	0	0	0	0	0	0	0	0	0	0	0	0	0	0	0	0	0	0	0	0
Capana00g002593		0	0	0	0	0	0	0	0	0	0	0	0	0	0	0	0	0	0	0	0	0	0	0	0	0	0	0	0	0	0	0	0	0	0	0	0
Capana00g002594		0	0	0	0	0	0	0	0	0	0	0	0	0	0	0	0	0	0	0	0	0	0	0	0	0	0	0	0	0	0	0	0	0	0	0	0
Capana00g002595	saddlebrown	2.51876	0.0419919	0	0.0455214	0	0	0.453035	0.37076	0.0924386	0.156779	0.164136	0	0	0	0.0562481	0.108675	0	0	0.0417946	0.216324	0.0783722	0.579382	0.0468234	0.659686	0.124814	0.0475316	0.078911	0	0	0.0876647	0.377678	0.423066	0.291214	0.12889	0.0951369	0.0564039
Capana00g002600	skyblue	13.5587	12.2607	23.0286	39.8987	42.8424	39.4406	17.4956	8.85396	12.5232	27.5093	19.6235	17.3799	43.7272	40.6834	34.7985	31.2064	14.3658	22.7664	43.6802	37.7513	65.4857	62.4256	56.0244	52.0659	12.2342	31.618	30.4122	29.3036	42.902	39.0771	63.856	73.8912	98.0498	27.5878	26.8125	34.1322
Capana00g002601	lightcyan	0.654364	0.81534	0.387507	0.446384	0.264245	0.833733	0.210762	0.354303	0.535294	0.636159	0	0.880423	0.235796	0.148074	0.29334	0.408576	0.255706	0.629213	0.0657306	0.286748	0.0395682	0.291145	0.341004	0.412675	0.120028	0.295734	0.297786	0.243144	0.651147	0.231636	0.419984	0.0652429	0.454875	0.272558	0.231567	0.420581
Capana00g002602	salmon4	0	0	0	0	0.804078	0	0	0.318597	0	0	0	0	0	0.416174	0	0	0	0	0	0	0	0	0	0	0	0	0	0	0	0	0	0	0	0	0	1.0303
Capana00g002603	darkgreen	0.0310959	0.0419919	0	0.0455214	0.0452232	0.0531215	0.151012	0	0	0.235169	0	0	0	0	0	0	0	0.161719	0.125384	0	0	0	0	0	0.0832091	0.0475316	0.0394555	0	0	0	0	0.0528832	0	0.0429633	0	0
Capana00g002604	green	2.19884	1.44886	0.905219	2.73669	3.01087	3.66912	2.70668	2.11943	2.78249	1.54951	1.00705	0.755439	3.60793	1.58565	3.01489	1.69108	2.96948	2.08863	1.72437	0.777132	1.62371	3.6005	2.27434	2.49105	1.4649	2.97528	2.73051	1.66479	2.80095	3.24598	2.73517	2.40528	1.0038	2.886	2.35532	4.07964
Capana00g002605	red	5.78523	2.16387	0.000445534	1.38291	1.84022	2.43502	1.34586	1.19968	0.76772	3.27394	5.81726	7.42873	0.542605	0.263555	1.20968	0	1.05526	0.922116	1.02053	0.566574	1.93501	0.670353	1.01464	0.797782	0.395773	0	0.629496	1.7565	2.45593	0.647718	2.03258	0	2.28762	1.11863	0	1.84232
Capana00g002608		0	0	0	0	0	0	0	0	0	0	0	0	0	0	0	0	0	0	0	0	0	0	0	0	0	0	0	0	0	0	0	0	0	0	0	0
Capana00g002610	green	0.354703	0.465453	0.33027	0.0588054	0.304956	0.544903	0.120469	0.320134	0.141772	0.556757	0.482409	0	0.138222	0.399915	0.134634	0.0621654	0.0515123	0.0459659	0.272035	0.456786	0.542555	0.219415	0.461545	0.496	0	0.132685	0.0953418	0.368675	0.217205	0.264073	0.520192	0.45266	0.42934	0.29915	0.370793	0.0742612
Capana00g002611		0	0	0	0	0	0	0	0	0	0	0	0	0	0	0	0	0	0	0	0	0	0	0	0	0	0	0	0	0	0	0	0	0	0	0	0
Capana00g002614	paleturquoise	0.15679	1.30713	0.0586671	0.529234	1.31372	0.627222	0.229118	0.335578	0.662143	0.270822	0.536972	0.758818	0.769435	0.674848	0.310643	0.542384	0.492253	0.217213	0.562879	0.240599	0.603178	1.17258	0.596843	0.760807	0.925126	1.24846	0.42449	0.126459	0.111688	0.202227	0.927271	0.832993	0.722632	0.14126	0.11749	0.855136
Capana00g002617	darkgreen	0.124383	0.125976	0	0.0455214	0.0904463	0.106243	0.251686	0.074152	0.0924386	0.744702	0.369306	0	0.353815	0.158176	0.0562481	0.108675	0.0416457	0.0808593	0.0835891	0.0865297	0.274303	0	0.0468234	0.109948	0.0416046	0.0485594	0.0394555	0.146819	0	0	0	0.0528832	0.0582429	0.171853	0.237842	0
Capana00g002618	bisque4	0	0	0	0	0	0	0	0	0	0	0	0	0	0	0	0.0543373	0	0	0	0	0	0	0	0	0	0	0	0	0	0	0	0	0.0582429	0	0	0
Capana00g002620	turquoise	21.9924	18.488	16.5029	4.62769	6.04521	6.50842	10.4599	14.588	7.60847	10.7939	9.20579	30.5256	3.62151	3.84147	4.27633	10.8879	5.61582	11.4024	10.2708	14.2342	15.7553	6.43846	6.67625	4.16461	5.8009	6.97223	8.37867	14.0223	8.86774	8.29872	2.69488	3.76281	6.47355	6.02347	5.80363	4.95705
Capana00g002623	violet	0	0.209959	0	0.364172	0.226116	0.265607	0	0	0.138658	0.58584	0	0	0.960085	0.701511	0.731225	0.370585	0.198055	0.121289	0.481883	1.22174	0.548606	0.622903	1.07694	0.43979	1.25931	0.160613	0.795151	0.504406	0.154624	0	2.34526	1.3906	2.0385	0.902229	3.13449	0.733251
Capana00g002624	turquoise	45.7109	53.3297	59.4077	73.7447	66.7494	78.1417	62.7202	44.8249	57.8666	80.9766	71.5633	72.6838	88.8582	82.3044	78.9723	76.2896	73.6296	81.4658	55.336	58.8402	53.8809	97.2834	102.637	87.5733	58.2048	69.9666	72.3219	50.7259	58.8601	54.5274	81.7043	75.7287	73.6773	66.2064	64.0272	44.2207
Capana00g002625	red	15.5479	12.2616	13.7461	13.3378	12.6625	14.5553	14.3461	11.0486	14.2818	14.2669	16.5777	15.5541	10.9177	14.2886	12.8808	12.2802	11.286	10.067	10.0725	9.86438	10.6586	13.7998	14.7494	12.8639	9.19461	11.6928	12.3101	10.7912	8.76202	9.81844	13.3446	11.9516	13.1047	10.569	11.7018	10.4347
Capana00g002626	orangered3	0.0918012	0.0868934	1.09621	0.480194	0	0	0.0999947	0.350666	0.0848895	0	0.422251	0	0.515604	0	0.18588	0.915086	0.27735	0.111528	0.648214	0.629122	0.175183	0.973662	0.185387	0.340697	0.874973	0.230055	0.225112	0.461697	0	0	0.715071	0.200669	0	0	0.612061	0.538061
Capana00g002627	black	4.18156	2.72394	3.00922	1.41116	1.31147	2.01862	1.71147	2.70039	2.11103	5.84003	3.07755	8.95097	1.33577	2.72669	2.02493	1.63012	2.29781	2.30449	2.80024	3.02854	2.23361	2.68622	2.43482	2.41885	1.8306	2.65632	2.52515	1.94535	0.721578	0.832815	4.70919	4.7066	3.31984	1.33186	2.37842	0.676847
Capana00g002628		0	0	0	0	0	0	0	0	0	0	0	0	0	0	0	0	0	0	0	0	0	0	0	0	0	0	0	0	0	0	0	0	0	0	0	0
Capana00g002629	black	1.13542	0	0.204665	0.165142	0.0777933	0	0	0.247919	0	0	0	1.19559	0.498177	0	0.139412	0.0847029	0	0.379929	0	0.434177	0	0	0	0	0	0.0485473	0	0	0	0	0.18268	0.500387	0.266863	0	0	0
Capana00g002630	ivory	0	0	0	0	0.180893	0	0	0	0.00625051	0	0	0.223221	0.187194	0.0363796	0	0	0	0	0	0	0	0.397639	0	0.250045	0.0890157	0.0860912	0.534847	0.330738	0.0515413	0	0.700785	0	0.221804	6.64212e-05	0	0
Capana00g002632	midnightblue	0.686563	0.155645	0.322178	0.050869	0	0	0	0	0.135493	0	0.636066	0	0.0771186	0	0	0	0	0	0	0	0	0	0	0	0	0	0	0	0.939876	0.609132	0.178452	0	0	0	0	0
Capana00g002633	paleturquoise	23.0323	14.1808	17.9925	5.2585	6.46395	4.04122	7.08664	8.98812	4.04834	5.83638	6.84169	7.04379	3.84981	4.29266	6.09302	4.97302	6.26796	4.91093	4.40559	4.86397	3.62186	5.67602	4.9513	6.10672	3.02863	5.95413	5.05174	13.8552	3.6432	9.77319	10.5372	13.9353	7.30645	4.4807	8.91197	4.08181
Capana00g002634	ivory	0	0	0	0	0	0	0	0	0	0	0.0758622	0	0	0	0	0	0.0822615	0	0	0	0	0	0	0	0	0	0	0	0	0	0.368243	0.0929879	0	0	0	0
Capana00g002635	turquoise	2.88257	3.9514	6.83888	5.7351	7.74848	7.76217	6.29973	3.33763	3.13752	9.78031	2.86576	5.44459	7.4037	5.42185	4.17021	6.62287	6.16393	5.04015	6.08139	5.229	6.25019	7.94911	6.87315	7.96299	4.59805	5.94662	5.1566	6.0059	3.49134	6.8711	6.48647	5.38652	8.08128	5.71679	2.27705	4.1706
Capana00g002636	paleturquoise	302.127	221.549	302.604	38.7388	50.1977	48.6061	227.625	289.304	171.474	241.832	235.248	173.884	28.659	29.6844	30.0927	127.258	83.2081	140.857	79.8276	81.9869	103.53	34.1308	28.8432	29.2461	72.9328	59.3195	52.9887	185.212	185.085	177.477	45.699	44.6863	40.77	121.758	122.251	156.239
Capana00g002637	cyan	0	0	0	0	0	0	0	0	0	0	0	0	0	0	0	0	0	0	0	0	0	0	0	0	0	0	0	0.440139	0	0	0	0	0.30808	0	0	0
Capana00g002638	red	45.3999	45.0993	48.2777	35.8254	34.5053	36.2288	53.2064	36.4086	47.3748	55.5391	67.542	86.1837	44.2775	47.5056	53.7731	46.7844	51.2658	47.5049	34.7313	34.309	33.1515	35.9743	35.8199	36.8324	36.7368	39.9884	36.7331	38.5766	40.7691	42.9995	34.7464	31.7828	35.3534	38.7099	41.4321	36.6061
Capana00g002640	bisque4	0	0	0	0	0	0.0531215	0	0	0	0	0	0	0	0	0.0640584	0	0	0	0	0	0	0.0572099	0	0.0549738	0	0	0.078911	0	0	0	0	0	0.127095	0	0	0
Capana00g002642	royalblue	7.429	8.16608	5.94415	7.3261	5.61711	5.3357	6.60023	5.42689	7.57266	0	0	5.38139	5.47419	5.44467	4.93902	3.44077	7.28361	0	8.75898	6.76543	6.14917	5.92216	6.0485	6.58312	6.63349	6.58927	5.30264	15.4655	12.8847	11.8058	9.31468	6.47612	7.62767	10.9389	9.80953	10.558
Capana00g002643	paleturquoise	0.938385	2.24771	2.31998	2.71308e-05	0	0	0.127117	0	0	1.9115	0.0318915	0	0	0.429347	0	0	8.32914e-08	0	0.148987	1.07871	0	0	0	0	1.51372	0	0	0	0.306158	1.31497e-07	0	1.2692e-06	4.077e-07	0	0	0
Capana00g002644	violet	0	0.335935	0.160868	0	0.518388	0.411476	0.0462464	0	0.38963	0.235169	0	0	0.30327	0	0	0	0	0.0808593	0.0379389	0.129795	0	0.456252	0	0	0	0.237658	0.417069	0.0668679	0	0	0	0	0	0.230116	0.560648	0.104899
Capana00g002645	skyblue	0	0.167967	0	0.864908	0.271339	1.75301	0.100674	0.037076	0.0924386	0	0	0	0.859266	0.896332	0.674977	0.543373	0.58304	0.768164	0.167178	0.0432648	0.391861	1.94883	2.48164	1.09948	0.374441	1.14076	3.15644	0	0.0515413	0	0.944195	0.581715	1.33959	0.0859266	0.142705	0.112808
Capana00g002646		0	0	0	0	0	0	0	0	0	0	0	0	0	0	0	0	0	0	0	0	0	0	0	0	0	0	0	0	0	0	0	0	0	0	0	0
Capana00g002647	green	1.69769	1.42372	1.56659	0.420004	0.167714	0	0.537025	0.724563	0.474073	1.50163	0.808697	0.996892	0.565803	0	0.5043	0	0.607624	0.349737	0.362982	0	1.06009	0.861789	0.557813	0.17107	0	0.0673284	0.20855	1.51799	1.13868	0.186498	1.45517	1.27723	1.73878	0.687431	1.02955	0.357468
Capana00g002648	skyblue	17.7788	14.5182	13.6102	31.6486	31.8288	33.245	24.1989	13.5714	18.0051	12.4361	19.5581	24.9076	27.586	27.652	30.4227	15.584	17.8448	14.5525	31.7365	37.455	40.5308	51.2447	51.8402	42.8322	29.0902	38.7036	31.8994	31.7569	22.769	29.8357	55.0481	55.38	81.7794	27.2587	31.5684	33.8009
Capana00g002649	skyblue	3.30216	5.55003	4.82902	11.0533	12.7869	10.946	6.84088	3.7804	5.85858	6.80503	4.92886	5.38722	12.4058	12.0587	13.1183	6.95524	11.2186	7.93403	10.3444	9.25039	14.2711	14.7451	14.3652	14.6326	11.5022	10.3705	11.4681	9.51336	12.7632	10.997	13.5729	15.5862	17.1298	12.3838	10.2907	9.63513
Capana00g002651	black	2.79916	3.35449	3.15302	3.31317	3.76025	4.37999	2.29383	4.30033	2.37413	2.60541	3.22887	0.231182	2.68622	3.7646	2.73884	5.13839	3.40904	3.70469	1.76163	2.38411	3.77678	3.01916	2.77872	3.76306	3.50229	2.7826	2.35184	1.6366	3.47252	3.66927	3.71237	2.48473	4.03199	2.79203	2.32691	3.28117
Capana00g002654		0	0	0	0	0	0	0	0	0	0	0	0	0	0	0	0	0	0	0	0	0	0	0	0	0	0	0	0	0	0	0	0	0	0	0	0
Capana00g002655	darkslateblue	0	0	0	0	0	0	0	0	0	0	0	0	0	0.0527254	0	0	0	0	0	0	0	0	0.0468234	0	0	0	0	0	0	0	0	0	0	0	0	0
Capana00g002657	darkgreen	0	0.0847505	0	0	0	0	0	0	0	0.195974	0	0	0	0	0.0562481	0	0	0	0	0	0	0	0	0	0	0	0	0	0	0	0.0629463	0	0	0.0429633	0.0475685	0.0564039
Capana00g002658	tan	0	0	0.0475642	0	0	0	0.0503372	0.037076	0	0.0391948	0.41034	0	0	0.0527254	0.0562481	0.0543373	0	0	0	0	0	0.0526711	0.0468234	0.0549738	0	0	0	0.0367047	0	0.0876647	0.0629463	0	0	0	0	0.112808
Capana00g002662	plum2	0.0932876	0	0	0	0	0	0	0	0.0558243	0	0.041034	0	0.0550109	0.158176	0.301601	0	0.124828	0.168872	0.0417946	0.252736	0.210599	0.0877863	0	0.0720548	0.0472686	0	0.118367	0	0	0.0876647	0.0834959	0.0528832	0	0.0967356	0	0.112808
Capana00g002663	tan	0.0621917	0	0	0	0.0452232	0	0	0	0	0	0.200164	0	0.106727	0.0527254	0	0	0	0	0	0	0	0	0.0506927	0	0	0	0	0	0	0	0.129183	0.107988	0	0.0429633	0	0
Capana00g002664		0	0	0	0	0	0	0	0	0	0	0	0	0	0	0	0	0	0	0	0	0	0	0	0	0	0	0	0	0	0	0	0	0	0	0	0
Capana00g002665		0	0	0	0	0	0	0	0	0	0	0	0	0	0	0	0	0	0	0	0	0	0	0	0	0	0	0	0	0	0	0	0	0	0	0	0
Capana00g002668		0	0	0	0	0	0	0	0	0	0	0	0	0	0	0	0	0	0	0	0	0	0	0	0	0	0	0	0	0	0	0	0	0	0	0	0
Capana00g002670		0	0	0	0	0	0	0	0	0	0	0	0	0	0	0	0	0	0	0	0	0	0	0	0	0	0	0	0	0	0	0	0	0	0	0	0
Capana00g002671	tan	0.0932876	0.31832	0	0.0559312	0.226116	0.0531215	0.0503372	0.333684	0.0924386	0.195974	0.492408	0	0	0.421803	0.224992	0.246052	0.085466	0.242578	0.143139	0.216324	0.0391861	0.210684	0.14047	0.32045	0.152879	0.190127	0	0.256933	0.154624	0.131497	0.50357	0.15865	0.232972	0.12889	0	0.169212
Capana00g002674		0	0	0	0	0	0	0	0	0	0	0	0	0	0	0	0	0	0	0	0	0	0	0	0	0	0	0	0	0	0	0	0	0	0	0	0
Capana00g002676	lightcyan	1.37091	1.07287	0.885281	0.0708042	0.295377	0.603188	0.565443	0.835337	0.201768	0	0.60058	0.989356	0.225952	0.70538	0.107281	0.583413	0.418245	1.27047	0.146188	0.955388	0.598997	0.937779	0.141019	0.0580635	0.794309	0.620736	0.168953	0.135174	0	0	1.25684	1.23245	1.58644	0.499295	0	0
Capana00g002677		0	0	0	0	0	0	0	0	0	0	0	0	0	0	0	0	0	0	0	0	0	0	0	0	0	0	0	0	0	0	0	0	0	0	0	0
Capana00g002678		0	0	0	0	0	0	0	0	0	0	0	0	0	0	0	0	0	0	0	0	0	0	0	0	0	0	0	0	0	0	0	0	0	0	0	0
Capana00g002679		0	0	0	0	0	0	0	0	0	0	0	0	0	0	0	0	0	0	0	0	0	0	0	0	0	0	0	0	0	0	0	0	0	0	0	0
Capana00g002680	darkseagreen4	0	0	0	0	0	0	0	0	0	0	0	0	0	0	0	0	0	0.0404297	0	0	0	0	0	0	0	0	0	0	0	0	0	0	0	0	0	0
Capana00g002681		0	0	0	0	0	0	0	0	0	0	0	0	0	0	0	0	0	0	0	0	0	0	0	0	0	0	0	0	0	0	0	0	0	0	0	0
Capana00g002682	bisque4	0	0	0	0.324428	0.482233	1.92728	0.592369	0.727172	0.67188	0	0	0	0.61697	0.0313794	0.653039	0.173246	0.884836	1.51698	0	0	0.814087	1.06623	0.160258	2.05142	1.70239	0	0	1.32329	1.0747	0	0	0.223011	2.62849	0.237875	0.352588	0
Capana00g002684	black	1.05403	0.858842	1.01477	0.764861	0.397928	0.543527	0.438215	0.74649	0.482342	0.766895	0.25022	1.52035	0.258075	0.559866	0.213453	0.606111	1.23857	0.467321	0.623905	0.346101	0.261524	0.58976	0.456306	0.504768	0.967302	0.447386	0.483935	0.58994	1.07524	0.358033	0.605075	0.506455	0.502965	0.544042	0.566819	0.704655
Capana00g002686	turquoise	40.0572	38.1903	48.0098	23.8269	25.2519	20.2746	33.4863	37.9649	31.3803	44.6783	29.6483	27.9383	36.3623	40.2067	36.73	36.6481	40.2187	42.3768	53.5213	54.1112	46.3195	26.5663	29.5303	41.6135	49.5313	35.8861	40.5175	56.1571	58.2006	58.7197	24.5628	25.5053	24.8291	38.1012	26.6479	43.0182
Capana00g002689	coral2	0	0	0	0	0	0	0	0	0	0	0	0	0	0	0	0	0	0	0	0	0	0	0.00973547	0	0	0	0	0	0	0.0438323	0	0	0	0.0859266	0	0
Capana00g002690	coral2	0.186575	0.0839837	0.237821	0.391306	0.361785	0.159364	0.151012	0.18538	0.138658	0.195974	0.123102	0.440212	0.252725	0.105451	0.393736	0.163012	0.0416931	0.549363	0	0	0.117558	0.394025	0.234117	0.219895	0	0.237658	0.078911	0.587275	0.206165	0.276653	0.377678	0.15865	0	0.636446	0.332979	0
Capana00g002691		0	0	0	0	0	0	0	0	0	0	0	0	0	0	0	0	0	0	0	0	0	0	0	0	0	0	0	0	0	0	0	0	0	0	0	0
Capana00g002693	skyblue2	0	0	0	0	0	0	0	0	0	0	0	0	0	0	0	0	0.0416457	0	0	0	0	0	0	0	0.0416046	0	0	0	0	0	0	0	0	0	0	0
Capana00g002694	black	0.404246	0.293943	0.380514	0.31865	0.226116	0.212486	0.151012	0.259532	0.462193	0.391948	0.41034	0	0.20218	0.421803	0.562481	0.0543373	0.249874	0.161719	0	0.389384	0.156744	0.0526711	0.374587	0.164921	0.291232	0.142595	0.315644	0.0734093	0.360789	0.175329	0.440624	0.423066	0.349457	0.386669	0.332979	0.451231
Capana00g002699	black	3.66148	4.32046	1.42417	2.95968	1.95454	3.81376	3.06357	3.49301	2.41922	3.02354	4.21623	5.8556	2.1364	2.37264	2.12115	2.55679	2.96226	2.37283	3.66424	1.26505	3.20648	2.90672	3.25603	2.58074	2.72643	3.29825	2.43273	4.48195	2.88631	2.29959	3.34987	2.97009	3.11665	3.26472	3.10797	2.72423
Capana00g002700	black	8.89291	10.498	8.92707	7.1079	7.11237	8.16764	7.99318	6.51087	9.31265	7.18137	8.94541	3.42387	7.67887	6.16086	7.0832	6.64181	10.0709	8.01791	6.94578	6.83164	5.69552	8.05867	7.17202	8.02848	5.55028	6.19505	8.19815	5.97541	8.19929	8.24565	9.08566	7.68685	5.27448	8.15289	7.14125	5.01862
Capana00g002703		0	0	0	0	0	0	0	0	0	0	0	0	0	0	0	0	0	0	0	0	0	0	0	0	0	0	0	0	0	0	0	0	0	0	0	0
Capana00g002705	palevioletred3	0	0	0	0	0.0452232	0	0	0	0	0	0	0	0	0	0	0	0	0	0	0	0	0	0	0	0	0	0	0	0	0	0	0	0	0	0	0
Capana00g002707	purple	12.5005	12.3036	12.8899	9.65055	9.22552	11.7398	13.3394	10.0105	10.7229	13.4438	11.7768	14.5759	13.445	10.3869	11.3059	12.0085	10.8279	12.4119	9.40378	7.57135	8.73851	10.2182	10.5353	10.9948	8.82017	8.03285	9.42986	14.3515	8.45277	14.377	11.9598	9.51898	11.1244	11.5571	10.7505	9.98349
Capana00g002708	red	6.30676	4.77581	8.04628	0	0	3.27231	0.296053	3.29917	3.46067	3.18438	4.75005	13.0061	0.000949893	2.16381	3.4834	3.62423	3.86123	3.34183	1.82864	2.11727	5.61146	0.562634	1.90335	2.54114	0.740154	4.77883	1.59309	6.90048e-06	0.0950714	0.359962	6.30505	2.18976	5.18142	2.31371	1.52139	3.90457
Capana00g002711	lightcyan	1.58692	1.02761	0.72306	1.83392	1.92651	1.77439	0.605507	1.65091	2.2079	1.73705	0.136558	0	1.5612	2.37864	1.73467	1.53088	1.6918	1.52746	2.42289	1.59914	1.79146	2.5385	0.990904	2.38746	1.72363	2.53557	1.70026	2.03405	2.10801	1.7208	1.68884	2.26976	1.83452	1.55597	0.7628	1.39729
Capana00g002712	orangered3	0.201376	0.238371	0.0868648	0	0.95004	0.149136	0.586145	0.72804	0.334319	0.354704	0	0	0.326135	0.167215	0.856003	0.473295	1.1184	0.343247	0	0	0.126709	0.853989	0.492405	0.393009	1.67203	0.667299	0.247631	0	0	0.753285	1.26061	0	0	0.372782	0	0.414018
Capana00g002714	paleturquoise	50.4686	50.6422	49.6095	43.0633	45.404	45.7907	50.8909	45.6776	55.6943	44.2902	43.1678	42.7005	48.7254	48.7183	43.9297	42.8178	44.3526	47.0601	40.3736	40.2796	46.7882	48.194	49.8669	46.178	40.6477	43.4439	39.1793	53.809	49.4281	45.3226	45.8879	49.7631	55.9132	55.5086	53.0864	52.2864
Capana00g002716	antiquewhite4	0	0	0	0	0	0	0	0	0	0	0	0	0	0	0	0	0	0	0	0	0	0.0526711	0	0	0	0	0	0	0	0	0	0	0	0	0	0
Capana00g002719	darkolivegreen	14.5218	17.1327	15.8389	18.7093	16.2803	15.724	21.6344	14.9046	15.9457	15.09	12.105	15.9454	24.0594	23.1992	23.2867	18.1487	21.8223	18.2338	16.1745	13.7582	13.3233	21.7005	22.1006	20.6152	18.1396	14.9249	16.7291	15.8931	17.421	15.1222	16.5549	14.5429	15.7838	21.009	19.4555	18.1621
Capana00g002721	turquoise	1.28739	0.513739	0.337095	1.60711	1.10983	0.844739	0.908811	1.31935	1.16349	0.238234	0.859652	0.706815	1.22186	0.816417	1.87067	0.623984	0.9373	0.767724	0.420485	0.804869	0.653144	1.23942	0.902872	0.816261	1.24586	0.536517	0.519698	0.269834	0.622343	0.769006	1.01355	1.15955	1.04113	0.638675	0.463729	0.376066
Capana00g002722	green	0	0.133346	0	0.948417	0.987685	1.59297	1.59334	0.57635	1.22594	0.741304	0	0	0.358707	0.666484	0.353143	0.288751	1.25106	1.86847	1.23256	0	0.378681	1.02617	0	0	0	0.234323	0.979808	1.20974	0	0	0.787616	0	0.259141	0	0.970831	1.18137
Capana00g002724	green	4.06237	3.59732	2.86545	5.69422	7.76954	8.29919	4.87872	6.83026	6.3687	3.44545	1.76239	1.51901	7.71436	5.1827	5.85503	6.04966	5.26732	6.3637	4.65198	3.7185	3.47871	5.74789	6.10544	7.22005	5.16001	6.85249	6.01128	2.0259	3.63722	4.87036	5.37936	5.9975	5.73442	4.19161	4.16284	5.91848
Capana00g002727	lightpink4	0	0	0	0	0	0	0	0	0	0	0	0	0	0	0	0	0	0	0	0	0	0	0	0	0	0	0.0394555	0	0	0	0	0	0	0	0	0
Capana00g002729	skyblue	25.4023	38.1286	33.9609	134.457	117.188	139.83	65.2874	43.2745	45.6837	40.6999	25.4821	20.7299	127.407	93.1986	86.1264	100.719	79.3165	78.6559	109.474	111.911	124.502	171.473	174.371	165.225	129.831	119.076	111.08	74.4725	96.743	77.6532	138.023	163.564	161.651	141.72	104.438	84.2674
Capana00g002731	red	73.6997	63.9113	59.484	40.7427	46.7462	50.5277	43.4434	31.1203	53.3878	91.1968	72.0046	118.271	39.6837	41.753	33.3895	66.4763	38.8352	51.5313	40.4593	37.5453	60.2689	52.8191	42.5587	30.7542	32.1706	40.1052	34.6447	58.3756	22.8202	51.3463	30.4397	57.2635	39.1641	30.9174	28.5795	17.2967
Capana00g002732	paleturquoise	0	0	0	0.263618	0.155162	0	0.0503372	0	0.0924386	0.117585	0	0.762367	0.12369	0.260409	0.628499	0	0.304662	0.0907325	0.452819	0.0884693	0.206287	0.0804024	0.183106	0.195989	0.339209	0.160358	0.538114	0	0	0	0.125893	0.479721	0.351478	0	0	0.225616
Capana00g002733	maroon	12.9981	15.0751	11.9386	14.2482	12.0294	16.4677	16.8126	15.1641	19.1348	21.2044	16.4136	23.2823	11.2715	12.1268	12.8246	13.1496	16.575	15.5654	16.2999	14.1909	14.3029	16.8547	20.3682	17.1518	11.6909	18.6324	15.072	10.6077	13.2461	13.325	16.9326	19.0908	19.1619	14.6505	17.743	13.9882
Capana00g002735	green	39.4606	48.9205	42.57	36.2806	36.4951	41.0629	39.6154	31.6258	39.7024	41.0762	45.876	36.3908	40.4866	40.4931	42.636	25.5385	31.734	25.2685	33.77	34.7849	35.5418	32.6561	37.8801	35.1283	28.4575	30.753	27.6583	40.522	52.4175	47.7773	38.8379	36.5423	36.9842	43.0062	42.2884	42.1337
Capana00g002736	skyblue	206.27	303.852	243.384	82.4933	141.7	107.614	348.723	354.573	253.438	318.655	227.263	239.955	74.401	72.7585	66.1926	359.033	267.339	343.415	174.207	110.667	188.794	33.6209	33.8077	33.084	120.275	120.147	81.2777	90.9474	279.053	136.047	26.0477	40.5419	31.3788	138.43	112.63	56.7293
Capana00g002737	turquoise	0.839588	0.377927	0.190257	0	0	0.318729	0.453035	0.55614	0.878167	0.823092	0.41034	0.342387	0.050545	0.0527254	0.0562481	0.217349	0.249874	0.283008	0	0.173059	0.156744	0	0	0.219895	0.416046	0.28519	0	0	0.206165	0.0876647	0.125893	0.15865	0.0582429	0.25778	0.713527	0.789655
Capana00g002738		0	0	0	0	0	0	0	0	0	0	0	0	0	0	0	0	0	0	0	0	0	0	0	0	0	0	0	0	0	0	0	0	0	0	0	0
Capana00g002739	skyblue	10.3816	11.4401	13.6245	20.8497	27.9291	22.4747	17.6266	8.97969	17.5326	12.2827	15.0762	14.4481	23.1666	22.8275	28.5851	19.0839	17.7391	16.5141	15.6997	14.9194	15.7755	24.1462	33.811	27.5692	14.2039	20.0909	18.5781	12.3297	12.0291	10.8754	35.8603	40.0678	43.7488	17.2371	19.2868	16.5359
Capana00g002740	skyblue	0	0.101649	0.053448	0	0	0.1238	0.113782	0.0772873	0.252522	0	0	0	0.0528608	0.108137	0.0666412	0.119074	0	0	0	0.13454	0	0.0598788	0.172137	0	0.0484293	0.0475316	0.179064	0.12409	0.206165	0.0458298	0.2012	0.2838	0.316016	0.095491	0.211344	0
Capana00g002741	plum2	0	0	0	0	0	0	0.100674	0.074152	0	0	0.123102	0	0	0.105451	0.224992	0	0	0	0	0	0	0	0.0468234	0	0.0416046	0	0	0	0	0	0.0629463	0	0.0582429	0	0	0
Capana00g002742	darkgrey	38.4967	28.8904	35.5305	32.5934	48.027	39.363	30.907	33.1459	27.5929	29.2002	29.4624	25.7768	44.7829	30.8444	31.4989	39.2315	55.8469	52.1543	32.5998	62.9071	36.5998	34.3942	29.0305	27.1021	30.3713	26.8078	29.9467	34.3923	29.7909	41.8599	32.1656	52.7774	42.0514	34.5425	37.0558	34.1244
Capana00g002745	darkgreen	0	0	0	0.136564	0	0.0531215	0.100674	0	0.0924386	0.195974	0.123102	0	0	0	0	0	0	0	0	0	0	0	0	0	0.0416046	0.0475316	0.0394555	0	0	0	0	0.0528832	0.116486	0	0.0475685	0.0564039
Capana00g002746	red	2.95127	2.71369	3.62516	2.7654	2.47445	3.36982	4.73351	4.29052	5.30982	2.23272	0.890039	1.90961	3.83423	2.93786	2.62478	1.97899	2.18125	2.58263	3.58324	2.26465	1.73689	2.78303	4.05937	4.01931	2.20384	3.28214	3.33973	3.50016	4.03862	3.58413	1.88967	1.47368	3.07923	4.03037	3.43376	1.63396
Capana00g002747		0	0	0	0	0	0	0	0	0	0	0	0	0	0	0	0	0	0	0	0	0	0	0	0	0	0	0	0	0	0	0	0	0	0	0	0
Capana00g002748	bisque4	0.0932876	0.125976	0.255103	0.176721	0.0517244	0.203407	0.0550867	0.224103	0.296454	0	0	0.148567	0.0583174	0	0.138504	0.0616842	0	0.145571	0.0471757	0.137177	0.0809455	0.0610345	0.297883	0.130935	0.273704	0.158506	0.129642	0.0376371	0.223437	0.184907	0.212786	0.067193	0.367078	0.142369	0.246226	0.0626174
Capana00g002750	paleturquoise	66.3022	68.524	69.679	35.0679	43.1581	47.098	46.9442	48.5358	48.2272	40.2927	31.6806	40.1902	46.0575	40.9782	38.3311	20.8751	33.5374	20.3141	40.33	59.5859	63.3639	56.6262	36.3076	46.6061	33.4575	44.2978	41.9903	78.2996	75.0437	76.7859	49.4116	53.244	54.992	59.0205	63.8052	58.5675
Capana00g002751	paleturquoise	151.623	90.9964	119.672	0	0.271339	0.265607	15.3025	105.333	18.0717	8.19172	4.80098	5.33145	0.151635	0.0527254	0.112496	0.652048	0.624685	2.42578	0	0	0.117558	0	0.0468234	0	0	0.0475316	0	8.36867	6.75191	5.91737	0.0629463	0.105766	0.116486	0.730376	0.808664	2.14335
Capana00g002752	maroon	2.05233	1.93347	1.71231	4.73423	5.47615	6.21782	2.41619	1.59427	1.71011	2.86256	5.45752	6.06514	4.29633	3.82216	3.59988	3.2059	2.20722	2.06191	2.67485	3.24486	3.33373	5.21714	6.04022	3.19019	2.83189	4.66068	6.51353	1.17505	1.28853	1.75429	6.61235	5.49985	6.06	1.84742	2.7114	1.97474
Capana00g002753	turquoise	0	0.167967	0	2.18503	0.814017	2.01862	0	0	0	0	0	0	1.81962	2.21447	0.506232	0.217349	0.374811	1.0916	0	0	0	0.790066	0.889644	0.43979	0.291232	0.475316	0.946932	0	0	0	0.755356	0.634598	0.232972	0	0.0951369	0
Capana00g002754		0	0	0	0	0	0	0	0	0	0	0	0	0	0	0	0	0	0	0	0	0	0	0	0	0	0	0	0	0	0	0	0	0	0	0	0
Capana00g002755	paleturquoise	3.10959e-07	22.0963	9.03797	9.56896	10.408	6.15766	20.8206	24.087	10.5043	0.000512355	0	0	5.3159	5.68993	6.48142	11.5449	0.269097	4.60358	7.44839	6.40558	19.1517	4.03377	0.039286	1.21099	10.8541	2.8519e-07	10.0305	27.3023	9.22683	27.2649	8.57084	7.25571	7.58557	8.20119	7.15303	9.23382
Capana00g002756	green	0	0	0	0.159112	0.091886	0.184571	0.204103	0	0.0946393	0	0	0	0.0868817	0.0784269	0	0	0.287202	0.0726531	0.0520181	0	0	0.107256	0.176409	0	0.220619	0.362272	0.131823	0	0	0	0	0.159201	0	0	0.288999	0.241857
Capana00g002757	red	7.02643	6.68279	3.61703	7.00988	5.67294	2.87806	9.06305	10.5185	7.5525	1.74197	0	0	4.51148	4.83816	5.80377	5.45689	4.60747	8.02161	0.000615007	0.658332	3.06153	5.08543	3.29818	4.55869	3.57777	5.36213	2.7861	6.70481	3.52337	7.20172	5.06616	6.47762	5.36432	5.04363	5.21848	4.21354
Capana00g002758	saddlebrown	0.816423	0	0	0.270744	0.50168	0.335074	0.162211	0.23809	0.231096	0	0.269833	0.224927	0	0	0.0635553	0	0.215074	0.242578	0.112301	0	0.240081	0.704872	0	0.206342	0.0922533	0.130248	0.359117	0	0	0.216361	0.282077	0.390862	0.734337	0.0183023	0	0.338423
Capana00g002759	skyblue1	0	0	0	0.0455214	0	0	0	0	0	0	0	0	0	0	0	0	0	0	0	0	0	0	0	0	0	0	0	0	0	0	0	0	0	0	0	0
Capana00g002760	violet	0.0310959	0	0.0951284	0.0455214	0	0	0	0	0	0	0	0	0.050545	0.0527254	0.0562481	0.0543373	0	0.0808593	0.0417946	0	0	0	0	0	0.0416046	0	0.0394555	0.146819	0.206165	0.0876647	0	0	0.174729	0.558523	1.37949	0.28202
Capana00g002761	black	0	0.0419919	0	0	0.0904463	0.0531215	0	0.111228	0	0.274364	0	0.440212	0.20218	0.0527254	0.112496	0	0.0416457	0.0808593	0.125384	0	0.0783722	0.158013	0	0.0549738	0	0.0950633	0.157822	0	0	0	0	0.211533	0.174729	0.0429633	0	0.225616
Capana00g002762	darkorange	0.0932876	0.0419919	0.428078	0	0	0	0	0.074152	0	0	0	0	0	0	0	0	0	0	0	0.216324	0	0	0.0936468	0.109948	0	0	0	0.0367047	0.206165	0.0876647	0.0629463	0.0528832	0	0.12889	0.0951369	0.169212
Capana00g002763	darkgrey	0	0	0	0	0	0	0	0.111228	0.0462193	0	0	0	0	0	0	0	0	0	0.0373328	0.259589	0	0	0	0	0	0.0475316	0.0394555	0.0734093	0	0	0	0	0	0	0	0
Capana00g002764	bisque4	0	0.169817	0	0	0	0	0	0	0	0.666312	0	0	0	0	0.297429	0	0	0	0	0	4.31047e-07	0	0	0.469815	0	0.826985	0	0	0	0	0.617798	0	1.77192	0	0	0
Capana00g002765	black	0	0	0.0440944	0.0164571	0.168957	0.0531215	0	0	0	0.168064	0.082068	0.293474	0	0.145136	0.0423006	0	0	0	0.192321	0.0865297	0.0732493	0	0.0663262	0	0	0.0070035	0.0852026	0.0734093	0	0	0	0.0109165	0.0434825	0	0	0.14578
Capana00g002766	purple	2.89191	1.72167	1.80744	4.18797	2.75861	5.36527	3.87597	2.48409	3.51267	2.15572	2.33894	5.08689	2.83052	5.06164	6.46853	2.06482	6.91318	3.19394	6.64534	5.62443	4.42803	3.73965	5.85292	4.28796	3.86922	5.65626	6.43125	3.34013	3.65943	3.06826	5.91695	4.7066	6.23199	3.86669	6.46931	2.933
Capana00g002767	paleturquoise	0.404246	0.344962	0.243553	0.397497	0.149336	0.213154	0.316943	0.496077	0.480732	0	0.082068	0.314536	0.174708	0.530682	0.482313	0.169937	0	0.17201	0.0478291	0.234562	0.246029	0.0583291	0.0977368	0.0549738	0.4667	0.243498	0.246851	0.493514	0.423328	0.362858	0.349368	0.264416	0.0609567	0.266658	0.354438	0.114415
Capana00g002768	honeydew1	0	0	0	0	0	0	0	0	0.0462193	0	0	0	0	0	0	0	0	0	0	0	0	0	0	0	0	0	0	0	0	0	0	0	0	0	0	0
Capana00g002769	skyblue	0.297745	0.522044	0.0475642	0.124315	0.180893	0.434402	0.218191	0.109961	0.080898	0.156779	0.25876	0	0.231049	0.0527254	0.337488	0.243809	0.124937	0.242578	0.0373562	0.173059	0.0493539	0.389888	0.216592	0.274869	0.166418	0.192695	0.189816	0.202776	0.257706	0.0976112	0.314732	0.418001	0.60102	0.16682	0.396933	0.676847
Capana00g002774	lightcyan	1.27814	0.283774	2.67691	0.364366	0.531862	0.504627	0.588046	0.718137	1.1235	2.24028	1.33222	0.50251	0.451301	0.41212	0.871412	0.296498	0.462853	0.640175	0.186683	0	0.307568	0.320375	0.181604	0.870205	0.0799382	0.383983	0.0781355	0.0808423	0.638808	0.300941	0.588046	0.432203	0.515867	0.420233	0.19041	0.317999
Capana00g002777	skyblue3	13.2366	10.0833	7.29597	4.41236	3.05695	3.92879	4.01657	3.31097	7.78491	5.26776	9.02831	12.7803	7.61302	0.467636	2.88111	4.86167	4.50981	3.51865	10.4942	10.3959	7.73853	6.79807	9.83038	4.07608	6.55678	8.82912	7.22167	13.2901	18.4911	14.2965	11.0325	7.55066	15.5672	16.3468	17.7035	13.7454
Capana00g002778	violet	0	0	0	0	0	0	0	0	0.0462193	0	0	0	0	0	0	0	0	0.0404297	0	0	0	0	0	0	0	0	0	0	0	0	0.0629463	0	0	0	0.142705	0.0564039
Capana00g002779	mediumpurple3	0	0.419919	0.190257	0	0.180893	0	0.654384	0.519064	0.184877	0.195974	0	0	0.151635	0	0.112496	0	0.208228	0.363867	0.0835891	0.173059	0	0	0	0	0	0	0.0394555	0.0367047	0.206165	0	0.125893	0.105766	0	0.0859266	0	0
Capana00g002780	tan	3.77866	2.28682	5.35844	1.91639	2.25912	1.35316	1.6136	3.43088	4.23467	2.35219	7.58517	2.38703	2.41945	2.83324	4.2197	1.44483	1.00448	0.924171	2.24254	1.60143	2.73281	2.19269	2.04927	1.87925	1.41995	2.82442	1.49132	2.74533	0	2.25737	1.41684	0	1.78013	2.26027	0.519126	3.64676
Capana00g002781	tan	0.839588	0.587886	0.523206	0.273129	0.452232	0.690579	0.855733	0.519064	0.924386	0.548728	1.23102	0	0.555996	0.632705	0.899969	0.81506	0.458102	0.646875	0.125384	0.432648	0.156744	0.526711	0.561881	0.274869	0.291232	0.427785	0.3551	0.587275	0.979284	0.262994	1.13303	0.793248	0.582429	0.687412	0.523253	0.620443
Capana00g002782	tan	0	0	0	0	0	0	0	0	0	0	0.165622	0.0485094	0	0	0	0	0	0	0	0	0	0	0	0	0	0	0	0	0	0	0	0	0	0	0	0
Capana00g002784	purple	0.248767	0.335935	0.523206	0.455214	0.587901	0.212486	0.151012	0.667368	0.277316	0.117585	0.533442	0.635861	0.454905	0.210902	0.168744	0.0543373	0.0832914	0.283008	0.0835891	0	0.50942	0.158013	0.234117	0	0.0416046	0.190127	0.0394555	0.844207	0.103083	0.131497	0.125893	0.105766	0.232972	0.12889	0.380548	0.28202
Capana00g002786		0	0	0	0	0	0	0	0	0	0	0	0	0	0	0	0	0	0	0	0	0	0	0	0	0	0	0	0	0	0	0	0	0	0	0	0
Capana00g002789	mediumpurple3	0.186575	1.0078	0.142693	0.227607	0.135669	0.212486	0.453035	0.333684	0.554632	0.156779	0	0.635861	0.50545	0.632705	0.449984	0.380361	0.58304	0.283008	1.00307	1.42774	1.01884	0.421368	0.374587	0.219895	0.956905	1.33089	0.670744	0.256933	1.28853	0.175329	0.629463	0.475949	0.232972	0.601486	0.523253	0.676847
Capana00g002790	turquoise	32.8683	28.8064	30.346	9.46846	7.46182	8.07446	23.2055	25.6566	20.3827	17.1673	26.3438	23.1845	9.40138	10.0178	7.70598	13.9647	9.91167	12.8162	11.5771	12.4603	12.4612	7.16326	5.57198	7.20157	9.86028	10.9323	13.2965	18.9029	13.9677	21.5217	7.7424	10.4709	7.97928	17.8727	20.835	21.2643
Capana00g002792	skyblue	13.1532	15.3246	15.0193	39.2067	30.8908	39.7033	20.1019	17.7099	13.301	10.0792	7.96313	4.76253	29.3931	35.5211	34.8616	12.7886	11.84	12.5093	7.44427	7.49348	8.86809	64.1395	61.5469	46.7661	6.82517	11.1259	9.1163	23.6595	14.4789	19.5082	53.3568	66.262	67.1284	15.6974	17.4865	13.8882
Capana00g002795	purple	2.24694	5.53137	5.10748	9.92352	10.1071	13.4915	7.45158	9.41123	9.58142	6.84067	9.87684	9.79865	11.7078	11.7884	10.9612	11.0407	12.8735	12.155	14.858	12.2758	14.1299	11.916	9.89249	16.381	23.8445	18.4999	16.4328	6.40475	5.82348	5.92258	12.6425	15.829	11.3848	14.7122	14.4419	13.9248
Capana00g002797	purple	4.27133	6.76054	4.51942	39.7871	43.3504	32.1802	8.3733	5.31785	9.97732	6.63692	2.05566	8.68058	56.774	39.1172	39.7227	35.4629	32.0474	31.1986	46.8794	49.8195	44.4017	60.6785	66.284	75.2547	73.2459	94.7993	102.744	11.4389	22.0433	16.0825	22.3808	25.3715	18.7782	30.455	19.572	16.9599
Capana00g002804	turquoise	1.43041	1.76366	2.04526	0.728343	1.13058	1.22179	1.56045	1.44596	1.10926	1.76377	2.29791	1.32064	0.758176	0.685431	0.787473	0.869397	0.791268	1.33418	1.08666	1.25468	1.09721	1.47479	1.12376	1.0445	0.998509	1.28335	0.749655	2.05546	1.4947	1.6218	1.38482	1.5865	1.2231	1.24594	1.37949	1.86133
Capana00g002806	darkmagenta	0	0.125976	0	0	0.0452232	0	0	0.074152	0	0	0	0	0	0	0	0	0	0	0	0	0	0	0	0	0	0	0	0	0	0	0.125893	0	0	0	0	0
Capana00g002807	black	0	0	0	0	0	0	0	0	0	0	0	1.22281	0	0.561156	0.526421	0.405888	0.77444	0	0	0	0	0	0.199395	0	0	0	0	0.844207	0	0	0	0	0	0	0	0
Capana00g002808		0	0	0	0	0	0	0	0	0	0	0	0	0	0	0	0	0	0	0	0	0	0	0	0	0	0	0	0	0	0	0	0	0	0	0	0
Capana00g002811	cyan	0.000436306	0	0	0	1.35669e-06	0	0	0	0	0	0	0	0	0	0	0.497749	8.32914e-08	0	0.413622	0	0.328736	0	5.15057e-07	0	1.24814e-07	0.00143873	0	1.46399	0	0.397476	0	0	0	0	0	0
Capana00g002812	floralwhite	2.93686	1.86854	3.34421	2.00767	2.07072	3.7381	1.70622	1.27187	1.48391	1.13077	1.61383	1.6285	1.92948	2.22795	2.06629	0.964085	2.31589	1.37407	1.51367	0.891809	1.02163	1.00434	2.06492	2.06547	1.33463	1.4912	1.78328	2.2423	1.99794	1.29688	2.51854	1.89896	2.72075	1.52244	1.43418	1.9738
Capana00g002813	ivory	0.621917	0.545894	0.334674	0.27634	0.318936	0.159997	0.151012	0.521352	0.188235	0.117585	0.164982	0	0.10109	0.210902	0.395986	0.164066	0.881215	0.16336	0.503377	0.529399	0.522581	0.370313	0.472036	0.219895	0.208697	0.143056	0.157822	0.294308	0.515413	0.394491	1.01171	0.15865	0.407891	0.558523	0.332979	0.341407
Capana00g002814	red	1.01227	0.832077	0.790922	0.913188	1.1093	0.946625	0.906569	0.872808	0.808486	0.0893412	0.0493437	0.117979	0.619837	0.618456	0.661993	0.769195	1.15111	0.579125	0.768667	0.630421	1.93422	0.73844	1.32475	0.853198	0.6888	0.785218	0.939357	1.31758	0.96907	0.788875	0.88577	1.1661	1.21092	1.15337	1.43346	1.12103
Capana00g002815	darkseagreen4	0	0	0	0	0	0	0	0	0	0	0	0	0	0	0	0	0	0.0808593	0	0	0	0	0	0	0	0	0	0	0	0	0	0	0	0	0	0
Capana00g002816	lightcyan	18.3776	16.8387	17.2182	11.1528	11.9389	14.874	13.7924	17.0179	13.5885	14.1885	18.9988	14.7715	10.2101	8.85787	9.39342	10.5414	13.3683	14.5547	10.2815	9.3452	12.1085	9.48079	10.9098	9.95026	10.6508	10.9798	10.6924	10.1672	12.7307	13.6319	10.2602	9.99492	11.0661	10.1823	13.224	10.1527
Capana00g002817	lightsteelblue	17.7557	17.2587	17.9317	22.8062	21.2549	23.161	22.3497	21.4299	22.7399	20.0678	25.0308	24.2606	25.5252	28.7354	30.0927	27.1143	29.1936	25.2685	18.8076	21.07	14.8515	19.1196	25.3783	19.1859	19.3877	22.9102	25.0937	19.7104	11.6999	16.744	22.5348	18.3505	19.8026	15.166	20.9301	15.8495
Capana00g002818	black	0	0.251951	0	0.364172	0.316562	0	0.100674	0.037076	0.0924386	0.195974	0	0.391299	0.10109	0.0527254	0.168744	0	0.0832914	0.323437	0.0417946	0.259589	0.0783722	0	0.14047	0.164921	0.0832091	0	0.0394555	0.0367047	0.0515413	0	0.125893	0	0.174729	0.0859266	0.332979	0.112808
Capana00g002819		0	0	0	0	0	0	0	0	0	0	0	0	0	0	0	0	0	0	0	0	0	0	0	0	0	0	0	0	0	0	0	0	0	0	0	0
Capana00g002820	paleturquoise	0	0.209959	0.0475642	0	0	0	0.402698	0.296608	0.415974	0	0	0	0	0	0	0.108675	0	0.0808593	0	0	0	0	0	0	0.0416046	0.0475316	0.0394555	0	0.206165	0.0438323	0.0629463	0	0	0	0.142705	0.338423
Capana00g002821	turquoise	5.34849	6.42476	3.3295	11.1528	10.4465	14.7146	9.21171	9.86222	9.15142	6.46715	8.74025	10.027	10.109	9.64875	9.44967	8.69397	4.53938	9.78398	4.93176	4.71587	3.76187	11.9037	14.1407	10.555	8.61214	7.89025	10.2584	2.12887	5.618	3.50659	13.3446	8.14401	12.464	4.81189	5.89849	5.58399
Capana00g002822	saddlebrown	0.621917	0	0.142693	0.136564	0.0904463	0.0531215	0.100674	0.148304	0.138658	0	0	0	0.10109	0.0527254	0.0562481	0.0543373	0.0832914	0.121289	0	0.0865297	0.235117	0.316026	0.0468234	0.384817	0	0.0950633	0.078911	0.146819	0.206165	0	0	0.0528832	0.232972	0.214816	0.142705	0.0564039
Capana00g002825	plum2	0	0	0	0	0	0	0	0	0	0	0	0	0	0	0.0562481	0	0	0	0	0	0	0.0526711	0	0.0549738	0	0	0	0	0	0	0	0	0	0	0	0
Capana00g002826		0	0	0	0	0	0	0	0	0	0	0	0	0	0	0	0	0	0	0	0	0	0	0	0	0	0	0	0	0	0	0	0	0	0	0	0
Capana00g002830	lightpink4	4.63087	1.04121	0	3.04817	2.1841	3.54315	1.42314	1.7827	1.90908	4.73459	2.05021	0	0.770082	0.559211	0.869694	1.66675	1.55478	2.86042	1.20481	2.94777	0.838378	2.23112	4.87197	3.12677	2.38434	3.40749	6.63349	1.9417	5.54266	0.851714	0.980388	2.62717	2.34597	2.83473	1.99556	1.86914
Capana00g002831	skyblue3	2.02123	3.27537	2.85385	9.06959	8.41416	19.1237	13.7421	14.9101	6.14717	31.1207	18.1781	22.4508	5.86323	11.2832	10.9684	34.2847	21.4875	49.6035	1.23349	1.86039	1.72419	2.84424	2.90305	1.15445	2.24665	3.70747	4.85303	0	0.309248	0.525988	1.82544	1.48073	1.04837	0.859266	0.380548	0
Capana00g002832	green	9.67081	15.369	9.46528	13.702	14.3357	14.874	14.3964	19.2054	14.1893	10.1515	6.44234	9.73357	11.1199	12.6014	13.8933	12.8236	13.0351	13.5439	10.4486	9.3452	10.1492	12.0617	14.7494	11.1047	11.6493	12.6434	14.638	12.553	10.3598	12.5361	13.4705	13.2737	12.5805	10.6549	12.9386	8.40418
Capana00g002833		0	0	0	0	0	0	0	0	0	0	0	0	0	0	0	0	0	0	0	0	0	0	0	0	0	0	0	0	0	0	0	0	0	0	0	0
Capana00g002834		0	0	0	0	0	0	0	0	0	0	0	0	0	0	0	0	0	0	0	0	0	0	0	0	0	0	0	0	0	0	0	0	0	0	0	0
Capana00g002835	lightpink4	0	0	0	0	0	0	0	0	0	0	0	0	0	0	0	0	0	0	0	0	0	0	0	0	0	0	0.0394555	0	0	0	0	0	0	0	0	0
Capana00g002838		0	0	0	0	0	0	0	0	0	0	0	0	0	0	0	0	0	0	0	0	0	0	0	0	0	0	0	0	0	0	0	0	0	0	0	0
Capana00g002839	mediumpurple2	0	0	0	0.0920146	0	0	0.0503372	0.0374736	0	0	0	0	0.205204	0	0.112496	0.110745	0.084245	0	0	0	0.195931	0.0526711	0	0.0549738	0	0	0.0797204	0	0	0.0438323	0	0	0.116486	0.0445592	0.0482469	0
Capana00g002840	tan	0	0.209959	0	0	0.0452232	0	0	0	0	0	0.20517	0	0	0	0	0	0	0.121289	0	0	0	0	0	0	0	0.0475316	0.0443147	0	0	0.0438323	0	0	0.116486	0	0.0506074	0
Capana00g002841	black	0	0	0	0	0	0	0	0	0	0	0	1.41607	0	0.0878952	0.171548	0	0.0789897	0.142082	0	0	0	0.11802	0	0	0	0	0	0	0	0	0	0	0	0	0	0.198248
Capana00g002842	skyblue	25.8791	27.7726	31.0983	34.291	37.505	44.3232	30.4117	33.1143	31.1759	31.8547	28.091	25.2912	39.711	33.007	32.6934	29.1581	30.901	23.4429	22.1462	30.3063	34.7602	32.3512	28.9921	30.2213	31.3853	26.3277	29.7569	36.1869	25.9848	35.6145	41.7445	39.6991	50.9672	30.2348	29.002	35.6042
Capana00g002843	turquoise	3.84706	3.55535	2.51056	5.09206	6.37114	6.18905	4.32861	3.05423	2.77996	4.87001	0.478128	6.25449	7.82641	7.26224	5.19395	5.08069	4.3834	4.53485	4.86293	4.62352	4.94803	7.10021	7.57986	8.59619	3.14934	5.20129	2.67196	5.19597	4.89196	4.42872	4.688	5.69856	5.93195	3.55618	2.82538	2.26786
Capana00g002844	skyblue	1.02616	1.0498	1.8371	3.41411	3.84397	2.9748	0.855733	1.42697	1.06304	0.627118	0.82068	0	3.63924	3.63805	4.89569	1.5015	0.877944	1.47752	2.855	2.37957	2.53658	5.40612	9.9064	3.18848	2.32986	2.08013	3.07753	0.183523	3.14402	1.07716	3.38993	2.41938	6.18376	1.46075	1.20883	2.06655
Capana00g002845	thistle1	0	0	0	0	0	0	0.0503372	0	0	0	0	0	0	0	0	0	0	0.0404297	0.0417946	0	0	0	0	0	0	0	0	0.0367047	0	0	0	0.00761777	0	0	0	0
Capana00g002846	skyblue	0.579526	0.520976	0.56107	0.469949	0.64176	0.793301	0.142848	0.225226	0.513657	0	0.21638	0.11859	0.40916	0.454011	0.545947	0.49599	0.566519	0.840353	1.26236	0.734751	0.975161	1.28989	1.34629	0.537987	0.764256	1.52874	0.746769	0	0.800127	0.483133	1.45181	1.27133	1.72315	1.08609	0.388118	0.496941
Capana00g002847	purple	0.0249008	1.44353	1.13966	2.05219	1.02655	3.43154	0.712154	0	1.24708	1.66073	0.719224	1.36844	2.06472	0.452067	2.45633	3.38989	2.71832	0.944813	3.68534	3.29824	4.09446	1.81597	4.86443	4.54882	1.239	2.98794	2.35183	3.85012	2.78167	4.55344	2.14422	1.38815	3.15735	1.8798	0.758187	1.22561
Capana00g002849	skyblue	0	0.0839837	0	0	1.80893e-07	0.0419909	0.0503372	0	0	0	0	0	0	0	0.0562481	0.0543373	0.0278589	0.0808593	0	0.0865297	0	0.368697	0.0936468	0.257948	0.229985	0.142595	0.104109	0	0	0	0.0558536	0.15865	0.427461	0.0576394	0.084827	0.0564039
Capana00g002850	skyblue	1.95904	1.72167	1.855	2.36058	2.07742	4.1966	2.21484	1.74942	2.31509	1.29343	0.196546	0.293474	3.70035	4.00713	2.3578	1.12203	1.89797	1.11477	1.28844	1.34853	3.26257	4.12028	2.49439	4.35916	1.2761	2.2632	2.56461	2.33555	2.52552	3.04379	3.8284	5.06615	4.15482	3.55314	4.47144	2.76379
Capana00g002852	plum2	0	0	0	0	0	0	0	0.0809855	0	0	0	0	0	0	0.137997	0	0	0	0	0	0	0	0	0	0	0	0	0	0	0	0	0	0	0.0980339	0	0
Capana00g002853	cyan	2.20913	0.264697	0.749888	0.292451	0.731829	0.623806	0.737389	0.513354	0.960107	1.31698	1.01037	0	1.03277	0.306222	1.06381	0.801687	1.02268	1.03641	0.758043	0.853139	1.5913	0.422465	0.556114	0.896992	0.965658	1.37883	0.547377	2.84667	0.452293	0.80732	1.10862	0.74895	1.54172	0.766091	1.46701	0.758408
Capana00g002855	turquoise	3.91808	5.58492	2.14039	184.043	93.7928	165.102	34.3803	11.0857	19.8281	38.9989	63.3155	74.9827	182.973	198.353	190.625	82.3754	80.7093	83.7703	14.7535	7.39829	5.72117	141.738	192.023	67.068	44.4337	101.765	154.074	1.35807	1.39161	1.4903	51.2383	47.9651	37.8579	9.79563	8.51476	5.30197
Capana00g002857	paleturquoise	26.8357	23.3895	25.4469	29.0882	27.8122	30.173	31.6118	24.0623	28.1476	35.9025	44.5629	44.0212	34.1685	33.0061	31.5552	31.7873	31.3592	27.0474	34.8985	41.1016	35.4243	40.5567	37.5055	44.9136	35.4471	43.9668	36.4174	26.1704	33.9142	34.1892	41.041	38.3403	36.8678	29.7306	29.2546	32.3758
Capana00g002858	skyblue	1.24373	0.824425	1.0282	5.38996	3.95641	3.93169	1.82393	0.472712	0.825947	1.15193	3.04357	0	10.3033	6.56701	4.536	1.37855	2.20382	1.80058	2.27772	3.67251	2.86326	7.43591	10.4782	7.83155	2.8936	3.55597	3.50214	3.80948	2.74468	3.923	5.61371	4.91124	3.69555	4.39264	3.80537	3.36295
Capana00g002859	paleturquoise	98.8537	106.491	120.242	84.943	94.4712	82.7101	106.363	118.68	107.83	83.2891	84.1197	75.5208	75.6659	68.4376	78.241	92.2648	81.8754	89.4708	70.9254	82.8089	80.7626	79.2173	72.4826	69.3769	81.8778	74.4345	73.4661	149.572	126.998	134.872	75.5356	84.4016	90.6842	84.251	101.131	118.617
Capana00g002860	honeydew1	0	0	0	0	0	0	0	0	1.18669	0	0	0	0	0	0	0	0	0	0	0	0	0	0	0.431522	0	0	0	0	0	0	0	0	0	0	0	0
Capana00g002861	turquoise	2.35272	7.08732	4.97346	17.8435	14.3516	17.0339	8.99414	7.85488	6.92154	7.444	5.85637	2.08924	14.5836	12.4977	10.0711	12.6995	12.1465	9.59705	7.92766	10.6173	7.71006	19.7797	17.1655	14.5707	15.4773	17.2674	19.682	6.26372	6.43021	10.4776	13.017	14.5098	18.174	8.49188	12.5247	12.5213
Capana00g002862	purple	66.6073	61.896	60.8822	60.3868	64.2169	65.5519	70.2204	73.3734	71.5013	59.4586	60.4841	55.8091	42.6095	48.4019	49.7233	51.3488	52.8484	49.9306	40.8751	47.6346	45.1816	55.1466	47.2916	46.2879	50.1751	48.3872	47.899	58.1035	47.8303	47.3389	59.2954	58.1715	56.2626	52.8019	64.2174	60.3522
Capana00g002864		0	0	0	0	0	0	0	0	0	0	0	0	0	0	0	0	0	0	0	0	0	0	0	0	0	0	0	0	0	0	0	0	0	0	0	0
Capana00g002867	red	26.3013	18.2152	22.7785	16.1699	11.8638	16.5904	16.9658	13.3482	17.5246	23.6732	39.0497	32.109	18.6142	18.3496	17.004	12.9546	17.765	17.1558	6.46332	7.08922	11.9082	11.4262	17.2454	14.8526	11.1052	16.969	13.8859	20.9587	15.4602	17.4257	15.7922	15.969	17.835	11.0175	14.1499	8.1899
Capana00g002869		0	0	0	0	0	0	0	0	0	0	0	0	0	0	0	0	0	0	0	0	0	0	0	0	0	0	0	0	0	0	0	0	0	0	0	0
Capana00g002870		0	0	0	0	0	0	0	0	0	0	0	0	0	0	0	0	0	0	0	0	0	0	0	0	0	0	0	0	0	0	0	0	0	0	0	0
Capana00g002871	mediumpurple2	0	0	0	0.0455214	0	0	0	0	0.0462193	0	0	0	0.10109	0	0	0	0	0	0	0	0	0	0.0468234	0	0	0	0.0394555	0	0	0	0.0629463	0	0	0	0	0
Capana00g002875	skyblue	18.7378	11.9855	12.5056	4.7413	3.1937	4.9874	12.4855	17.1159	12.4566	17.1148	17.3254	16.527	6.31105	9.7675	9.67864	9.01921	10.974	11.1383	9.75563	7.09612	9.55384	6.83718	6.43745	4.71338	8.62137	4.59002	7.07343	8.47631	9.74775	9.59127	3.23437	3.37978	2.03852	11.4879	9.73721	10.4811
Capana00g002876	palevioletred3	0	0	0	0	0.0904463	0	0	0	0	0	0	0	0	0	0	0	0	0	0	0	0	0	0	0	0	0	0	0	0	0	0	0	0	0	0	0
Capana00g002878	palevioletred3	0	0	0	0	0.241593	0	0	0.186828	0	0	0	0	0	0	0	0	0	0	0	0	0	0	0	0	0	0	0	0	0	0	0	0	0	0	0	0
Capana00g002879	ivory	0	1.01413	0	0.968405	0	1.32572	0	0	0	0	0	0	0	0	0	0	0	0	0	0	1.3019	0	0	0	0	0	0	0	0	0	2.15426	0	0	1.815	1.28612	0
Capana00g002880	floralwhite	0	0	0	0	0	0.643333	0	0	0	0	0	0	0	0	0	0	0	0	0	0	0	0	0	0	0	0	0	0	0	0	0	0	0	0	0	0
Capana00g002881	mediumpurple3	98.2318	123.54	91.9416	33.8224	50.3786	70.1735	125.44	153.346	99.3253	129.461	92.901	92.9336	51.3032	41.4949	44.6047	102.589	96.8262	122.583	25.7455	20.2912	25.902	6.7419	5.57198	9.78534	25.5452	24.3362	15.8217	19.8939	58.1386	31.384	14.3518	14.8602	9.72656	39.0966	34.2969	23.464
Capana00g002882	green	2.22197	1.0241	3.14412	0.969582	0.906112	0	0	0	0	2.11998	1.63368	0	1.30924	0	3.19182	1.59941	0.502124	4.04297e-08	0.865396	0	0.888023	1.79354	0	0.655306	1.31217	0	0.0319025	3.99412	2.74059	4.8406	0	0	0	0.000176665	0	0
Capana00g002885	paleturquoise	0	0	0.180199	1.03736	1.12372	2.58829	0.572847	1.02954	0.507202	0	2.04598	6.82496	1.78265	2.36309	2.60489	1.93309	1.80696	1.27167	4.28514	1.15661	0	2.52923	3.2558	2.50659	0.999331	0.786214	2.10987	0	0.437045	0	1.85712	2.72021	2.01403	0.713663	0.385938	0.861171
Capana00g002886	turquoise	0.777396	1.0498	1.18911	10.7431	8.14017	13.4929	4.98338	2.15041	3.42023	4.86016	7.30406	12.0325	11.9286	18.0321	18.5056	10.6501	14.7009	11.0777	8.94404	8.52317	6.97513	16.5914	21.7729	16.0524	8.94498	10.5045	15.3087	0.55057	1.44316	0.306826	11.708	13.6439	11.6486	3.90966	3.42493	1.86133
Capana00g002887	skyblue	29.0219	28.8601	28.035	38.483	35.8191	32.3782	36.8557	42.1391	38.9556	41.2079	34.5848	46.8711	28.6496	34.4767	37.7658	48.5493	47.3172	45.1292	38.1316	32.9642	27.3383	26.2929	27.3506	24.9216	43.2437	41.7012	48.9992	19.472	26.8772	22.4508	25.508	27.2777	24.6202	28.9527	31.7187	31.5276
Capana00g002888	violet	0	0	0	0.0455214	0.0452232	0.0531215	0.100674	0.18538	0.231096	0	0	0.831511	0	0	0.0562481	0.0543373	0.124937	0.0404297	0.167178	0.259589	0.0391861	0	0.0936468	0.0549738	0.0416046	0.142595	0.394555	0.110114	0.206165	0	0.0629463	0	0	0.214816	0.951369	0.338423
Capana00g002893	lightcyan	31.2202	20.1561	30.2033	13.7475	10.4918	15.6708	23.7088	32.4044	22.1853	34.7266	46.6557	40.793	7.12685	7.90881	6.18729	19.3441	14.9924	21.7916	10.4486	19.5124	17.8297	12.2197	12.0804	11.3796	9.98509	21.0565	11.3632	20.1142	14.7923	14.8153	30.7178	21.4706	19.8608	10.9986	16.7441	18.0493
Capana00g002894	lightsteelblue	33.0549	37.4568	53.6049	43.6095	22.8377	24.8608	38.0046	44.7137	38.4412	43.2319	86.869	97.3357	40.7393	150.057	193.493	184.584	68.757	34.1631	82.7951	20.2912	20.3376	43.9277	81.4727	30.4555	80.6712	33.7475	49.5956	30.0244	17.524	37.0822	43.8736	29.4559	27.6071	17.4431	26.7811	42.1337
Capana00g002895	darkslateblue	0	0.0419919	0	0.182086	0.271339	0	0	0	0.0462193	0	0	0.19565	0	1.05561	0	0	0	0.0808593	0	0.126925	0.117558	0	0.230508	0.414658	0.208023	0	0.717141	0.146819	0	0	0.124312	0.105766	0	0.12889	0.475685	0
Capana00g002896	lightsteelblue	55.6616	46.1911	54.6988	48.9356	39.2085	119.098	36.3435	19.502	70.7155	115.429	142.429	384.745	117.062	472.525	605.51	170.728	436.488	84.9832	111.633	76.6653	109.956	66.6289	113.219	39.5262	60.077	170.971	254.883	13.6541	24.0182	26.3871	128.222	74.1422	37.2172	20.6224	42.6689	8.46059
Capana00g002897	royalblue	0.963971	3.00168	3.23437	1.6517	2.36785	2.23894	2.54614	1.81672	2.07987	7.54449	3.37329	3.76626	3.77804	4.86897	5.08206	4.29265	7.22268	3.8689	3.16475	3.22565	3.37832	3.67128	1.8013	2.86844	3.67033	3.51734	3.2181	2.18635	4.33888	2.20007	3.42078	2.23412	1.71418	2.03417	1.76003	2.21167
Capana00g002898	thistle2	0	2.93943e-07	0.804627	0	0	0	1.15075	0.765953	0.966986	0	0	0	0	0	0	1.43112	0.292185	0	0.568407	0	0	0	0	0	0	0	0	0	0	0	0	0	0	0	1.02147	0.74603
Capana00g002899	cyan	0.576091	0	9.51284e-08	0	0.22097	0	0	0	0	0	0.00550233	0.00398783	0.236877	0.265037	0	0	0	0.209336	0	0	0	0.229608	0	0	0	0	0	1.06578	0	0.317868	0	0	0	0.231025	0	0
Capana00g002900	red	5.62476	5.75252	7.29942	6.95612	6.85775	5.82013	7.14501	6.65099	6.25684	6.35198	4.50016	2.97366	9.75649	8.14192	8.13001	8.90632	9.56339	9.0856	6.4252	7.27359	6.25951	7.8592	7.3192	8.44401	7.12028	4.30453	7.50124	7.02378	10.178	9.64164	7.47241	5.14944	6.28866	8.09506	8.97153	5.13735
Capana00g002903	tan	1.72617	1.25699	0.416297	1.1051	0.930099	1.59814	0.895704	0.825227	1.00646	2.02539	2.75346	1.21957	1.24829	1.03106	0.938482	1.16639	0.975665	0.33685	0.674316	2.00548	2.06876	0.22109	0.715655	1.64928	1.01617	0.987999	1.21456	0.939735	1.43118	0.912984	0.538019	0.935502	0.852446	1.35126	1.18659	0.717549
Capana00g002906	skyblue	0	0	0	2.73129	1.49236	3.18729	0.100674	0	0	0.509533	0.164136	0.440212	5.40832	9.22695	6.13104	0.706385	1.70747	0.768164	2.46588	2.68242	2.2728	9.69147	12.6891	8.96073	3.99404	7.31987	8.99585	0	0.206165	0.131497	5.53927	6.08157	5.76605	0.970812	0.535399	0.169212
Capana00g002909	lightpink4	0	0	0	0.255715	0	0.357718	0	0.0978568	0.128407	0	0	0	0	0.156706	0	0.2179	0	0.219025	0	0	0	0	0	0	0	0	0.468649	0	0	0	0	0.172938	0	0.13538	0	0
Capana00g002912	skyblue	1.73999	1.64547	1.61128	1.00958	2.25292	1.23382	1.28553	1.27023	1.4902	0.766591	0.318428	0.787723	1.17774	1.33754	1.82468	0.858844	1.10378	0.735699	0.719448	1.39051	0.601188	1.74642	2.09876	1.60563	2.26411	1.5388	1.87252	1.74094	0.241768	0.546541	2.05084	1.56779	1.60561	0.806951	1.45751	1.10392
Capana00g002913	darkorange	0	0	0.400933	0	0	0.0850166	0.146798	0	0	0	0.0510529	0	0	0	0	0	0	0	0	0.0657372	0.358809	0	0	0	0	0	0	0	0	0	0	0	0	0	0	0
Capana00g002915		0	0	0	0	0	0	0	0	0	0	0	0	0	0	0	0	0	0	0	0	0	0	0	0	0	0	0	0	0	0	0	0	0	0	0	0
Capana00g002918		0	0	0	0	0	0	0	0	0	0	0	0	0	0	0	0	0	0	0	0	0	0	0	0	0	0	0	0	0	0	0	0	0	0	0	0
Capana00g002919	skyblue1	0	2.92749	0	10.3449	0.53331	0.704403	0	1.16012	4.73507	0	0	0	6.35414	3.41483	4.93152	0.230339	4.49171	4.24066	6.24448	0	0	1.50135	0.000812339	3.76101	5.21451	0	2.26157	0	2.43377	5.9125	0	0.518664	0	0.512748	2.85581	3.12586
Capana00g002920	paleturquoise	0.793053	4.04402	0	2.50781	2.5436	0.629749	2.63923	4.07836e-07	5.54632e-07	5.13366	0	0	1.2627	4.81531	3.60509	3.48216	2.75371	1.70758	2.32264	1.21189	0	4.31428	2.05318	0.99756	0.915013	4.85857	0	7.34093e-08	2.83477e-06	0	2.55802	1.05567	2.56145	1.88889	0	1.2052
Capana00g002921	lightcyan1	0.450066	0	0	1.47235	1.32657	0	0.480645	0.564666	0.814822	0	0.237302	0	0.337988	2.03014	0	0.390909	1.15662	0.782107	0.518784	0	0	0.465044	3.79534	1.25292	0.774309	0	1.05167	0	1.42226	0	0.463371	1.264	0	1.07829	0.421492	0.36886
Capana00g002924	green	9.70191	10.54	10.9398	9.5595	8.04972	11.0493	8.75867	8.37918	8.82789	10.1515	12.2281	12.9129	10.0585	9.22695	9.44967	6.95518	8.6623	7.88378	7.56482	8.04726	7.17106	9.69147	8.0068	9.18063	6.90636	7.12974	7.22036	8.6256	12.2153	9.24862	9.00132	9.94204	10.309	8.12006	10.2272	8.91182
Capana00g002925	red	131.535	132.736	148.02	135.335	136.574	146.562	128.813	110.635	143.927	135.693	150.226	187.09	161.087	149.529	153.107	108.729	126.853	107.139	117.735	122.05	121.751	141.369	138.644	125.285	130.222	129.191	141.882	138.854	147.769	137.546	128.914	128.453	148.403	144.357	160.686	136.949
Capana00g002926		0	0	0	0	0	0	0	0	0	0	0	0	0	0	0	0	0	0	0	0	0	0	0	0	0	0	0	0	0	0	0	0	0	0	0	0
Capana00g002927	floralwhite	0	0	0	0.136564	0.180893	0.478093	0	0	0	0.156779	0	0	0.050545	0.0527254	0	0	0	0	0	0	0	0	0.468234	0.0549738	0.0832091	0.0475316	0.118367	0	0	0	0	0.15865	0	0	0	0
Capana00g002928	cyan	2.77347	4.64514	11.5013	7.00272	2.11044	1.65852	4.30362	5.38318	1.27153	8.45174	1.06519	0	4.1842	3.30008	7.08339	2.43767	2.34872	0	4.5085	4.82994	7.99089	1.94273	3.51833	2.41828	2.50653	0	4.36073	21.3018	10.4675	10.123	1.77123	1.72516	6.82734	1.57627	0	3.538
Capana00g002930		0	0	0	0	0	0	0	0	0	0	0	0	0	0	0	0	0	0	0	0	0	0	0	0	0	0	0	0	0	0	0	0	0	0	0	0
Capana00g002931	mediumpurple2	0	0	0	0	0	0	0	4.56035e-06	0	0	0	0	0.208645	0	0	0	0	0	0	0.144247	0	0	0	0	0	0	0	0	0	0	0	0.0776223	0	0	0.012437	0
Capana00g002932	skyblue	0.37315	0.67187	0.0951284	3.73276	3.75352	4.40908	0.855733	0.444912	0.64707	1.76377	1.02585	2.3478	4.80178	7.32883	4.4436	3.80361	2.33216	2.46621	4.30484	3.37466	4.34966	17.5921	26.4552	12.644	5.78303	11.5502	14.2434	0.110114	1.7524	0.657485	9.81962	14.49	10.8914	1.07408	0.475685	0.958866
Capana00g002933	thistle1	0	0.0419919	0	0	0	0	0.151012	0	0	0.0391948	0	0	0	0	0	0	0	0	0	0	0	0.105342	0	0	0	0	0	0.0367047	0	0	0	0	0	0	0	0
Capana00g002934	red	0.0621917	0	0.237821	0	0	0.0531215	0	0.074152	0.0462193	0.117585	0.451374	0.391299	0	0	0	0	0	0.0404297	0.0417946	0.0432648	0	0	0.0468234	0	0.0416046	0	0.078911	0	0	0.0876647	0	0	0	0	0.0475685	0
Capana00g002937		0	0	0	0	0	0	0	0	0	0	0	0	0	0	0	0	0	0	0	0	0	0	0	0	0	0	0	0	0	0	0	0	0	0	0	0
Capana00g002938		0	0	0	0	0	0	0	0	0	0	0	0	0	0	0	0	0	0	0	0	0	0	0	0	0	0	0	0	0	0	0	0	0	0	0	0
Capana00g002941	maroon	9.733	8.10443	7.80053	6.60061	6.60258	9.34938	8.00362	5.33894	7.85728	10.661	7.75543	7.72816	7.98612	6.85431	6.86226	5.70542	6.78825	5.98359	6.85431	7.8742	7.48455	8.90141	8.24091	8.13612	7.3224	7.31987	7.57546	4.95513	8.40123	5.30371	9.44195	8.56708	7.86279	7.08894	6.08876	6.93768
Capana00g002942	thistle1	0	0	0	0	0	0.0531215	0.151012	0	0	0	0	0	0	0	0	0	0.0416457	0	0	0	0	0	0	0	0	0	0	0	0.0515413	0	0	0	0	0	0	0
Capana00g002943	green	18.3808	29.756	27.2267	49.8023	44.6492	46.9906	45.5256	44.9438	40.9909	24.4353	25.9683	25.882	37.1493	39.2883	38.0118	39.1405	43.478	44.1298	31.6919	26.2382	35.8558	49.1507	40.1651	39.4921	40.8844	38.7195	44.0127	40.0816	28.5677	37.9111	49.6963	52.2379	46.6605	47.0843	44.5672	48.5529
Capana00g002945	darkgreen	0	0	0	0	0	0	0	0	0	0.195974	0	0	0	0	0	0	0.0416457	0	0	0	0	0	0	0	0	0.0475316	0	0	0	0	0.0629463	0.105766	0	0	0	0
Capana00g002947	sienna3	0	0	0	0	0	0	0	0	0	0	0	0	0	0	0	0	0	0	0	0	0.0783722	0	0	0	0	0	0	0	0	0.0876647	0	0	0	0	0	0
Capana00g002948	skyblue	5.95442	8.35484	6.48399	14.6277	10.4791	18.4807	9.45439	7.38663	8.28892	6.74717	4.80415	6.87575	11.5785	11.1171	11.5475	9.56561	8.85974	8.97674	6.50649	7.80504	9.46118	27.8562	30.9725	24.0876	8.40999	10.2272	11.3121	10.1203	14.2621	11.4723	26.6885	27.153	29.5891	11.0142	8.53158	8.62045
Capana00g002950	turquoise	0.838596	4.24997	3.7899	3.01299	2.57363	3.92438	4.80535	4.14132	3.34135	3.03925	0	0	4.07907	7.76467	6.8198	5.29443	3.49485	2.8195	0.797819	1.23155	0.000203298	4.56847	2.70558	5.32731	7.6708	4.05854	3.7358	0	3.6837	0.506775	1.39833	7.13178	1.43891	3.69417	3.76051	2.51146
Capana00g002952	green	22.0793	17.3429	28.2618	1.89765	2.14415	0	0.0342269	0.194679	9.92328e-05	16.6099	33.0592	33.3954	2.16163	0.224173	0.000457072	5.84332	0	0.00157542	2.50767e-07	1.30694	0.0588557	0	0	5.49738e-08	1.24814e-07	1.36613	0	19.7798	5.79323	15.0992	5.13727	0	12.5659	0.0498815	0.155468	0.0132621
Capana00g002954	turquoise	1.74137	3.95488	2.49931	5.43257	5.3569	5.46184	4.12106	2.89104	4.16329	4.63581	2.46959	4.37953	5.5945	4.97568	5.85453	6.72627	5.38315	6.38331	2.93792	3.92851	3.50555	6.12338	6.9787	5.9093	5.0215	4.9698	5.93973	1.41192	2.08065	2.68776	6.21404	4.55458	7.01642	3.73781	3.44436	2.70739
Capana00g002956	red	0.125172	0	0	0	0.062398	0	0	0	0	0.310396	0	0.336999	0	0.365159	0	0	0	0	0	0.31129	0.288758	0	0.138391	0	0	0.0651652	0	0	0	0.115503	0	0	0	0	0	0
Capana00g002957	maroon	3.24946	1.79984	2.96956	3.34405	3.83625	4.68651	2.2518	2.36249	2.50216	4.03441	5.21871	7.77076	4.70428	4.02178	4.57853	3.45207	2.72727	3.8367	2.85754	3.159	2.03788	3.141	4.43225	3.21438	2.53462	2.86919	3.60395	2.52004	2.90399	2.37254	3.74641	3.21382	3.62102	2.32933	1.90836	2.44764
Capana00g002958	red	12.215	4.6864	5.42896	0	4.9723	1.39006	0.629981	1.91181	4.91072	21.4157	16.0901	24.3746	3.93163	1.59024	2.23838	0	2.88346	5.26517	2.59857	3.00169	3.82111	2.40626	2.77756	3.43591	0	5.60613	1.09451	0.516975	1.38816	1.65039	3.37431	1.35904	2.21553	0.93685	1.15782	1.75093
Capana00g002959	paleturquoise	142.264	152.431	154.203	133.605	154.708	132.538	165.66	159.204	157.793	110.569	94.6244	110.591	128.839	109.458	117.783	119.977	124.146	125.898	102.48	91.7214	87.7377	80.7447	70.0946	74.3246	97.6459	96.4892	92.1286	175.522	178.951	163.538	88.2507	85.4064	81.4818	161.413	150.935	179.139
Capana00g002961		0	0	0	0	0	0	0	0	0	0	0	0	0	0	0	0	0	0	0	0	0	0	0	0	0	0	0	0	0	0	0	0	0	0	0	0
Capana00g002963	red	9.07133	16.7017	11.7388	14.6829	17.3706	15.0197	21.9788	19.6042	18.7953	16.8116	9.5346	0.136988	16.0164	21.5181	14.0445	15.952	22.644	17.1263	9.28771	6.81767	18.3803	10.6767	14.882	10.4575	10.8878	9.17479	11.0582	16.3049	12.2338	14.2867	14.7713	14.0179	9.72392	12.0873	16.3105	13.7607
Capana00g002969	darkslateblue	0	0	0	0	0.135669	0	0	0	0	0	0	0	0	0.158176	0	0	0	0	0	0	0	0	0	0	0	0	0	0	0	0	0	0	0	0	0	0
Capana00g002972	orangered4	0	0.209959	0	0.182086	0.180893	0.159364	0.251686	0.111228	0.415974	0.117585	0.20517	0.440212	0.050545	0.105451	0.0562481	0	0.249874	0.0808593	0.167178	0.173059	0.548606	0.263355	0.234117	0.219895	0.124814	0	0.276189	0.0367047	0.154624	0.131497	0.0629463	0	0.232972	0.12889	0.332979	0.394827
Capana00g002979	darkorange	0.0932876	0.0419919	0.285385	0.136564	0.132128	0	0	0	0.0462193	0.0391948	0.041034	0	0	0.0527254	0	0.0543373	0.0416457	0.202148	0	0.129795	0.274303	0	0	0.219895	0	0.0475316	0	0	0	0.262994	0	0	0	0	0	0.0564039
Capana00g002981	maroon	3.56839	2.86355	5.61724	4.04607	3.92207	3.73949	3.63435	1.73042	2.80421	5.14916	6.42821	10.5548	5.64226	4.8647	6.77287	4.17091	4.07112	2.85223	3.59707	8.11818	6.03174	2.61311	5.11629	3.83298	3.51379	6.19773	7.87618	4.44727	1.65855	3.01663	6.1983	7.41005	7.18543	3.45767	5.16724	2.8653
Capana00g002984	paleturquoise	0.310959	0.713862	1.23667	0.682822	0.85924	0.903065	1.56045	1.14936	1.15548	1.29343	0.082068	0.440212	0.454905	0.685431	0.224992	0.163012	0.624685	0.121289	0.543329	0.173059	0.470233	0.105342	0.187294	0.714659	0.416046	0.950633	0.434011	1.02773	0.154624	0.131497	0.692409	1.48073	1.33959	0.687412	1.8076	0.28202
Capana00g002986	turquoise	1.81397	2.09959	3.80514	1.45669	1.1758	1.64677	1.42773	2.03918	2.49584	2.35169	1.31309	2.44562	1.51635	1.00178	1.5187	1.73879	1.66583	1.57676	0.835891	1.21142	2.03768	1.10609	1.07694	1.07358	1.49776	1.0457	0.978798	1.93235	1.90703	1.44647	1.07009	1.48073	1.2231	1.67557	1.28435	2.36896
Capana00g002988	black	0	0	1.39584	0	0.260302	0	0.149945	0	0	2.86904	0	4.40231	0	0.38667	1.44108	0.533455	0.123105	0.402594	0.207503	0	0	0	0	0.493604	1.49218	0.143346	0.227124	0	0	0	0.608024	0.464396	0.196206	0	0	0.74147
Capana00g002990	turquoise	8.48917	7.13862	8.08592	37.1455	30.6613	42.8159	17.3663	20.5772	13.1725	13.0127	12.4743	12.6683	18.8533	23.8319	18.5619	19.5614	15.8254	16.6975	3.13459	2.85548	1.4107	18.2242	19.619	10.2251	10.3179	11.0749	15.9795	3.41353	3.2471	3.37509	16.1143	17.0284	18.4048	5.92893	5.75579	4.2867
Capana00g002991		0	0	0	0	0	0	0	0	0	0	0	0	0	0	0	0	0	0	0	0	0	0	0	0	0	0	0	0	0	0	0	0	0	0	0	0
Capana00g002998		0	0	0	0	0	0	0	0	0	0	0	0	0	0	0	0	0	0	0	0	0	0	0	0	0	0	0	0	0	0	0	0	0	0	0	0
Capana00g003000	turquoise	0	0.32926	0	0.735631	0.420607	0.140843	0	0.332455	0	0	0	0	0.496722	0.467784	0.368771	0	0.331004	0.37613	0.279751	0	0	0	0	0	0	0	0.445172	0.0782388	0	0	0	0.384968	0	0.147143	0	0
Capana00g003001	black	0.713677	0.0871347	0.613881	0.408091	0.840446	0.253626	0.401013	0.447434	0.671605	0.62946	0.304869	1.50811	0.620164	0.0954487	0.584115	0.740584	0.426342	0.437206	0.463679	0.282472	0.841376	0.479802	0.274172	0.955743	0.767299	0.707868	1.23826	0.408573	0.0959242	0.770723	0.964317	1.15321	0.361713	0.235379	0.285176	0.514118
Capana00g003002	orangered3	0	0	0	0	0	0	0	0	0	0	0	0	0	0	0	0	0	0	0	0	0	0	0	0	0.0416046	0	0	0	0	0	0	0	0	0	0	0
Capana00g003003	skyblue	11.9977	11.4546	10.4353	12.9607	15.9717	18.273	8.21558	7.14809	10.8629	11.8469	15.1367	18.4648	17.7814	16.2017	15.8036	6.27662	10.36	8.31162	10.5942	10.4819	10.0972	17.5831	16.6551	16.4744	9.10601	11.0497	8.6519	10.6138	13.8269	11.284	14.6503	13.4854	16.6403	15.673	13.8102	9.43152
Capana00g003005	turquoise	17.0094	16.8807	17.1231	25.8562	24.2848	24.1703	19.4805	16.9067	20.4289	21.4004	21.3377	14.1846	19.0555	22.3029	24.0742	19.1811	21.1977	19.4467	16.2581	16.181	15.361	23.2806	22.0538	22.5942	18.0148	18.2521	21.8978	13.7643	16.7509	15.2975	21.5276	23.9032	21.6664	15.6816	19.9788	16.752
Capana00g003007	lightsteelblue	17.5381	25.3631	17.5988	59.9062	58.2926	66.9331	57.3341	29.4013	43.5848	87.9924	79.2777	127.564	81.2259	103.975	129.483	79.1151	108.195	89.0261	65.0324	80.9052	54.743	78.6906	109.052	58.6571	53.9195	82.7526	90.9844	9.80015	25.8222	13.6757	66.849	59.2821	73.6773	34.8003	29.4925	25.4946
Capana00g003008	darkmagenta	0	0.0419919	0	0	0	0	0	0	0	0	0	0	0	0	0	0	0	0	0	0	0	0	0	0	0	0	0	0	0	0	0	0	0	0	0	0
Capana00g003010	darkslateblue	0	0	0	0	0	0	0	0	0	0	0	0	0	0.105451	0	0	0	0	0	0	0	0	0	0	0	0.0475316	0.0394555	0	0	0	0	0	0	0	0	0
Capana00g003011	skyblue	13.1535	11.0019	10.7971	35.2791	32.832	38.9912	18.2724	12.8654	16.4079	16.3443	12.5974	13.5487	41.1437	39.2277	34.93	28.5814	28.2774	30.201	21.4406	14.8398	19.789	37.6598	38.3015	42	22.0504	23.9559	24.7781	10.4975	22.9874	16.6125	45.8249	42.3066	38.7898	24.8757	16.7441	12.4653
Capana00g003012	red	1.11945	2.10806	0.618335	0.864908	0.768794	0.956186	2.47168	1.70821	2.03365	0.863542	1.97895	2.83692	0.859266	1.05451	0.787473	1.08675	1.83241	1.22274	0.377762	0.82304	0.587792	0.368697	0.749174	0.384817	0.499997	0.856634	1.30203	0.592232	1.34306	0.438323	0.440624	1.00478	0.232972	0.730376	0.856233	0.452138
Capana00g003013		0	0	0	0	0	0	0	0	0	0	0	0	0	0	0	0	0	0	0	0	0	0	0	0	0	0	0	0	0	0	0	0	0	0	0	0
Capana00g003014		0	0	0	0	0	0	0	0	0	0	0	0	0	0	0	0	0	0	0	0	0	0	0	0	0	0	0	0	0	0	0	0	0	0	0	0
Capana00g003016	red	0.248767	0.251951	0.475642	0.500736	0.633124	0.265607	0.302023	0.815672	0.231096	0.666312	0.697578	0.733686	0.050545	0.474529	0.506232	0.434699	0.208228	0.606445	0.0417946	0	0	0.210684	0.14047	0.0549738	0.291232	0.380253	0.315644	0	0.360789	0.0876647	0.377678	0.105766	0.174729	0.12889	0.285411	0
Capana00g003017	purple	0	0.344937	0.433933	0.751508	1.15631	1.083	0.222831	0.297407	0.310716	0.566494	0.2464	0.38355	0.558944	0.339945	0.499477	0.637646	0.769456	0.496527	0.46823	0.965105	0.956921	1.76857	1.29282	1.15756	0.469174	0.806821	0.841704	0.641591	0.410169	0.644415	0.284536	0.475502	0.476411	1.42511	0.560196	1.00612
Capana00g003018	turquoise	3.71076	1.27665	3.37488	4.19628	4.2839	5.25645	1.98586	2.05885	2.68978	2.34453	2.9633	4.04147	4.05041	3.88815	4.30806	2.65488	2.23874	1.64117	2.18468	4.19641	2.0712	4.76381	4.65146	3.96486	2.94046	2.73826	3.47792	3.24005	4.09672	2.53141	3.89962	3.33088	3.88266	2.31072	2.39523	2.68715
Capana00g003019	black	3.6344	2.09587	1.25676	4.42055	4.73452	5.39063	1.37622	2.00106	3.7816	2.56296	5.127	12.3049	3.31235	4.34276	4.94107	3.77176	2.44518	1.97315	1.65845	4.36581	0.731933	2.53954	2.30837	3.17586	1.60446	2.60213	3.04353	3.2217	2.51582	2.91703	2.85824	3.66304	5.77217	2.8727	1.87624	2.58496
Capana00g003020	violet	0	0	0	0	0	0	0	0	0	0	0	0	0	0	0	0	0.0416457	0	0	0	0.0391861	0	0	0	0	0	0	0	0	0	0	0	0	0	0.142705	0
Capana00g003021		0	0	0	0	0	0	0	0	0	0	0	0	0	0	0	0	0	0	0	0	0	0	0	0	0	0	0	0	0	0	0	0	0	0	0	0
Capana00g003022	saddlebrown	1.38077	0	0.669471	0.296362	0.492296	0.290686	0.220373	0.490113	0.33823	1.00339	0.222907	0.808915	0	0.211619	0	0.230419	0.476038	0.604837	0.170939	0.481369	0.22136	0.142882	0.278995	0.0713729	0.0570931	0.371998	0.390848	0.456561	0.162486	0	0.290641	0.33672	0.345814	0.446278	0.17705	0.616483
Capana00g003023	black	0	0.335935	0	0	0.271339	0.318729	0	0.407836	0.138658	0.274364	0.41034	0.880423	0.252725	0	0.112496	0.0543373	0.124937	0.202148	0.417946	0.475913	0	0	0.0468234	0.164921	0.208023	0	0	0.0367047	0	0.219162	0	0	0	0.300743	0.0475685	0.169212
Capana00g003024	paleturquoise	2.67424	1.21776	2.80629	0.682822	1.04013	1.00931	0.956407	2.81778	0.924386	0.979871	1.02585	1.36955	0.454905	1.00178	0.674977	0.597711	0.58304	0.849023	0.543329	0.951826	1.29314	1.36945	1.59199	1.86911	0.45765	0.427785	0.749655	2.3491	1.85549	1.97246	2.32901	1.32208	1.04837	1.41779	1.56976	1.29729
Capana00g003025	darkorange	0	0	0.428078	0	0	0	0	0	0	0	0	0	0	0	0	0	0	0	0	0	0	0	0	0	0	0	0	0	0	0	0	0	0	0	0	0
Capana00g003026	mediumpurple3	0.668958	1.8547	0.88895	1.32614	1.75994	1.08779	1.87327	2.12436	1.85067	2.7338	0.788611	1.55572	0.17463	0.373075	0.879738	2.08524	1.82686	0.753706	1.04727	0.395372	1.0242	0.607184	0.952452	0.681996	0.847451	1.58322	1.01419	0.948843	0	1.20119	0.440808	0.914714	1.12328	0.639075	2.09663	0.929673
Capana00g003027	tan	0.461404	0.903771	1.06228	0.57703	1.34207	0.449298	0.201273	0.909314	0.906791	0.780135	0	1.20516	0.635289	1.40174	1.53255	0	0.970405	0.452954	1.01286	0.804322	0.193085	0.83751	0.971307	1.31316	1.07455	0.171446	0.776872	0.643325	0.47159	1.22905	0.800625	1.26244	0.866323	0.528934	1.32685	0.78698
Capana00g003028	skyblue2	0.020383	0	0	0.190091	0.310099	0	0	0	0	0	0	0	0	0	0.0378686	0	0.339592	0	0	0	0	0	0.0141828	0	0	0	0.173043	0	0	0.0182535	0	0	0.0579005	0	0	0
Capana00g003030	black	0	0	0	0	0	0	0	0	0	0	0	0.538037	0	0	0	0	0	0	0	0	0	0	0	0	0	0	0	0	0	0	0	0	0	0	0	0
Capana00g003031		0	0	0	0	0	0	0	0	0	0	0	0	0	0	0	0	0	0	0	0	0	0	0	0	0	0	0	0	0	0	0	0	0	0	0	0
Capana00g003033	paleturquoise	2.42605	2.11133	2.35934	1.96799	2.17958	2.92506	1.35802	3.14649	2.5637	2.16783	2.31378	1.75967	1.52274	1.49036	1.91948	1.93987	2.54422	2.13184	2.98353	1.70135	1.35938	1.96755	1.83186	2.24295	1.34507	3.07452	1.90949	2.69544	2.09721	2.55322	2.42183	1.79703	1.79982	2.6162	3.50688	2.55723
Capana00g003034	darkgrey	0	0	0	0	0	0	0	0	0.0462193	0	0	0	0	0	0	0	0	0	0	0.173059	0	0	0	0	0	0.0475316	0	0	0	0	0	0	0	0	0	0
Capana00g003035	mediumpurple2	0	0	0	0	0	0	0	0.216773	0	0	0	0	0.301987	0	0	0	0	0	0	0	0	0	0	0	0	0	0	0	0	0	0	0	0	0	0	0
Capana00g003036	saddlebrown	0.155479	0	0	0	0	0	0.100674	0.074152	0.138658	0.0391948	0	0	0	0.158176	0	0.163012	0.0832914	0	0.125384	0.0865297	0	0	0	0.0549738	0.0416046	0	0	0.0734093	0	0.0438323	0	0.0528832	0.0582429	0.12889	0	0
Capana00g003039	skyblue	35.8535	32.3337	31.868	37.0089	37.49	42.3378	38.357	30.5135	42.4293	30.4152	42.5523	41.0864	39.1724	39.0695	37.9674	31.9503	36.44	30.0797	32.3908	32.7082	30.6435	36.2377	33.3851	38.4267	36.5704	37.9302	34.0896	41.8066	36.0274	39.0108	40.7263	37.8644	37.7996	40.901	44.9522	37.9598
Capana00g003041	red	4.91756	4.99053	10.6178	12.9272	9.77422	6.29242	8.33707	5.24052	4.59834	12.8643	16.0231	12.8968	9.86537	9.62653	9.81927	6.35419	9.0689	4.40836	0	2.192	3.15168	7.23444	7.17974	4.73237	5.09403	5.97185	7.82596	7.20394	6.41163	6.12601	3.31045	4.59811	5.69517	7.48476	5.48652	4.99307
Capana00g003043	red	208.778	196.942	213.944	173.801	208.614	195.275	206.836	191.72	220.697	239.402	280.468	360.582	146.429	156.225	153.782	165.348	174.204	178.416	150.711	146.365	141.775	161.437	130.263	129.463	148.154	152.149	154.153	177.687	182.765	153.282	151.764	145.905	150.267	169.619	182.663	193.635
Capana00g003044		0	0	0	0	0	0	0	0	0	0	0	0	0	0	0	0	0	0	0	0	0	0	0	0	0	0	0	0	0	0	0	0	0	0	0	0
Capana00g003045	black	0.0562041	0	0.212878	0	0	0	0	0.230127	0.16483	0	0	0.599698	0	0	0	0.148995	0.121414	0.0142955	0.504337	0	0.131297	0.290636	0	0.303306	0.076658	0.262023	0	0	0	0.0626468	0	0	0	0	0.139533	0
Capana00g003047	skyblue3	11.6201	11.4734	9.60574	15.1021	15.4297	15.17	13.8192	12.5757	13.7996	14.8828	7.94283	7.12327	15.2683	16.0498	15.3576	13.1734	12.2115	13.1914	9.75068	8.29607	7.9102	9.10914	10.4036	12.6468	12.5378	8.58172	10.3804	10.6838	12.3394	10.3579	11.5143	8.44963	10.9575	12.6817	12.0711	12.6524
Capana00g003049	thistle1	0	0	0	0	0	0	0.0993162	0	0	0	0	0	0	0	0	0	0	0	0	0	0	0	0	0	0	0	0	0	0	0	0	0	0	0	0	0
Capana00g003050	orangered4	0.298721	0	0	0	0	0.582956	0	0	0.273155	0	0	0	0.376403	0	0	0	0.486362	0.47259	0.222359	0	0.776783	0	0.344686	0	0.343387	0	0	0.693748	0	0	0.774108	0.679334	0	0.51668	0	0
Capana00g003051	green	3.6547	3.07996	3.57826	1.86922	1.08002	2.64903	2.20896	1.24875	1.5204	2.61383	4.80737	5.21435	1.97786	1.72374	2.68027	1.164	0.827313	2.98051	1.62607	0	1.8523	3.37122	3.80229	2.70088	1.10231	2.22836	1.85431	6.14545	2.42645	2.67971	3.74611	4.13166	3.04378	1.71016	2.4205	1.69964
Capana00g003052	darkseagreen4	0	0	0	0	0	0	0	0	0.0637184	0.0566242	0	0	0.128938	0	0	0	0	0.13219	0	0	0	0	0	0	0	0	0	0	0	0	0	0	0	0	0	0
Capana00g003054	coral1	0	0	0	0	0	0	0	0	0	0	0	0	0	0	0	0	0	0	0	0	0	0	0	0.0549738	0	0	0	0	0	0	0	0	0	0	0	0
Capana00g003055		0	0	0	0	0	0	0	0	0	0	0	0	0	0	0	0	0	0	0	0	0	0	0	0	0	0	0	0	0	0	0	0	0	0	0	0
Capana00g003058	tan	0.395998	0	0	0.338637	0.245669	0.329086	0.413206	0.691768	0.589812	0.966554	1.6964	0	0.522346	0.793785	0.931311	1.53789	0.80121	0	0.153445	0	0.908148	0.512588	0	0	0.159018	0.223489	0.210249	0.734936	0.906048	0.790816	0.928619	0.221066	1.00786	0	0.302183	0
Capana00g003060	red	0.715205	1.38573	1.52205	1.09251	1.67326	1.38116	1.7618	2.33579	2.17231	1.45021	0.533442	0.635861	1.21308	0.896332	1.85619	2.60819	1.58254	1.33418	1.96434	1.68733	1.88093	1.84349	1.59199	1.0445	2.08023	1.8062	2.05169	1.46819	1.95857	2.10395	1.00714	1.37496	1.6308	1.46075	1.85517	1.91773
Capana00g003062	coral2	0.220294	0	0.694919	0	0	0.496435	0.514348	0.839843	0.337861	0	0.370809	0.665612	0.576514	0.226656	0.778534	0.674576	0.673351	0	0.322405	0	0.595253	0.309693	0.514933	0	0.253503	0.627466	0.595305	0.811986	1.21257	0	0.286981	0.587516	0.508201	1.27679	0.204757	0
Capana00g003064	plum	0	0	0	0	0	0	0	0	0	0	0	0	0	0	0	0	0	0	0	0	0	0	0	0	0	0.142595	0	0	0	0	0	0	0	0	0	0
Capana00g003067		0	0	0	0	0	0	0	0	0	0	0	0	0	0	0	0	0	0	0	0	0	0	0	0	0	0	0	0	0	0	0	0	0	0	0	0
Capana00g003070	lightpink4	0	0	0	0	0	0	0	0.037076	0	0	0	0	0	0	0	0	0	0	0	0	0	0	0	0	0	0	0.0394555	0	0	0	0	0	0	0	0	0
Capana00g003071	midnightblue	0.932876	0.434498	1.09398	0.773865	0.678347	1.4874	0.704721	1.00105	1.03208	0.780105	0.164136	0.489124	1.0109	0.843607	0.618729	0.760722	0.707977	0.727734	0.334357	0.778767	0.666164	1.10609	0.515057	0.43979	0.873696	0.665443	0.680455	1.46819	1.90703	0.788982	1.19306	0.793248	0.771251	0.489842	0.61839	1.18448
Capana00g003072	skyblue	21.3629	22.1717	23.5919	19.028	20.8479	25.7108	20.1852	15.9056	20.9373	18.7743	22.938	22.6954	31.8939	24.7282	25.3679	15.4861	19.6984	14.1504	18.6404	19.9884	17.6729	24.018	25.2846	23.3089	18.2644	19.5355	20.5958	22.9771	24.5852	23.275	24.4232	22.9513	21.4334	23.8446	29.0168	25.3254
Capana00g003073	green	45.0726	36.8279	49.7682	24.903	15.7627	26.1122	34.1185	25.3149	29.4725	33.8946	40.9792	53.4621	31.2746	31.9123	25.5765	35.9511	27.7435	28.5679	16.5495	31.1899	29.1387	14.99	14.8007	19.6794	10.9931	21.6213	20.411	47.4352	33.1118	28.1187	23.2415	28.7986	27.7325	22.6084	22.6663	34.1581
Capana00g003074	paleturquoise	3.13764	3.75168	1.09983	26.6654	21.0143	25.715	6.33088	4.64151	7.72313	12.7337	8.16824	13.8176	37.3476	34.4062	32.4012	29.7272	30.9708	27.0876	30.5142	26.3241	30.2947	38.2457	39.7681	45.2821	38.9747	39.7043	43.3625	2.49674	5.64265	1.68561	21.6295	28.3688	21.8048	18.1475	9.73378	5.66774
Capana00g003075	mediumpurple3	27.2089	25.1531	25.6371	17.5258	22.0237	23.4266	26.0243	26.5835	24.6349	18.4608	17.1112	15.6031	19.4093	19.403	20.8118	19.8875	18.3657	19.7701	12.5802	14.3639	12.1477	13.9052	15.9668	14.1832	14.9776	11.1224	13.0992	23.8213	26.5953	22.1353	15.4218	17.0813	16.8904	14.8223	16.7441	18.1621
Capana00g003076	paleturquoise	4.27242	5.58105	4.44801	2.60455	3.11138	3.02811	3.38143	3.13168	2.57476	2.64237	1.70396	0.400995	2.94124	1.84732	2.66406	2.85292	2.60421	2.17865	1.61018	3.10673	3.08947	3.63482	1.91796	1.80715	4.0702	2.1784	2.53704	2.60126	3.07205	4.06078	2.14798	4.97813	1.98733	2.54115	3.02051	3.69999
Capana00g003077	turquoise	4.19899	5.15126	4.04488	8.35223	6.99412	8.61852	7.92057	6.73324	7.53591	3.04975	3.185	4.11684	6.54279	6.07683	8.16371	6.07197	7.34191	7.81195	2.87225	5.17121	2.75824	7.51103	7.279	6.12914	6.37234	5.50554	5.11362	3.02503	2.7379	5.69708	5.78441	8.26985	5.54658	5.56315	5.42181	4.66612
Capana00g003078	purple	136.916	130.526	149.021	113.295	137.265	128.091	124.009	127.995	133.488	132.935	150.901	162.686	155.854	144.12	141.71	141.56	125.728	128.707	99.7764	105.191	106.743	116.933	107.688	108.505	103.472	99.8755	107.377	136.496	126.711	116.467	98.8242	87.2392	94.9263	112.239	120.897	115.803
Capana00g003079	lightcyan	306.956	287.796	334.4	54.8587	113.458	88.3487	186.659	224.975	187.531	403.885	436.82	294.401	152.102	166.288	158.792	272.693	116.381	204.809	96.9235	52.2862	143.617	33.4179	33.1159	68.6078	45.6421	83.199	28.0342	210.322	178.098	122.934	101.84	73.5237	56.2281	45.0559	85.9378	62.7809
Capana00g003080	darkgrey	0	0	0	0.0455214	0	0	0	0	0	0	0	0	0	0	0.0562481	0	0	0	0.0835891	0.129795	0.0391861	0	0.0936468	0	0.0833687	0	0.0394555	0	0	0	0.125893	0	0	0	0.142705	0.0564039
Capana00g003081	darkmagenta	0	0.125976	0	0.0911282	0.0452232	0	0	0	0	0	0	0	0	0.0527254	0	0	0	0.0404775	0	0	0	0.0526711	0	0	0	0	0	0	0	0	0.0629463	0.0528832	0.0582429	0	0	0
Capana00g003082		0	0	0	0	0	0	0	0	0	0	0	0	0	0	0	0	0	0	0	0	0	0	0	0	0	0	0	0	0	0	0	0	0	0	0	0
Capana00g003083	darkorange	16.9783	10.6659	32.7717	5.59914	7.05481	4.09035	9.76542	10.9374	6.65558	12.8559	17.3164	17.8041	11.777	7.06521	7.98722	6.19445	7.03812	9.05624	12.4966	7.83094	8.77769	15.696	9.03691	18.1963	13.6047	10.0767	10.7319	13.2871	10.2052	7.53916	14.1	12.692	12.9882	6.96005	9.56126	8.00935
Capana00g003084	black	1.37058	1.85072	3.30569	3.54112	3.66828	2.0281	1.85184	4.02139	2.96088	4.02553	4.38307	0	1.41075	4.15604	1.60761	1.89481	2.48005	4.96014	2.99263	0.685991	3.25645	4.61285	2.94022	2.19243	2.53279	2.72605	2.36619	3.17101	4.46819	3.85234	1.97758	3.07552	2.15795	1.65902	1.17616	0.985962
Capana00g003085	purple	6.29266	9.94426	6.26721	17.4985	9.37817	17.7428	9.46695	7.43632	9.82891	16.9615	13.1389	15.0925	18.2973	18.0767	14.5284	18.3209	17.261	15.9712	19.6842	23.0541	26.0941	31.2323	32.4958	24.551	25.1524	27.2151	22.6911	8.55057	14.1655	10.9011	20.3899	21.2804	18.949	20.8209	10.5451	8.36594
Capana00g003086	violet	0.217671	0.167967	0	0	0	0	0.0503372	0	0.0462193	0	0	0	0	0	0	0	0.0416457	0	0.0835891	0.0865297	0.195931	0	0	0	0	0.427785	0.315644	0.146819	0	0	0	0	0	0	0.428116	0
Capana00g003087	maroon	1.40733	3.11564	2.35206	2.26669	1.34032	1.69717	1.33931	1.45849	1.16962	1.24049	1.93037	4.80056	3.19395	2.53309	2.59911	1.65677	3.05211	1.19596	1.97804	1.56984	0.881821	1.47912	4.4005	1.38874	1.72173	2.33985	3.15428	1.74925	0.571205	0.714357	2.0882	2.20236	2.39583	1.33971	1.83212	1.25484
Capana00g003089	skyblue3	7.58739	10.204	8.75182	8.01177	8.77329	8.49943	8.90969	9.49146	10.6767	10.8178	8.45301	11.3966	10.3617	10.2287	13.5558	10.4871	11.3276	9.98613	5.51688	5.92728	4.11454	7.00525	7.53856	7.75131	7.48882	8.65076	9.46932	6.34991	6.80345	5.91737	6.16874	5.9758	7.68806	5.71412	5.85092	5.41478
Capana00g003091	orangered3	0	0	0	0	0	0	0	0	0	0	0	0	0	0	0	0	0.0416457	0	0.125384	0	0	0	0	0	0.124814	0	0.078911	0	0	0	0	0	0	0	0	0
Capana00g003092	palevioletred3	0.310959	0.0419919	0.142693	0.136564	0.407008	0	0.0503372	0.037076	0	0.117585	0	0.293474	0.151635	0.105451	0	0	0.166583	0.0404297	0	0.0865297	0.117558	0.210684	0	0	0	0.0475316	0.236733	0	0.103083	0	0	0.264416	0.0582429	0.171853	0.190274	0
Capana00g003093	skyblue	3.0864	4.74916	5.23083	27.2271	28.1566	28.8177	13.1572	6.13337	8.64283	5.21588	8.04482	12.5599	22.3873	24.6548	26.3995	10.2021	9.65906	8.16294	4.66233	5.94551	8.64151	37.3074	35.8532	36.4156	11.8711	14.8327	13.9361	13.8473	7.65258	8.02978	57.1362	56.0311	58.081	9.62899	18.0457	17.0841
Capana00g003094	floralwhite	0	0	0	0.372941	0.346425	0.882047	0.609233	0.213666	0.382183	0	0	0	0	0	0	0	0	0.612644	0	0	0	0	0.393093	0.369314	0.870377	0.587289	0	0	0	0	0	0	0.353256	0	0	0
Capana00g003096	lightcyan	0.186575	0	0	0.227607	0.180893	0.0531215	0.0503372	0.18538	0.0924386	0	0	0	0	0	0.0562481	0.0543373	0	0	0.250767	0.129795	0	0.210684	0.374587	0.219895	0.208023	0	0.078911	0	0.360789	0	0	0.15865	0.174729	0.300743	0.237842	0.112808
Capana00g003097	skyblue	1.14469	2.20938	2.71158	11.6953	2.94206	9.31873	2.88953	5.2241	0.00788011	2.42754	0.522303	2.12347	15.7705	13.2366	13.7367	4.70957	3.55344	5.70995	1.43576	6.97131	1.19845	23.2422	22.3632	14.2718	2.32733	6.81603	7.0851	0	3.83366	0.133467	20.6078	23.9982	13.1333	4.43907	9.91044	3.04302
Capana00g003098	skyblue	0.171238	0.494432	1.25817	2.66057	1.89619	2.89935	0.516462	0.564501	0.880873	0.704959	2.66237	2.86376	7.43569	4.2458	5.96432	2.32121	0.735811	0.679548	2.64358	3.69668	0.13596	5.71979	7.10666	4.5944	1.8149	5.32539	2.59421	0.364587	0.191651	0.176661	6.23102	6.70853	4.88534	0.774107	1.53129	1.2669
Capana00g003100	darkgreen	0	0	0	0	0	0	0	0	0	0.117585	0	0	0	0	0	0	0	0	0	0.0432648	0	0	0	0.109948	0	0	0	0.0367047	0	0	0	0	0	0	0.0475685	0
Capana00g003102	paleturquoise	2.95411	2.77146	1.855	1.18356	1.1758	1.69989	2.81888	2.29871	2.72694	1.01907	2.21584	1.22281	1.06145	0.738156	0.899969	0.652048	1.4576	1.13203	0.794097	0.951826	1.1364	1.10609	0.983291	1.42932	1.16493	1.33089	0.552377	4.17777	1.34007	1.57796	2.70669	1.69226	1.33959	1.97631	1.85517	5.30197
Capana00g003105	lightpink4	146.429	131.554	130.751	141.344	120.97	133.116	123.125	128.023	120.215	121.419	126.424	125.606	140.201	122.262	133.083	140.679	118.773	128.767	133.907	106.77	111.875	134.831	145.246	136.387	118.359	95.8713	89.0116	129.527	162.355	118.608	144.395	150.026	145.545	136.493	107.883	110.27
Capana00g003106	darkmagenta	0.0621917	0.797846	0	0.0910429	0	0	0	0.18538	0.231096	0	0	0	0	0	0	0	0	0	0	0	0	0	0	0	0	0	0.0394555	0	0.154624	0.262994	0	0	0	0	0.0475685	0
Capana00g003107	skyblue	1.24383	1.94396	2.56847	1.95742	1.62803	3.18729	0.909174	1.18643	1.52524	0.940676	0.533442	0.983416	2.5778	1.89812	2.47491	2.17349	1.62418	1.50066	0.877686	2.03345	1.1364	3.10759	2.87604	2.25393	1.29472	0.903101	1.14864	1.24796	1.18545	1.93386	2.5808	2.16821	3.20336	1.98285	1.95031	1.29729
Capana00g003109	sienna3	0.375676	0	0	2.1591	1.22757	1.31431	1.85194	0.470939	1.04513	0.135514	0	0	0.225832	0.262254	0.429456	0.554693	0.196521	0.571767	0.879436	0	1.16618	0.554171	0.239816	0.228798	0.391563	1.21757	0.631719	0	1.54981	3.68384	0.277572	1.11006	0.554902	1.28504	1.77528	0.79596
Capana00g003110	tan	0.243343	0.303283	0	1.02193	0	0	0	0.295158	0.510182	0.408654	1.70105	0	0.125603	0.390109	0.62117	0	0.712991	0.455085	0.61249	1.08665	0.544263	0.847231	0.194896	0.854262	0	0.294769	0.0468525	0.0306684	0	0	1.6362	0	0.473643	0.451791	0.722699	0.640843
Capana00g003111	green	959.879	1121.49	876.144	2015.14	1832.44	1835.42	1315.69	1329.19	1218.88	1292.82	918.677	682.125	1882.54	1608.97	1635.57	1867.51	1743.58	2030.3	2083.84	1718.03	2024.09	1398.07	1378.02	1549.43	1671.67	1631.02	1542.98	1328.71	1273.43	1305.26	1637.43	1681.64	1645.26	1575.1	1153.53	1409.36
Capana00g003113	violet	0	0.726633	0.516795	0.163266	0.397598	0.191994	0.405403	0.733958	0.76267	0	0	0	0.566369	0	0	0	0.165342	0.562461	0	0	0	0.381721	0.580244	0.416509	0.600752	0.288689	0.330453	0	0	0	0	0	0.536699	0	1.13516	0
Capana00g003116	red	13.3401	9.86809	14.1741	12.1997	9.90387	12.6429	14.9502	9.89929	13.7734	12.9735	20.3118	17.4128	13.2933	14.5522	11.0246	10.8675	12.7019	12.2906	11.4935	16.9598	9.71816	12.1143	11.94	10.9948	10.0267	10.6471	12.1523	12.7732	11.236	11.1772	10.9527	10.9468	9.61008	10.7838	15.8403	11.6192
Capana00g003117	sienna3	0.925788	12.6358	11.7306	9.55405	15.556	9.57268	8.81475	10.4584	10.0207	10.7956	3.55385	3.39247	4.02678	9.69937	11.6337	8.98643	8.24379	7.64232	12.7258	8.32994	6.98309	8.04802	6.04932	10.552	5.92955	7.59562	5.25333	10.0923	12.4706	21.4692	11.7364	6.92649	13.6078	8.01561	11.7977	9.57413
Capana00g003118		0	0	0	0	0	0	0	0	0	0	0	0	0	0	0	0	0	0	0	0	0	0	0	0	0	0	0	0	0	0	0	0	0	0	0	0
Capana00g003119	turquoise	28.6393	27.3787	21.6893	45.2483	53.092	43.1346	39.8671	31.8483	36.2359	25.0455	22.4046	25.6301	38.111	41.1786	45.2234	36.4603	37.1063	32.0607	27.1665	27.0405	28.1356	44.6651	37.5523	37.9319	31.2866	36.1716	39.6528	24.6655	25.9768	26.1241	38.4602	35.8548	38.3821	26.7661	26.5908	27.0175
Capana00g003121	mediumpurple3	0.423353	1.98101	1.52726	0.587505	1.08944	0.17923	0	0.997009	0.967731	1.20369	0	4.89124e-08	1.82787	1.31153	1.37452	0.631119	0.623098	2.02189	0.476213	0	0.121244	0	0.312627	0.495345	0.281842	0.1521	0.434487	1.17884	0.444144	1.26234	0.287456	1.19215	0.706744	0.150047	0.369629	0.408023
Capana00g003123	black	0	5.87886e-07	9.51284e-08	0	0	0	0	0.891905	0	0	4.25773	24.8432	0	0	0	0	0	0	0	0	5.68199e-06	0	0	0	0.664149	0	0	0.00769847	0	0	0	0	0	0	0	0
Capana00g003124	cyan	6.21802	6.9708	7.19678	1.55236	6.06756	0.78994	1.54097	5.43087	2.23599	1.93041	4.06237	5.15733	0.932504	1.97616	2.22355	2.29318	1.96382	1.59303	2.61223	3.49853	4.69283	1.38728	0.49207	1.2644	1.02251	0.637661	0.688656	17.6162	6.77719	4.08657	2.60827	0.987817	2.44284	1.86884	5.5095	3.19802
Capana00g003125	paleturquoise	0.466438	1.23089	0.87154	0.182086	0.097138	0.0531215	0.744005	0.941717	0.376102	0.647123	0.082068	0.146737	0.151635	0	0.0562481	0.108675	0.166583	0.467262	0.208973	0.31891	0.285405	0.210684	0	0.0549738	0.124814	0	0.197278	0.367047	0.898987	1.01494	0.125893	0.0528832	0.0582429	0.429633	0.523253	0.481061
Capana00g003126	darkmagenta	0.124383	0.419919	0	0	0	0	0	0	0	0	0	0	0.10109	0	0	0	0	0	0	0	0	0	0	0	0	0	0	0	0	0	0	0	0	0	0	0
Capana00g003127	darkslateblue	0	0	0	0	0	0.473314	0	0	0	0	0.246204	0.515777	0	1.46559	0	0	0	0	0	0	0.340176	0	0	0	0.0224024	0	0.00116946	0	0	0	0	0	0	0	0	0
Capana00g003128	red	12.3831	13.5705	17.7894	15.7774	24.4264	18.6568	12.5492	22.5889	11.9731	33.3206	36.3207	32.121	12.7283	13.9567	14.5406	17.4198	9.49513	22.246	5.01547	3.37102	13.6808	12.6637	11.0249	9.82371	5.64224	8.95574	11.1897	12.465	10.641	16.7773	17.9224	16.4466	11.0336	9.52976	9.58838	12.9577
Capana00g003129	skyblue	101.151	159.695	122.383	187.182	151.676	206.214	168.173	101.106	135.977	166.925	144.317	152.069	201.624	188.704	166.888	147.961	166.497	167.177	195.013	160.815	172.497	245.605	265.903	254.635	196.873	204.529	195.147	116.391	197.558	168.392	229.376	254.734	225.278	263.451	194.124	153.074
Capana00g003130	mediumpurple3	0.396046	1.26606	0.256908	0.642862	0.941715	2.60598	0.911992	0.3524	0.793789	0.111555	0	0	0.830201	0.898077	0.129428	0.656628	1.27335	0.637609	1.28991	3.08183	4.20731	2.11427	1.43443	3.00995	3.092	3.15846	2.52306	1.66368	2.76308	4.16341	1.16963	2.29995	1.58138	3.86725	3.76363	2.11013
Capana00g003131	paleturquoise	147.736	179.137	149.304	96.2779	86.9163	98.6466	175.727	134.586	127.75	156.505	128.026	93.276	111.806	102.551	81.8409	157.904	132.017	200.41	150.46	91.3321	110.897	121.301	112.184	111.927	97.5211	74.4345	71.5723	117.012	228.07	145.392	97.5038	125.809	118.291	223.796	121.63	111.736
Capana00g003133	lightsteelblue	23.7572	20.786	22.4503	24.5816	25.2345	29.5887	26.7794	25.1375	26.6223	25.4767	32.0476	29.4453	28.2547	34.7461	33.5238	38.5252	37.8976	34.9717	27.9606	23.4063	22.0226	24.6501	26.9703	22.4293	28.5823	33.6999	31.88	21.5823	18.761	13.3689	26.6892	24.6965	21.0257	17.8298	19.5982	14.7214
Capana00g003140	mediumpurple3	0.780544	0.000411436	0.714565	1.43733	0	0	0.262122	0	0.335642	1.45817	1.40025	0	0.143946	0.520171	1.19972	0.404552	0.676651	0.386977	0.373059	0.778707	0.156115	0.874467	1.32308	0.851281	0.386912	0.827021	0.60791	1.37481	0.962205	1.25084	1.08945	1.05803	0.955845	1.65622	0	0.766829
Capana00g003141	violet	0.0356625	0.167967	0.237821	0	0.135669	0	0.100674	0.037076	0	0	0	0	0.0612684	0.0527254	0	0	0.124937	0	0.0835891	0.0865297	0	0.226647	0	0.0549738	0	0.0950633	0.0394555	0.0734093	0	0	0.125893	0	0.174729	0.12889	0.285411	0.0564039
Capana00g003143		0	0	0	0	0	0	0	0	0	0	0	0	0	0	0	0	0	0	0	0	0	0	0	0	0	0	0	0	0	0	0	0	0	0	0	0
Capana00g003144	purple	2.18733	2.42332	1.79672	1.10177	0	0	1.75581	1.72524	2.00239	0	0	2.58926	0.94368	0.930739	0.495911	1.42052	1.53743	2.14054	0.477223	0.576803	0	0.423097	0.329939	0	0	0.609082	0.982785	0.560615	0.400267	0.995784	1.35419	1.49094	0.755457	0.443516	1.63954	1.08722
Capana00g003147		0	0	0	0	0	0	0	0	0	0	0	0	0	0	0	0	0	0	0	0	0	0	0	0	0	0	0	0	0	0	0	0	0	0	0	0
Capana00g003148	black	0	0	0.0951284	0.136564	0	0	0	0	0	0	0	0.929336	0.050545	0.0527254	0	0	0	0	0	0	0.0391861	0.158013	0.0936468	0	0	0	0	0	0	0	0	0.0528832	0	0	0	0
Capana00g003150	floralwhite	0	0	0	0	0	0.0531215	0	0	0	0	0	0	0	0	0.0562481	0	0	0.0404297	0	0	0	0	0	0	0	0	0	0	0	0	0	0	0	0	0	0
Capana00g003151		0	0	0	0	0	0	0	0	0	0	0	0	0	0	0	0	0	0	0	0	0	0	0	0	0	0	0	0	0	0	0	0	0	0	0	0
Capana00g003153	coral2	0.142277	0	0	0	0.100288	0	0.168068	0.148304	0.138658	0.195974	0	0	0.222446	0.171208	0.0777773	0.247495	0.139206	0.151525	0.0474269	0.259589	0.195931	0.390239	0	0.137386	0.0416046	0.0731867	0.0394555	0.0367047	0.377716	0.0876647	0.0692302	0.203458	0.0582429	0.545926	0.118135	0.112808
Capana00g003154	cyan	0.497534	0.67187	0.428078	0.455214	0.678347	0.478093	0.604046	0.481988	0.184877	0.195974	0.20517	0.635861	0.30327	0.105451	0.28124	0.597711	0.416457	0.121289	0.0835891	0.216324	0.352675	0.684724	0.42141	0.329843	0.499255	0.332721	0.315644	1.61501	0.566954	0.876647	0.440624	1.00478	0.291214	0.300743	0.61839	0.507635
Capana00g003155	lightcyan1	0	0	0.167862	0.288653	0.0452232	0.118811	0.151012	0.074152	0.0924386	0.244224	0	0	0.050545	0.105451	0.168744	0.0543373	0	0.121289	0	0	0.117558	0.120544	0.515057	0.0549738	0.124814	0.108401	0.157822	0.00549227	0	0.131497	0.0867549	0.317299	0.291214	0.0859266	0.190274	0.225616
Capana00g003156		0	0	0	0	0	0	0	0	0	0	0	0	0	0	0	0	0	0	0	0	0	0	0	0	0	0	0	0	0	0	0	0	0	0	0	0
Capana00g003157		0	0	0	0	0	0	0	0	0	0	0	0	0	0	0	0	0	0	0	0	0	0	0	0	0	0	0	0	0	0	0	0	0	0	0	0
Capana00g003159	turquoise	0.124383	0.0839837	0.142693	0.227607	0.135669	0.265607	0.100674	0	0.0462193	0	0.287238	0	0.30327	0.0527254	0.224992	0.108675	0.0832914	0.0808593	0.0835891	0.129795	0.0783722	0.158013	0.374587	0.164921	0.166418	0.0475316	0.157822	0.110114	0	0.219162	0.0629463	0.15865	0	0.12889	0.0475685	0
Capana00g003160	lightcyan	1.27493	1.46972	2.09283	2.41264	3.1204	1.32804	2.06383	3.11438	2.07987	1.37182	1.72343	2.15215	2.77998	2.689	2.64366	2.01048	1.62418	2.46621	1.62999	2.42283	2.07686	2.10684	2.01341	2.14398	2.24665	3.51734	2.28842	2.86296	2.98939	3.24359	2.01428	2.37974	2.38796	2.62076	2.14058	1.52291
Capana00g003161	turquoise	0	0.0419919	0	0	0.0452232	0	0	0	0	0	0	0.0489124	0.0507818	0	0.112496	0.108675	0	0	0	0	0	0	0	0	0.0419238	0	0	0	0	0	0.0634333	0.0528832	0.116486	0	0	0
Capana00g003162	black	0.186575	0	0	0.0910429	0.0452232	0	0.0503372	0.074152	0.184877	0.431143	0.041034	1.27172	0.050545	0.210902	0	0.326024	0.0416457	0.323437	0.585124	0.432648	0.274303	0.579382	0.327764	0.329843	0.249627	0.28519	0.118367	0	0	0	0.251785	0.105766	0.116486	0.0429633	0.0951369	0
Capana00g003163	darkgreen	0.777396	0.587886	0.951284	0.136564	0.226116	0.159364	0.503372	0.815672	0.369754	6.74151	2.87238	2.64127	0.151635	0.0527254	0.168744	1.73879	1.99899	0.768164	2.75844	2.24977	1.88093	0.632053	0.14047	0.164921	1.12332	0.760506	0.276189	0	0.463871	0	0.0629463	0.264416	0.232972	0	0.142705	0.0564039
Capana00g003165	lightcyan	47.2843	42.6637	46.4405	43.5875	52.8436	46.5021	48.6635	50.4935	50.0298	46.2331	50.1613	52.0428	34.872	42.0246	43.5922	39.1229	39.5836	36.5484	32.3458	34.6551	32.2894	40.5809	37.7107	35.7049	37.1683	38.6076	36.9684	39.52	35.2735	35.5768	43.0462	41.5175	40.8283	33.6292	45.9259	43.8153
Capana00g003166	brown4	0	0.352275	1.40063	0	0.0640313	0	1.74999	4.97678	0.241512	1.21925	0	0	0	0	0	0.378498	0.294748	0	0.0908308	0.0136471	0.0900885	0.0526711	0	0	0	0	0	0	1.24612	1.74715	0	0	0	0.262806	0.331506	0.281474
Capana00g003172	purple	0.653013	0.335935	0.856156	0.182086	0.0904463	0.159364	0.453035	0.407836	0.369754	0.313559	0.287238	0.880423	0	0.158176	0.449984	0.543373	0.29152	0.404297	0.208973	0.0432648	0.235117	0.263355	0	0.109948	0.208023	0.142595	0.236733	0.110114	0.463871	0.525988	0.125893	0.264416	0.174729	0.171853	0.570822	0.225616
Capana00g003173	red	81.44	73.0239	71.7744	58.9048	70.4125	65.0738	58.3912	67.6637	70.0222	80.7022	95.6503	114.651	54.0832	55.7308	58.6667	65.9655	55.6386	56.8845	54.3747	60.3977	53.4107	56.9374	54.1278	57.1178	51.548	54.4712	52.5547	65.4444	52.7783	62.6803	62.5057	66.1569	65.698	50.5248	55.56	66.331
Capana00g003174	violet	0	0	0.0951284	0.0915368	0	0.106243	0.0503372	0	0	0	0	0	0.050545	0.0527254	0.0562481	0	0.0832914	0.161719	0.0417946	0	0.0783722	0	0	0.164921	0	0	0	0	0.0515413	0.131497	0	0.15865	0.126492	0	0.237842	0
Capana00g003175	black	0	0	0	0	0	0	0	0	0	0	0	0.291887	0	0	0	0	0	0	0	0	0	0	0	0	0	0	0	0	0	0	0	0	0	0	0	0
Capana00g003176		0	0	0	0	0	0	0	0	0	0	0	0	0	0	0	0	0	0	0	0	0	0	0	0	0	0	0	0	0	0	0	0	0	0	0	0
Capana00g003177	maroon	3.12488	4.68903	2.57804	4.38977	2.32005	4.28089	3.62983	3.21822	3.70683	3.79672	8.42308	10.2001	6.10133	5.76123	6.61878	5.16302	4.85449	6.60168	0.661892	2.0681	1.92064	6.16493	6.65596	4.86413	4.42701	5.34395	5.38718	2.57579	4.55431	4.84051	5.14357	4.37314	4.94137	6.04131	2.0318	3.25533
Capana00g003178	turquoise	0	0.0419919	0.33295	0.136564	0.135669	0.37185	0.151012	0.111228	0.0462193	0.235169	0	0	1.0109	0.57998	0.506232	0.597711	0.333165	0.323437	0.250767	0.432648	0.431047	0.316026	0.42141	0.219895	0.499255	0.427785	0.236733	0.440456	0.206165	0.394491	0.314732	0.317299	0.116486	0.25778	0.0475685	0.169212
Capana00g003179	saddlebrown	11.3119	0	1.14154e-06	0	3.53212	5.57775e-05	2.27825	0.117533	0.159797	0	0.593052	0.102409	4.48766	6.47194	2.33429e-05	7.4936	0	0.0360298	5.57128	0.122517	6.15924	10.104	10.5032	0.775648	6.44583	0.0177564	3.48495	8.43657	8.15244	0.00376901	0.0297975	0	1.28134e-06	7.89235e-05	0.0639736	4.44342
Capana00g003180	midnightblue	0	0	0.0403525	0	0	0	0	0	0	0.534689	0.667678	0.248989	0	0	0	0	0	0.154883	0	0	0	0	0	0	0	0	0	0	0.853605	0	0	0	0	0	0	0
Capana00g003181		0	0	0	0	0	0	0	0	0	0	0	0	0	0	0	0	0	0	0	0	0	0	0	0	0	0	0	0	0	0	0	0	0	0	0	0
Capana00g003183	ivory	0	0	0	0	0	0	0	0	0	0	0	0	0	0	0	0	0	0	0	0	0	0	0	0	0	0	0	0	0	0	0.0629463	0	0	0	0	0
Capana00g003184	midnightblue	0	0.0839837	0	0	0	0	0.100674	0	0.0462193	0	0	0	0	0	0	0.0543373	0	0	0	0	0	0	0	0	0	0.0475316	0	0.0734093	0.103083	0	0.0629463	0	0	0	0	0
Capana00g003185		0	0	0	0	0	0	0	0	0	0	0	0	0	0	0	0	0	0	0	0	0	0	0	0	0	0	0	0	0	0	0	0	0	0	0	0
Capana00g003186		0	0	0	0	0	0	0	0	0	0	0	0	0	0	0	0	0	0	0	0	0	0	0	0	0	0	0	0	0	0	0	0	0	0	0	0
Capana00g003187	green	0	8.10742	6.45359	5.51274	3.96488	5.89753	3.81081	7.02805	2.10178	4.49313	0.643075	0	4.07087	2.28782	7.1922	2.77963	3.40441	6.19984	1.55332	5.48368	2.64077	5.58476	3.6276	3.08841	4.85101	4.39355	0.966067	0.000729028	0.749374	6.3473	2.29631	4.0816	5.50232	3.25102	5.29272	5.82372
Capana00g003189	maroon	148.358	87.763	123.001	147.535	144.081	169.882	112	127.838	126.78	177.239	239.762	349.039	163.311	164.398	179.769	181.867	153.256	148.094	176.248	219.266	209.763	192.302	173.574	203.018	157.432	194.357	156.204	93.5235	72.364	82.098	228.432	213.807	243.397	111.49	124.011	149.583
Capana00g003193	turquoise	4.18782	3.16185	2.91401	6.81562	7.13316	7.19786	3.03455	3.62769	5.02306	3.05133	2.70272	3.29262	3.70268	5.27463	3.44526	1.85471	4.02141	2.59979	4.21739	4.53999	4.22464	6.03025	4.19937	7.05725	5.68649	6.1859	4.41473	2.77187	3.79129	4.23897	4.7451	6.27271	5.45301	3.22044	4.76931	4.12431
Capana00g003194	lightcyan	0.682109	0	0.441249	1.28168	0.356723	0.928908	2.88055	0	2.10641	0	1.97813	0	0.751088	0	2.15596	1.24949	0	2.14449	1.60654	3.40041	2.59964	3.35529	0	1.68508	3.85911	0.896149	2.5382	0.954023	3.91189	1.6751	0	2.19371	0.446532	1.26823	0.915674	0.557199
Capana00g003195		0	0	0	0	0	0	0	0	0	0	0	0	0	0	0	0	0	0	0	0	0	0	0	0	0	0	0	0	0	0	0	0	0	0	0	0
Capana00g003199	turquoise	0.186575	0.923821	0	0	0.0904463	0	0.402698	0.296608	0.323535	0.705507	0.369306	0.0489124	0.10109	0.105451	0.0562481	0.217349	0.416457	0.404297	1.58819	1.08162	0.822909	0.158013	0.14047	0.109948	0.582464	0.142595	0.197278	0.844207	1.28853	0.131497	0	0.15865	0	0.25778	0.285411	0.789655
Capana00g003200	darkgreen	0	0.869704	0.624357	2.0144	1.40579	0	0.917736	0.687696	0.883157	2.50123	0	0	0	0	1.8052	0.748517	1.35476	0.66441	0.308667	0	0	0	0.625306	0.667392	1.25431	0	1.63927	0	1.17245	0	0.574037	0	0.406924	0.885986	1.55106	0
Capana00g003201	darkmagenta	0.127651	0.466806	0	0	0.0993157	0.199015	0.123326	0	0.123103	0	0	0	0	0	0.125382	0.139101	0	0.0908605	0	0	0.222781	0.267531	0.100181	0.118641	0.187084	0.104584	0.181818	0.0928738	0	0.103484	0	0	0	0.0864219	0	0.363112
Capana00g003203	skyblue	0.248767	0	0.475642	0.31865	0.452232	0.424972	0.201349	0.18538	0.554632	0.0391948	0.369306	1.02716	0.20218	0.210902	0.112496	0.326024	0.333165	0.283008	0.0417946	0.129795	0.391861	0.632053	0.795997	0.274869	0.291232	0.475316	0.276189	0.256933	0.463871	0.175329	0.944195	0.899014	0.524186	0.25778	0.523253	0.394827
Capana00g003204	turquoise	0	0	0	0.157272	0.0904463	0.159364	0.0503372	0	0	0	0	0	0.050545	0.0527254	0.0728799	0.0543373	0.221734	0.121289	0.151952	0.0865297	0.0783722	0.143547	0.246192	0	0.0832091	0.237658	0.352455	0	0	0	0	0.0528832	0	0	0.142705	0
Capana00g003206		0	0	0	0	0	0	0	0	0	0	0	0	0	0	0	0	0	0	0	0	0	0	0	0	0	0	0	0	0	0	0	0	0	0	0	0
Capana00g003207		0	0	0	0	0	0	0	0	0	0	0	0	0	0	0	0	0	0	0	0	0	0	0	0	0	0	0	0	0	0	0	0	0	0	0	0
Capana00g003208	lightcyan	5.64701	4.959	3.54583	2.78216	3.7863	4.40554	3.81594	5.2997	3.80148	4.2797	2.72079	3.1464	3.806	3.6759	3.163	3.24194	2.46149	3.41174	2.17073	2.39428	2.93353	2.95746	3.17896	2.98388	2.89292	3.02566	2.97794	1.39814	2.33862	2.09016	5.33993	4.71742	3.87126	3.88866	3.9632	2.928
Capana00g003209	orangered3	0	0	0	0	0	0	0	0	0	0	0	0	0	0	0	0	0	0	0	0	0	0	0	0	0.0416046	0	0	0	0	0	0	0	0	0	0	0
Capana00g003210	mediumpurple2	0	0	0	0	0	0	0	0	0	0	0	0	0.10109	0	0	0	0	0	0	0	0	0.0526711	0	0	0	0	0	0	0	0	0.0629463	0.0528832	0	0	0	0
Capana00g003211	orangered4	0	0	0	0	0	0	0	0	0	0	0	0	0	0	0	0	0	0	0	0	0.0783722	0	0	0	0	0	0	0	0	0	0	0	0	0	0	0
Capana00g003212	skyblue3	142.917	142.73	151.682	153.043	154.075	152.405	151.767	146.821	148.549	175.475	186.705	181.22	159.823	169.934	168.294	174.26	154.089	182.459	128.351	123.348	113.405	173.13	166.223	166.736	133.384	141.454	148.155	119.584	138.337	117.076	151.008	144.847	160.284	132.413	131.527	124.145
Capana00g003213	mediumpurple3	3.07372	1.87362	2.84091	1.03586	1.22848	1.25531	2.21031	2.67538	1.4362	1.55408	1.40894	0.379241	1.16717	1.65297	1.62683	0.7962	1.95946	2.15517	0.784869	0.526609	0.531494	0.938869	1.67788	0.811402	0.69964	0.701742	1.15569	0.654876	1.25901	1.4137	0.540058	1.16292	0.800623	0.765823	0.796772	1.48698
Capana00g003219	purple	3.11399	4.91565	4.76103	4.51937	4.97122	6.55699	5.29683	6.38243	5.48189	0	2.35431	3.09972	12.139	5.05812	8.11088	3.76519	6.31565	7.70094	9.9243	6.36847	4.44976	10.8444	6.61489	15.5101	14.9769	14.7065	14.8351	7.37948	3.30802	10.8347	12.0296	8.49221	5.8864	6.16463	11.1261	6.22375
Capana00g003220	red	20.8342	19.6522	18.2647	18.2086	15.0593	20.133	20.2859	17.7223	18.2104	21.2436	26.4669	34.4832	16.882	16.6085	17.9994	19.0181	20.0732	17.7082	11.7443	16.181	12.5787	14.1158	16.6223	14.8429	14.6864	15.5904	15.5455	14.6085	16.9571	15.9111	16.7437	16.1294	17.7058	14.6505	16.9819	13.2549
Capana00g003221		0	0	0	0	0	0	0	0	0	0	0	0	0	0	0	0	0	0	0	0	0	0	0	0	0	0	0	0	0	0	0	0	0	0	0	0
Capana00g003222	skyblue	2.67489	1.11745	1.02449	6.96415	8.81648	5.07808	3.74805	1.29785	1.76505	3.4661	1.57073	6.2037	20.0307	10.792	10.9606	2.58561	3.64822	6.12402	3.38138	2.77565	4.96333	17.5359	22.0122	14.5895	7.76962	14.0058	7.6979	2.24145	2.67506	2.68781	12.5607	16.3328	11.0283	3.24099	3.9153	1.88145
Capana00g003223	navajowhite2	0	0	0.0951284	0	0	0.0531215	0	0	0	0	0	0	0	0.105451	0	0	0.0416457	0.0404297	0.208973	0	0	0.105342	0	0.0549738	0	0.190127	0.078911	0	0	0	0	0.0528832	0.0582429	0	0.0951369	0.0564039
Capana00g003225	tan	0	0.167967	0.285385	0	0.0452232	0.106243	0	0.074152	0.184877	0.117585	0.451374	0	0	0.0527254	0.168744	0.0543373	0.0416457	0.0404297	0	0	0	0.105342	0.14047	0.274869	0	0.0950633	0	0.183523	0.103083	0.219162	0.125893	0.211533	0.174729	0.12889	0.142705	0
Capana00g003226		0	0	0	0	0	0	0	0	0	0	0	0	0	0	0	0	0	0	0	0	0	0	0	0	0	0	0	0	0	0	0	0	0	0	0	0
Capana00g003227		0	0	0	0	0	0	0	0	0	0	0	0	0	0	0	0	0	0	0	0	0	0	0	0	0	0	0	0	0	0	0	0	0	0	0	0
Capana00g003228	darkorange	0.69456	0	1.60903	0	0.151344	8.07446e-06	0	0	0	0	0	0.899676	0.0493285	0.553742	0.142755	0.463795	0	0.000180801	0	1.14853	0.688732	0	0	1.13868	0.720715	0	0	0.415129	0	1.04041	0.0243901	0	0	0	0.00953686	0.436048
Capana00g003229	skyblue	1.24383	1.30175	0.808592	0.95595	1.1758	0.956186	1.15776	0.55614	0.970605	1.4894	1.84653	0.19565	1.76908	1.52904	1.34995	0.652048	1.33266	0.444726	1.67178	0.951826	0.822909	1.15876	1.45152	1.97906	1.08172	1.56854	1.30203	1.13784	0.670037	0.350659	2.14017	1.53361	2.0385	0.730376	0.951369	0.789655
Capana00g003230	sienna3	0	0	0	0	0	0	0	0	0	0	0	0	0.116462	0	0	0	0	0	0	0	0	0	0	0	0	0	0.0821781	0	0	0.641318	0	0	0	0	0	0
Capana00g003232	green	7.38582	8.66081	8.19197	4.91576	4.18347	4.19871	4.81893	5.63032	5.07338	9.03364	7.41035	11.1456	3.2027	5.39071	3.29163	5.08352	2.73611	5.0963	4.02868	2.22867	6.03246	2.46235	3.59334	3.45742	2.13148	1.84004	3.73606	11.0944	7.03595	5.7991	3.96849	4.14713	3.7838	4.15387	3.38601	5.0671
Capana00g003234	red	4.1621	3.9228	2.54028	3.50515	4.07932	5.97997	4.11952	4.52327	5.63875	2.69315	2.63711	1.32415	4.2217	3.96639	3.09364	3.80361	2.94951	5.09781	3.21818	4.69481	4.73122	3.95033	3.9096	3.3661	4.30603	4.71057	4.39047	5.63387	4.78101	4.39857	4.05492	5.07679	5.51429	5.0411	6.75135	6.15243
Capana00g003235	maroon	3.76948	10.7139	2.58791	6.53452	8.64475	7.10119	3.57431	4.79831	2.52305	7.82597	0	10.89	5.05807	11.8617	5.13229	2.9749	6.35087	0	2.03838	0	5.6766	7.18919	7.52906	0.493348	0.990249	9.0006	5.40844	4.46824	2.98117	0	7.64877	3.70182e-07	8.35052	5.10292	2.22449	7.53662
Capana00g003237	darkorange	1.18164e-06	0	8.08783	0	0	0	0	0	0	0	0	0.122272	0	0	0	0	0	0	0	0	0	0	0	0	0	0	0	0	2.14967	0	1.84433e-05	0	0	0	0	0
Capana00g003240	lightsteelblue	2.28083	3.32144	2.03758	3.21338	2.43375	4.6952	5.01771	0.799893	1.50934	1.42157	6.23009	8.59534	2.69203	12.9957	16.1387	4.61874	9.02107	2.62404	12.4867	7.62302	5.11071	7.06735	20.4093	5.30703	5.53314	10.6591	17.1066	2.03535	2.69969	1.5757	8.73062	5.94788	8.38356	4.27625	3.83507	2.44927
Capana00g003241	purple	0.0621917	0	0	0.0921542	0.0915332	0.115816	0.311647	0.261167	0.186276	0	0	0	0.102055	0	0.059134	0.108675	0.128515	0	0	0.302854	0.332982	0.320579	0.0936468	0.184899	0.0416046	0.28519	0.330022	0	0	0.14225	0.57026	0.565205	0.117344	0	0.14985	0.341368
Capana00g003242	lightcyan1	0	0.0419919	0.142693	0	0	0.0531215	0	0	0	0	0	0	0.151635	0	0.0562481	0	0	0	0	0	0	0	0.187294	0.0549738	0	0.190127	0	0	0	0	0.0629463	0	0	0	0	0
Capana00g003245	honeydew1	0	0	0	0	0	0	0	0	0.369754	0	0	0	0	0	0	0	0	0	0.0835891	0	0	0	0	0	0	0	0	0	0	0	0	0	0	0	0	0
Capana00g003247	navajowhite2	0	0	0	0	0	0	0	0	0	0	0	0	0	0	0	0	0	0	0.0835891	0	0	0	0	0	0	0	0	0	0	0	0	0	0	0	0	0
Capana00g003248	bisque4	0	0	0	0	0	0	0	0	0	0.0391948	0	0	0.0197307	0	0	0	0	0	0	0	0	0	0.0468234	0	0	0	0	0	0	0	0	0	0.0549611	0	0	0
Capana00g003249	honeydew1	0	0.0419919	0	0	0	0	0	0	0.0924386	0	0	0	0	0	0	0	0	0	0.04208	0	0	0	0	0	0	0	0	0	0	0	0	0	0	0	0	0
Capana00g003250		0	0	0	0	0	0	0	0	0	0	0	0	0	0	0	0	0	0	0	0	0	0	0	0	0	0	0	0	0	0	0	0	0	0	0	0
Capana00g003251		0	0	0	0	0	0	0	0	0	0	0	0	0	0	0	0	0	0	0	0	0	0	0	0	0	0	0	0	0	0	0	0	0	0	0	0
Capana00g003252	navajowhite2	0	0	0	0	0	0	0	0	0	0	0	0	0	0	0	0	0	0	0.0417946	0	0	0	0	0	0	0	0	0	0	0	0	0	0	0	0	0
Capana00g003253		0	0	0	0	0	0	0	0	0	0	0	0	0	0	0	0	0	0	0	0	0	0	0	0	0	0	0	0	0	0	0	0	0	0	0	0
Capana00g003254	paleturquoise	16.7529	11.7105	14.3011	0.606008	0.822144	0.511142	5.34724	8.92651	7.49606	1.25367	4.60797	6.53149	0.0697121	0.259614	0.418087	0.631448	0.809418	0.615319	1.46797	0.75012	0.716332	0.18129	0.249088	0.280792	0.136792	0.28305	0.314985	9.46187	27.7594	12.458	0.426951	1.06984	0.263112	13.8673	7.54108	9.6317
Capana00g003255	red	0.0013652	5.96625	10.0582	4.03256	6.56827	1.59364e-07	0	0	0.000597384	0.0519189	14.9896	11.9353	1.70822	2.63627e-07	2.21055e-05	0	0.82685	0.836375	0	2.07671e-06	0.000667496	0	2.42707	0	0	0	0	0.0170249	2.2256	9.3196	0.248093	0	0.0476551	0	0.0128185	1.58085
Capana00g003256	tan	0.765389	6.15698	6.92548	1.00023	3.52492	2.85685	2.71188	2.81178	3.73776	6.59567	9.51095	1.71623	4.94208	2.32579	1.92898	4.35584	0.912011	4.70454	3.19696	1.44681	4.22001	0	0	1.02922	3.35392	5.18137	4.87959	4.40477	0.954053	2.32976	1.80879	1.55253	1.39551	0	2.60949	2.23139
Capana00g003257	thistle1	0	0	0.161107	0.0910429	0.045733	0.106243	0.359939	0.148304	0.187172	0	0.246204	0	0.0513226	0.0535605	0	0.0543373	0.0416457	0.0412518	0.208973	0.222356	0.158801	0.110855	0.14196	0.223062	0.129627	0.237658	0.236733	0.0740076	0	0.221339	0.200026	0.105766	0.232972	0.214816	0.142705	0.117955
Capana00g003259		0	0	0	0	0	0	0	0	0	0	0	0	0	0	0	0	0	0	0	0	0	0	0	0	0	0	0	0	0	0	0	0	0	0	0	0
Capana00g003260	navajowhite2	0	0.00326827	0.0907819	1.98018e-05	0.029396	0	0	1.11519	0	0.972341	0	0.230099	0.00756447	0.659515	1.38577	0.981362	0	0.715781	1.71068	0	0.0143792	0	0	0	0	9.50633e-08	0	0.0294778	1.16129	0.00227941	0.00203468	0.00288399	0	0.8592	0	0
Capana00g003264	sienna3	0	0	0	0	0	0.120598	0	0	0.165922	0	0	0	0	0	0	0.0767244	0	0	0	0	0	0	0	0	0	0.160151	0	0.55196	0	0.854101	0	0.158589	0	0.182537	0	0.239991
Capana00g003265	paleturquoise	15.6101	14.9911	16.6475	10.4699	12.7982	11.4742	16.7623	11.5677	16.6852	9.1324	12.8436	12.9618	9.04756	8.9106	9.95591	11.1392	9.45357	11.8055	11.0338	12.8497	13.7543	11.851	10.7226	10.2251	12.6062	11.4551	10.1795	15.3426	17.3179	14.4647	14.5406	14.7544	11.2409	14.2208	16.2208	14.4394
Capana00g003266	skyblue	6.7789	7.7685	6.23091	411.924	265.957	380.137	36.1421	17.5369	28.8408	42.0561	49.9794	49.7439	404.967	442.05	417.586	132.203	128.644	103.54	78.2394	100.721	61.7181	638.163	651.313	425.827	130.264	226.488	219.886	2.97308	4.53563	2.23545	458.438	468.757	476.835	47.8611	36.1045	21.9411
[truncated: 40,766 more rows]

## Sheet: Mazurka_toptags
	salt d1 - ctrl d1	FDR	cold d1 - ctrl d1	FDR	CoSa d1 - ctrl d1	FDR	salt d7 - ctrl d7	FDR	cold d7 - ctrl d7	FDR	CoSa d7 - ctrl d7	FDR	salt d14 - ctrl d14	FDR	cold d14 - ctrl d14	FDR	CoSa d14 - ctrl d14	FDR
[truncated: 42,547 more rows]

[truncated: 2 more sheets: CAP1035_cpm_all, CAP1035_toptags]
