# Supplementary material for: Capsicum Leaves under Stress: Using Multi-Omics Analysis to Detect Abiotic Stress Network of Secondary Metabolism in Two Species
Source: Antioxidants (Basel). 2022 Mar 30;11(4):671. doi: 10.3390/antiox11040671 (PMC9029244; doi:10.3390/antiox11040671)
Supplement: Supplementary file 1 [file antioxidants-11-00671-s001.zip › Sup_table_2_Reimer_et_al.xlsx]

## Sheet: General
Article	Capsicum leaves under stress: Using Multi-omics analysis to detect abiotic stress network of secondary metabolism in two genotypes
Author	Julia Jessica Reimer, Basel Shaaban, Noud Drummen, Sruthy Sanjeev Ambady, Franziska Genzel, Gernot Poschet, Anika Wiese-Klinkenberg, Björn Usadel, Alexandra Wormit
Journal	MDPI Antioxidants
Corresponding Author	Julia Reimer
email	julia.reimer@hs-emden-leer.de

## Sheet: Overview_experimental_set_up
This overview guides through the following data. The nomenclature of samples and the experimental set up was performed for both Mazurka and CAP 1035.
sample name	stress treatment	# of biological experiment	harvest time points	No of biological replicates/harvest	used for sequence run	used in metabolome analysis
ctrl	control	1	d1, d7 and d14	3	yes	x
salt	200 mM NaCl	1	d1, d7 and d14	3	yes	x
cold	chilling temperature	1	d1, d7 and d14	3	yes	x
CoSa	200 mM NaCl + chilling temperature	1	d1, d7 and d14	3	yes	x
ctrl	control	2	d1, d7 and d14	4	no
salt	200 mM NaCl	2	d1, d7 and d14	4	no
cold	chilling temperature	2	d1, d7 and d14	4	no
CoSa	200 mM NaCl + chilling temperature	2	d1, d7 and d14	4	no

## Sheet: used_oligonucleotides
Oligonucleotide primer pairs were used with both species. The sequences are given in 5'-3' direction.
Oligonucleotide primer pairs were designed using sequences with high read abundancies for stress treatments coming from the artificial transcriptome.
Original sequences were first checked for similarities with described known genes using BLAST. In case of full matches the respective gene identifier is indicated
Otherwise the artificial identifier starting with "MYSTRG" is used.
name	Description	Seq fw	Seq rev	reference
Capana12g000171	ATP-citrate synthase beta chain protein 2	GGAAAGTTCGAGCCCCAAC	ACCGACACCTAATCCTTGCT
Capana12g000171_2	ATP-citrate synthase beta chain protein 2	ACGCCTCCAAATATTCCTGAG	GCTCCACAATAGATGACATGGG
Capana03g003815	early light-induced protein, chloroplastic-like (LOC107864170), transcript variant X1	CGCGTTAAGTGCATGTCTGA	CTGTGCTTGACTTCGGCTTT
Capana01g000647	chlorophyll a-b binding protein P4, chloroplastic	CTTGAGATGGTTCGTGCAGG	CCAAGGCTAGTGAAAACCTCA
Mstrg.30905.1	proline-rich protein DC2.15-like	GTGCTTGTGGTCCATGTGAG	ACCAAGCTTCAATGTGTCCC
Capana10g001979	anthocyanidin 3-O-glucosyltransferase-like	CAGATGCCCTAGAAGCGAAA	TCCCCAAATTCCTCAGCTCT
Capana03g000892	flavonoid 3'-monooxygenase	TCTAGCACTGTGGAATGGGC	GGTCAGGTCAGATTCCGTGA
Ca11g02880	chalcone isomerase	CAGAGAGTGAGGCCATCGAA	CTAATCGTCAATGACCCAGCC	Yoo et al., Light-Controlled Fruit Pigmentation and Flavor Volatiles in Tomato and Bell Pepper, Antioxidants, 2020, 9, 14; doi:10.3390/antiox9010014
AY484392.1	EIF5A2	CCTGTTATCGTGCTACTTTG	GTTTCATTGCCNTGCCAGAT	Wan et al., Identification of reference genes for reverse transcription quantitative real-time PCR normalization in pepper (Capsicum annuum L.), Biochemical and Biophysical Research Communications 416 (2011) 24–30
AY486137.1	Ubi3	TGTCCATCTGCTCTCTGTTG	CACCCCAAGCACAATAAGAC	Wan et al., Identification of reference genes for reverse transcription quantitative real-time PCR normalization in pepper (Capsicum annuum L.), Biochemical and Biophysical Research Communications 416 (2011) 24–30
AJ246013.1	GAPDH	ATGATGATGTGAAAGCAGCG	TTTCAACTGGTGGCTGCTAC	Wan et al., Identification of reference genes for reverse transcription quantitative real-time PCR normalization in pepper (Capsicum annuum L.), Biochemical and Biophysical Research Communications 416 (2011) 24–30

## Sheet: Metabolites_Positive_Mode_All
Sample	Species	Treatment	Time	Group	Compound	C1	C2	C3	C4	C5	C6	C7	C8	C9	C10	C11	C12	C13	C14	C15	C16	C17	C18	C19	C20	C21	C22	C23	C24	C25	C26	C27	C28	C29	C30	C31	C32	C33	C34	C35	C36	C37	C38	C39	C40	C41	C42	C43	C44
S65	Mazurka	Control	Day_1	M_Con_1_1	POS_AW_65 [1]	38.94	5.79	134.37	22.21	95.15	53.33	4.19	14.85	0.65	19.46	89.99	95.36	1.86	124.12	14.51	6.13	1.07	3.77	1.74	1.91	51.37	0.37	1.81	2.35	49.88	26.39	9.52	16.18	26.36	35.39	4.03	8.92	23.39	13.4	7.27	7.63	31.48	16.83	0.19	0.79	17.57	38.27	6.31	3.76
S66	Mazurka	Control	Day_1	M_Con_1_2	POS_AW_66 [1]	47.26	8.05	141.27	25.4	114.66	57.75	4.06	18.72	0.43	25.44	111.44	103.02	0.95	117.74	17.16	6.44	1.47	4.2	1.77	3.65	59.67	0.58	2.87	3.26	49.64	30.46	11	18.95	34.27	45.79	5.3	10.14	31.44	16.13	5.65	8.03	43.72	19.97	0.23	0.49	22.29	50.11	7.81	2.16
S67	Mazurka	Control	Day_1	M_Con_1_3	POS_AW_67 [1]	51.13	8.84	180.09	29.94	132.63	70.7	5.23	20.3	0.86	27.79	131.41	136.85	0.98	170.26	20.31	8.81	1.81	5.46	1.62	4.15	71.67	0.44	2.04	1.46	70.08	34.76	13.32	22.83	35.89	53.65	5.99	12.04	36.25	17.42	6.5	10.35	43.33	21.19	0	1.41	31.02	63.12	9.46	2.84
S68	Mazurka	Control	Day_1	M_Con_1_4	POS_AW_68 [1]	36.05	6.1	101.75	17.73	81.58	37.42	3.08	15.5	0.32	17.47	97.48	71.44	1.24	82.78	14.14	5.28	0.93	4.76	1.05	1.89	39.71	0	2.19	1.63	34.68	21.7	7.72	10.79	24.34	34.15	3.58	8.69	22.35	9.91	4.59	4.55	29.86	14.02	0.24	0.05	17.65	36.17	5.88	1.61
S69	Mazurka	Cold & Salt	Day_1	M_CoSa_1_1	POS_AW_69 [1]	33.1	5.32	122.33	20.72	88.3	44.64	3.33	15.89	0.53	20.8	93.65	84.66	0.74	107.75	13	4.54	1.03	3.42	1.25	2.11	46.58	0.21	2.28	1.1	45.31	21.91	8.21	13.73	26.19	34.2	4.04	8.43	24.67	13.23	3.59	6.05	31.46	15.34	0.07	0.2	16.19	40.28	7.21	2.33
S70	Mazurka	Cold & Salt	Day_1	M_CoSa_1_2	POS_AW_70 [1]	39.18	6.04	111.64	20.01	91.85	41.46	3.4	16.75	0.62	18.76	106.48	81.19	0.9	96.77	15.95	4.34	1.34	4.7	1.18	2.17	48.42	0	2.28	2.02	42.56	22.8	7.72	11.35	26.17	37.09	4.75	10.47	23.24	11.66	4.68	6.94	32.7	14.57	0	0.11	19.85	43.18	10.47	2.2
S71	Mazurka	Cold & Salt	Day_1	M_CoSa_1_3	POS_AW_71 [1]	40.16	6.75	129.01	22.51	95.12	42.56	3.32	15.3	0.73	21.03	102.08	94.16	0.73	111.69	15.38	5.28	1.28	3.6	0.79	3.39	49.99	0	2.15	1.87	48.35	22.33	9.12	11.83	26.32	42.25	3.9	8.4	25.57	12.38	4.99	7.03	28.15	16.58	0.23	0.06	19.69	45.22	9.31	2.14
S72	Mazurka	Cold & Salt	Day_1	M_CoSa_1_4	POS_AW_72 [1]	45.37	7.54	135.97	23.03	109.88	54.19	2.93	19.89	0.28	26.42	126.52	104.25	1.2	114.46	19.31	6.4	1.88	3.89	1.62	2.57	56.11	0	3.27	1.46	48.13	28.15	8.83	17.39	35.76	46.76	5.55	11.05	29.86	13.7	4.08	6.83	36.88	16.04	0	1.07	25.31	55.93	13.47	1.57
S73	Mazurka	Cold	Day_1	M_Co_1_1	POS_AW_73 [1]	37.47	6.47	117.47	18.59	92.56	42.45	2.57	15.11	0.91	20.25	99.5	83.14	0.93	106.54	15.76	4.56	1.35	3.47	0.86	1.6	45.9	0	2.04	1.93	45.74	24.95	9.28	11.12	23.9	37.28	4.31	10.29	25.23	11.31	3.83	7.94	28.26	14.68	0	0.88	18.9	44.99	9.51	1.89
S74	Mazurka	Cold	Day_1	M_Co_1_2	POS_AW_74 [1]	34.35	5.5	95.76	17.12	76.97	32.85	2.38	14.99	0.26	17.72	94.77	67.63	0.74	78.86	13.67	3.89	0.75	3.8	1.06	1.87	38.18	0.27	1.77	1.5	33.79	18.76	6.44	9.08	22.01	33.49	3.53	6.9	19.24	8.18	2.31	5.69	22.98	12.74	0	0.79	17.75	39.71	11	2.46
S75	Mazurka	Cold	Day_1	M_Co_1_3	POS_AW_75 [1]	35	6.29	110.69	18.57	79.64	37.41	2.78	14.59	0.4	17.59	93.12	85.17	0.5	98.19	17.14	4.35	1.35	3.27	1.14	0.53	44.93	0	2.14	1.59	44.77	18.5	6.3	10.23	22.17	34.14	3.38	7.53	22.22	9.16	1.87	6.64	24.67	11.15	0.26	0.78	16.89	40.58	9.36	2.7
S76	Mazurka	Cold	Day_1	M_Co_1_4	POS_AW_76 [1]	43.87	7.16	113.02	20.69	98.82	40.7	2.56	17.64	0.56	22.75	122.4	86.89	0.83	97.52	15.92	4.53	1.33	3.99	1.14	3.37	47.05	0.11	2.83	1.53	40.4	22.02	7.46	9.18	28.43	38.56	5.04	8.4	23.99	11.43	2.77	7.48	29.44	12.63	0.16	0.29	19.11	47.63	8.91	2.26
S77	Mazurka	Salt	Day_1	M_Sa_1_1	POS_AW_77 [1]	56.93	8.32	170.84	28.58	131.93	58.14	3.94	26.36	1.1	30.17	173.36	136.48	1.41	157.1	24.83	6.97	2.14	6.35	1.47	1.85	70.49	0	2.4	1.49	68.54	30.14	13.56	14	37.07	53.57	5.68	12.77	36.35	13.99	2.62	10.31	40.34	17.69	0	1.05	28.33	74.57	19.84	2.34
S78	Mazurka	Salt	Day_1	M_Sa_1_2	POS_AW_78 [1]	56.05	9.11	140.29	24.39	119.63	48.76	2.84	24.19	0.51	26.58	165	108.93	1.09	115.58	24.18	4.82	1.63	6.35	0.84	1.87	57.27	0	3.01	1.8	49.21	28.05	9.04	15.23	33.69	49.83	6.12	12.72	31.45	10.46	3.3	8.7	38.75	15.24	0.16	0.26	24.71	63.9	14.54	2.64
S79	Mazurka	Salt	Day_1	M_Sa_1_3	POS_AW_79 [1]	39.2	7.4	116.3	17.52	88.33	40.05	1.38	20.39	0.39	21.95	145.02	94.94	0.48	98.39	19.07	3.48	1.23	4.15	0.54	2.1	44.95	0	1.27	0.88	46.22	18.55	9.06	10.2	29	35.29	4.17	8.15	26.3	7.2	1.86	4.75	26.47	10.74	0	0.4	18.85	52.46	9.89	1.23
S80	Mazurka	Salt	Day_1	M_Sa_1_4	POS_AW_80 [1]	44.28	11.48	109.39	18.08	92.8	37.26	1.23	31.41	0.4	22.13	189.33	88.15	0.65	87.75	23.98	2.95	1.09	8.13	0.41	3.3	46.52	0	2.28	1.88	40.41	21.61	8.46	9.99	34.77	37.18	3.11	11.67	26.75	6.89	1.38	6.29	26.9	11.35	0	1.07	22.31	54.68	15.61	2.53
S1	Mazurka	Control	Day_7	M_Con_7_1	POS_AW_01 [1]	13.65	16.93	94.28	11.18	69.67	105.14	11.21	12.92	13.69	16.81	24.05	66.12	10.61	61.65	9.53	33.1	7.53	27.28	5.54	29.95	26.46	186.99	4.6	11.35	29.24	54.73	35.87	44.34	99.8	26.45	2.18	47.93	47.47	73.43	210.86	8.19	11.95	114.86	131.73	2.1	15.14	18.87	29.04	14.04
S2	Mazurka	Control	Day_7	M_Con_7_2	POS_AW_02 [1]	12.76	15.13	93.75	12.12	67.39	100.79	12.41	8.93	10.55	16.29	21.91	67.63	9.22	66.58	8.21	32.25	6.93	22.54	5.77	23.05	26.03	182.89	4.86	12.06	37.5	51.12	35.12	47.72	78.63	27.26	2.22	40.1	44	69.7	174.23	9.04	12.51	101.47	112.17	3.03	11.62	18.57	23.25	11.87
S3	Mazurka	Control	Day_7	M_Con_7_3	POS_AW_03 [1]	8.01	0	110.29	7.76	66.45	111.21	4	7.86	8.16	6.38	12	76.72	4.57	69.01	9.46	33.15	5.68	23.27	7.19	26.54	30.23	171.75	4.77	13.97	27.74	44.82	35.88	45.54	76.62	26.3	2.23	43.91	48.79	82.91	199.78	10.75	14	101.44	108.15	1.46	18.24	23.83	24.41	13.32
S4	Mazurka	Control	Day_7	M_Con_7_4	POS_AW_04 [1]	12.08	9.55	108.31	11.26	69.56	110.33	9.75	9.78	9.62	13.5	19.08	73.7	7.42	78.38	8.71	30.15	8.34	20.2	6.49	22.65	31.05	174.12	6.33	11.42	38.6	52.11	33.72	46.21	79.87	30.47	2.77	43.7	46.34	69.06	167.74	10.81	13.85	98.85	100.81	0.96	15.08	23.16	19.96	12.42
S5	Mazurka	Cold & Salt	Day_7	M_CoSa_7_1	POS_AW_05 [1]	12.92	14.5	73.7	11.1	50.98	83.81	11.89	7.87	6.32	13.33	21.6	51.07	7.43	51.51	7.01	22.06	4.86	13.78	4.86	14.3	23.57	104.12	4.26	8.18	28.19	39.1	21.87	36.09	56.69	23.18	1.63	28.86	28.94	47.13	111.93	6.45	9.99	65.72	68.22	0.9	11.97	17.01	15.2	7.2
S6	Mazurka	Cold & Salt	Day_7	M_CoSa_7_2	POS_AW_06 [1]	9.69	8.98	59.27	9.44	41.05	61.36	8.97	4.71	4.81	11.33	16.79	43.13	5.58	46.7	4.71	15.03	3.59	10.21	3.51	11.47	18.18	85.53	2.67	5.81	24.45	29.98	18.87	28.39	41.96	19.47	1.66	20.26	22.81	35	75.55	5.61	8.37	50.78	51.9	0.86	7.99	14.43	9.53	5.85
S7	Mazurka	Cold & Salt	Day_7	M_CoSa_7_3	POS_AW_07 [1]	12.71	8.43	67.19	9.79	48.68	66.98	9.81	7.27	5.15	11.52	18.06	44.67	6.64	49.58	7.57	16.52	4.01	12.61	4.31	12.65	21.02	80.32	3.1	7.55	24.18	34.94	20.16	33.76	53.26	22.63	1.98	22.97	27.81	39.73	87.72	6.06	10.59	56.3	55.71	0.77	10.84	18.16	10.55	7.43
S8	Mazurka	Cold & Salt	Day_7	M_CoSa_7_4	POS_AW_08 [1]	16.53	13.51	111.08	14.44	76.22	111	10.75	8.72	6.64	15.03	24.26	77.12	7.92	83.51	8.99	21.36	5.83	13.24	5.74	16.81	34.25	129.54	5.36	10.43	40.33	50.84	35.23	45.66	66.65	34.48	3.41	36.79	43.41	58.86	126.16	10.67	16.85	73.56	74.72	2.25	17.44	27.71	16.09	10.77
S9	Mazurka	Cold	Day_7	M_Co_7_1	POS_AW_09 [1]	15.55	10.7	71.5	10.79	49.11	72.9	10.19	7.39	5.05	13.38	19.91	46.15	6.63	52.8	7.98	16.76	4.51	9.72	4.21	11.98	22.77	64.22	3.11	6.8	28.11	35.6	19.6	32.16	49.51	24.95	1.96	22.91	27.53	40.23	75.92	5.65	12.31	53.39	44.63	0.63	11.29	18.96	10.79	6.26
S10	Mazurka	Cold	Day_7	M_Co_7_2	POS_AW_10 [1]	6.48	0	71.8	5.28	41.96	62.17	2.14	3.47	3.08	3.21	8.16	48.09	2.36	52.09	5.22	14.5	2.63	8.76	3.07	10.39	20.64	69.13	3.37	6.04	20.16	22.93	18.89	24.19	32.53	19.2	1.71	20.08	23.9	34.83	64.31	6.02	11.07	38.2	35.34	0.71	13.35	18.38	9.76	6.09
S11	Mazurka	Cold	Day_7	M_Co_7_3	POS_AW_11 [1]	13.24	6.01	81.2	9.07	56.49	77.41	5.79	8.54	5.31	9.91	18.66	51.75	4.47	58.68	9.4	18.28	5.42	9.03	4.72	11.89	26.72	62.33	2.58	7.01	25.19	32.57	20.52	31.27	52.39	26.22	2.48	24.45	31.75	41.16	76.27	6.53	13.97	53.01	43.5	0.96	14.65	19.91	10.69	8.13
S12	Mazurka	Cold	Day_7	M_Co_7_4	POS_AW_12 [1]	15.46	10.37	72.19	11.78	48.37	63.85	8.32	5.86	4.05	13.84	22.59	46.3	4.66	57.16	6.91	13.83	3.71	7.07	3.64	10.49	22.54	58.62	2.74	5.69	32.54	32.57	16.12	32.59	40.16	25.02	1.75	19.62	25.53	31.82	53.62	5.94	11.16	43.79	32.98	1.11	8.75	17.33	8.18	6.39
S13	Mazurka	Salt	Day_7	M_Sa_7_1	POS_AW_13 [1]	10.59	6.11	50.72	7.07	34.63	45.55	5.76	4.96	2.96	7.54	15.57	32.92	3.22	39.57	5.26	9.09	2.21	4.84	2.67	7.09	16.99	36.06	2.78	4.52	18.23	20.71	12.5	20.02	30.59	17.4	1.56	14.82	19.1	22.67	40.56	3.99	8.46	30.22	24.29	0.71	8.25	14.16	6.59	4.75
S14	Mazurka	Salt	Day_7	M_Sa_7_2	POS_AW_14 [1]	10.92	5.33	56.44	7.77	36.58	46.67	6.2	4.74	3.07	8.4	14.61	36.18	3.47	46.5	5.4	9.79	2.84	4.46	2.72	7.24	18.62	41.13	1.64	4.37	21.83	21.62	13.06	21.05	29.44	16.43	1.68	14.15	17.06	23.12	38.93	5.16	8.13	29.04	22.12	0.95	8.01	15.22	5.95	4.44
S15	Mazurka	Salt	Day_7	M_Sa_7_3	POS_AW_15 [1]	14.68	7.85	65.59	9.18	46.24	56.42	7.72	6.71	3.79	9.45	19.77	41.13	4.21	47.62	7.53	11.6	2.76	7.32	3.53	9.09	20.29	36.63	2.89	5.43	23.62	25.03	13.5	26.53	37.45	23.13	1.87	18.1	22.54	29.54	44.77	5.35	11.03	33.48	23.34	1.12	11.34	17.75	7.11	5.6
S16	Mazurka	Salt	Day_7	M_Sa_7_4	POS_AW_16 [1]	11.54	6.31	62.67	7.35	41.99	50.61	6.67	5.19	2.51	9.77	15.64	39.84	3.01	52.16	5.36	7.93	2.49	4.37	2.3	6.92	20	37.94	2.86	4.29	23.04	24.73	13.44	22.95	30.19	19.12	1.67	15.03	19.23	24.84	39.85	4.89	10.08	30.58	22	0.58	9.62	17.31	4.97	4.42
S81	Mazurka	Control	Day_14	M_Con_14_1	POS_AW_81 [1]	21.86	2.59	62.02	10.05	51.52	19.92	1.44	8.22	0.3	11.43	62	48.27	0.27	50.36	9.27	2.52	0.82	1.78	0.42	0.91	27.4	0	1.14	0.42	20.43	10.4	3.06	4.7	13.5	19.38	2.17	3.16	13.19	5.04	1.63	3.21	16.23	6.55	0.07	0.7	12.94	28.65	4.84	1.51
S82	Mazurka	Control	Day_14	M_Con_14_2	POS_AW_82 [1]	22.39	3.34	69.55	12.2	51.28	19.27	0.98	8.84	0.45	10.97	62.81	53.01	0.57	61.42	8.56	2.05	0.5	1.9	0.36	0.64	27.35	0	1.3	1.13	28.12	10.63	2.89	4.51	11.41	22.81	2.25	3.45	13.18	5.2	1.17	2.97	14.86	6.46	0.01	0.12	10.74	25.42	5.74	0.92
S83	Mazurka	Control	Day_14	M_Con_14_3	POS_AW_83 [1]	12.58	1.84	43.34	6.4	35.94	11.27	0.87	5.44	0.13	6.49	38.84	33.06	0.04	34.69	5.76	1.22	0.22	2.12	0.27	0.67	16.71	0	0.79	0.51	12.65	6.66	2.75	3.27	8.71	14	2.17	2.68	9.78	4.09	0.77	3.13	12.1	4.3	0	0.3	10.48	23.67	5.47	0.87
S84	Mazurka	Control	Day_14	M_Con_14_4	POS_AW_84 [1]	22.53	2.77	61.61	11.01	48.7	17.52	1.19	9.04	0.11	8.97	57.24	45.37	0.41	52.99	8.43	2.54	0.48	2.3	0.56	0.83	22.12	0.14	1.36	0.45	22.32	10.07	3.73	4.43	11.53	19.88	2.81	4.07	13.19	4.68	0.73	4.42	14.04	6.41	0	0.49	9.94	26.18	5.63	0.93
S85	Mazurka	Cold & Salt	Day_14	M_CoSa_14_1	POS_AW_85 [1]	13.03	1.7	36.49	5.47	29.32	10.73	0.93	5.99	0.15	6.25	35.86	26.57	0.22	28.83	5.26	1.36	0.42	1.37	0.3	0.42	14.2	0	0.62	0.49	11.96	6.71	2.12	2.73	6.87	12.43	1.36	2.91	8.16	2.89	0.8	2.15	9.3	3.18	0	0.22	6.97	16.29	3.43	0.63
S86	Mazurka	Cold & Salt	Day_14	M_CoSa_14_2	POS_AW_86 [1]	12.43	1.46	39.46	5.11	26.95	12.06	0.86	5.61	0.31	4.36	28.7	29.52	0.23	34.59	5.61	1.18	0.31	0.91	0.27	0.58	15.41	0.02	0.57	0.36	13.48	4.66	2.48	3.07	7.07	10.9	1.08	1.93	7.33	3.26	0.46	2.3	8.37	3.66	0	0.27	7.63	18.99	2.14	0.46
S87	Mazurka	Cold & Salt	Day_14	M_CoSa_14_3	POS_AW_87 [1]	13.56	1.99	40.1	5.57	33.91	13.22	0.84	6.76	0.06	5.99	34.33	30.49	0.28	35.18	5.84	1.46	0.27	1.43	0.24	0.66	15.98	0	0.82	0.45	11.88	6.16	2.01	3.47	8.58	14	1.41	1.99	8.3	3.91	0.83	2.78	10.65	3.27	0.04	0.48	8.39	18.46	2.69	0.84
S88	Mazurka	Cold & Salt	Day_14	M_CoSa_14_4	POS_AW_88 [1]	14.24	1.67	43.14	5.71	31.73	13	0.92	6.49	0.18	4.83	33.55	33.49	0.19	41.01	5.78	1.51	0.45	1.25	0.28	0.51	16.18	0	1.1	0.58	15.63	6.02	2.05	4.01	7.6	13.48	1.51	2.78	7.04	3.08	0.94	2.18	9.48	3.7	0	0.18	7.51	17.38	1.88	0.53
S89	Mazurka	Cold	Day_14	M_Co_14_1	POS_AW_89 [1]	16.12	1.73	42.62	6.09	35.01	13.77	0.82	7.83	0.15	6.1	34.7	31.99	0.29	35.92	7.21	1.51	0.34	1.92	0.35	0.81	17.03	0	0.41	0.54	11.68	5.39	2.26	3.63	8.67	14.79	1.7	2.62	8.98	3.29	0.75	2.5	10.87	4.74	0	0.44	9.06	20.94	2.79	0.73
S90	Mazurka	Cold	Day_14	M_Co_14_2	POS_AW_90 [1]	16.64	2.34	53.37	6.51	37.89	15.02	0.92	7.85	0.23	6.59	40.62	38.35	0.28	46.12	7.1	1.8	0.36	1.49	0.34	0.38	18.61	0.04	1.03	0.71	16.52	5.95	2.61	4.65	9.36	15.47	1.78	2.35	9.96	3.51	0.79	3.3	12.69	4.24	0.03	0.22	8.78	22.66	2.72	0.89
S91	Mazurka	Cold	Day_14	M_Co_14_3	POS_AW_91 [1]	17.07	2.34	46.05	5.79	37.85	13.51	0.98	8.28	0.1	6.19	41.76	32.76	0.2	39.45	7.5	1.56	0.46	1.57	0.27	0.47	18.5	0	0.36	0.37	13.75	6.41	2.97	4.9	8.82	15.45	1.87	2.44	8.93	4.3	0.86	2.93	11.81	4.19	0	0.22	10.63	21.75	2.7	0.8
S92	Mazurka	Cold	Day_14	M_Co_14_4	POS_AW_92 [1]	15.75	1.81	48.22	6.13	36.33	14.75	0.91	8.17	0.1	5.33	36.15	35.45	0.22	44.69	7.44	1.68	0.39	2.1	0.21	0.59	17.75	0	0.61	0.64	16.05	5.44	2.38	3.89	8.4	14.46	1.74	2.83	8.89	3.52	0.91	2.38	10.93	3.86	0.09	0.15	9.42	20.12	2.65	0.69
S93	Mazurka	Salt	Day_14	M_Sa_14_1	POS_AW_93 [1]	13.32	1.42	33.72	4.4	28.05	9.57	0.41	6.38	0.24	3.69	28.39	25.28	0.32	28.41	5.38	1.17	0.43	1.12	0.12	0.39	14.41	0	0.64	0.41	9.04	4.38	1.87	2.62	6.74	11.18	1.42	2.28	6.63	3.22	0.39	2.29	9.13	3.02	0	0.31	7.37	15.9	2.2	0.85
S94	Mazurka	Salt	Day_14	M_Sa_14_2	POS_AW_94 [1]	10.95	1.41	35.05	4.29	26.03	10.04	0.49	5.66	0.07	3.81	30.26	26.5	0.24	33.77	4.86	1	0.15	1.27	0.19	0.26	13.45	0.06	0.66	0.09	11.78	5.01	1.78	2.87	6.1	10.6	1.13	1.72	6.75	2.36	0.41	1.9	8.51	2.75	0	0.11	5.94	16.14	1.63	0.43
S95	Mazurka	Salt	Day_14	M_Sa_14_3	POS_AW_95 [1]	14.37	1.67	40.41	5.39	30.18	10.79	0.76	6.66	0.1	4.25	37.87	29.1	0.21	34.23	6.3	1.18	0.22	1.49	0.16	0.32	13.96	0.04	0.54	0.23	11.09	4.53	1.92	3.11	7.94	12.72	1.35	1.65	7.35	3.13	0.26	2.6	10.7	3.26	0	0.24	9.16	18.25	2.55	0.57
S96	Mazurka	Salt	Day_14	M_Sa_14_4	POS_AW_96 [1]	11.86	1.52	35.31	4.94	26.3	10.83	0.52	5.88	0.13	4.72	29.83	29.27	0.19	34.12	5.7	1.08	0.1	1.41	0.23	0.68	14.64	0	0.56	0.38	12.3	3.8	2.25	3.57	6.01	10.44	1.45	1.78	7.48	2.56	0.42	2.28	10.01	2.99	0	0.24	7.77	17.96	4.34	0.72
S33	CAP	Control	Day_1	C_Con_1_1	POS_AW_33 [1]	43.09	13.08	165.74	29.74	107.19	100.12	11.43	15.19	3.99	32.82	74.52	102.81	5.2	145.42	13.98	15.86	3.63	3.99	3.99	9.03	55.25	15.33	3.58	4.8	73.23	52.23	18.93	36.01	48.52	52.81	5.84	23.97	41.77	34.51	33.6	11.54	34.3	41.36	8.94	1.67	20.08	41.15	9.09	6.67
S34	CAP	Control	Day_1	C_Con_1_2	POS_AW_34 [1]	31.34	8.75	110.11	17.61	78.66	66.11	6.55	10.55	2.7	21.67	53.55	63.65	2.7	85.48	12.21	9.96	2.3	4.15	3	7.37	36.9	7.01	2.44	3.8	41.84	32.36	14.94	26.45	35.66	39.05	3.98	15.56	25.79	24.32	22.48	7.12	24.53	27.29	4.42	1.86	17.59	29.86	6.37	4.88
S35	CAP	Control	Day_1	C_Con_1_3	POS_AW_35 [1]	85.79	23.46	340.36	60.63	228.1	181.43	19.69	31.1	6.64	60.44	163.89	194.32	7.86	280.91	31.49	27.59	7.81	12.81	9.23	14.29	115.1	28.94	5.11	10.56	151.83	100.63	39.28	70.48	94.22	106.27	10.23	48.09	72.14	63.29	61.3	19.8	60.46	72.99	17.07	2.65	44.59	80.76	14.39	11.93
S36	CAP	Control	Day_1	C_Con_1_4	POS_AW_36 [1]	36.87	10.43	114.75	19.76	84.62	68.69	6.83	13.37	2.59	21.27	63.78	71.81	2.86	91.38	13.4	11.09	2.7	4.61	3.09	5.96	41.45	5.94	2.18	4.29	44.33	34.34	13.55	28.48	41.54	38.94	4.92	15.07	31.7	25.71	21.41	8.24	26.97	29.02	5.23	0.66	18.43	35.04	5.16	4.41
S37	CAP	Cold & Salt	Day_1	C_CoSa_1_1	POS_AW_37 [1]	32.03	8.61	100.22	15.21	69.94	56.1	5.38	11.79	2.23	15.19	49.38	62.04	2.86	86.85	11.04	8.28	2.22	3.86	2.15	4.12	35.69	8.2	2.61	3.44	40.08	27.37	13.59	24.81	32.73	31.95	3.43	14.57	24.85	19.92	16.86	7.13	18.21	24.94	3.87	1.03	14.25	30.07	5.72	3.69
S38	CAP	Cold & Salt	Day_1	C_CoSa_1_2	POS_AW_38 [1]	38.39	10.52	117.33	17.3	86.89	60.98	7.25	13.56	1.88	19.97	62.08	72.45	2.96	90.71	14.22	10.48	3.19	4.31	3.22	5.69	40.69	5.36	2.23	4.39	42.26	32.06	13.92	27.09	37.55	40.7	3.68	16.44	29.75	24.25	21.65	8.46	27.76	27.14	4.28	1	17.34	32.03	6.64	4.97
S39	CAP	Cold & Salt	Day_1	C_CoSa_1_3	POS_AW_39 [1]	35.98	8.97	134.2	21.22	86.83	63.29	7.41	13.56	2.91	19.77	58.46	81.55	2.64	110.4	13.35	10.98	2.62	5.23	3.78	5.75	42.47	9.66	3.62	4.39	54.16	32.85	14.55	29.26	40.93	40.88	4.61	17.39	29.19	24.41	22.28	6.29	26.94	31.34	4.35	1.17	20.49	36.75	5.14	5.26
S40	CAP	Cold & Salt	Day_1	C_CoSa_1_4	POS_AW_40 [1]	46.57	13.41	158.95	24.24	117.35	75.68	9.82	18.24	3.66	24.67	73.05	96.29	4.23	122.29	19.59	13.47	4.57	6.61	2.92	7.85	55.17	5.1	3.33	4.28	56.93	45.12	18.05	35.42	50.68	51.59	5.8	19.72	38.85	34.15	28.44	9.05	34.84	36.95	4.91	1.61	26.67	46.77	7.26	7.86
S41	CAP	Cold	Day_1	C_Co_1_1	POS_AW_41 [1]	42.66	10.96	130.99	22.2	100.44	68.35	9.68	16.65	2.74	22.4	66.92	83.91	3.12	106.89	16.85	11.03	3.1	4.78	3.5	6.8	48.84	2.34	2.95	4.4	46.65	38.36	16.43	30.12	44.84	44.38	5.22	18.09	33.02	28.65	22.55	9.5	31.04	30.81	4.07	0.76	23.33	39.77	8.5	3.5
S42	CAP	Cold	Day_1	C_Co_1_2	POS_AW_42 [1]	36.24	9.45	125.97	19.56	91.23	62.17	6.92	13.1	1.5	19.62	67.33	84.12	2.51	111.01	13.83	9.53	2.63	5.79	3.11	5.05	44.82	5.95	2.62	2.68	54.44	33.3	14.37	25.54	37.22	38.34	4.79	15.64	29.36	21.09	16.67	8.67	26.38	24.61	0.65	0.58	18.23	37.28	7.16	3.62
S43	CAP	Cold	Day_1	C_Co_1_3	POS_AW_43 [1]	37.25	8.49	108.53	15.2	82.23	54.55	6.59	13.05	1.88	16.88	55.64	66.96	1.89	85.69	13.51	6.75	2.58	4.06	3.09	5.38	40.21	2.88	3.35	3	36.94	28.8	12.73	25.32	37.64	34.93	3.44	15	29.93	19.35	15.15	6.79	23.14	25.93	2.54	0.53	20.37	31.54	3.91	3.78
S44	CAP	Cold	Day_1	C_Co_1_4	POS_AW_44 [1]	31.99	7.77	119.23	17.57	80.14	54.79	6.39	12.27	2.29	16.62	56.14	72.93	2.66	99.04	12.21	9.38	1.5	3.74	2.61	5.08	40.14	5.64	2.33	2.83	47.84	26.93	12.54	24.6	32.6	35.5	4.31	13.67	26.52	22.89	13.75	6.67	23.43	23.12	2.32	1.57	16.84	33.54	6.21	3.97
S45	CAP	Salt	Day_1	C_Sa_1_1	POS_AW_45 [1]	25.66	4.4	110.79	9.67	70	50.76	4.54	15.04	1.71	8.99	34.52	68.22	2.33	86.09	13.25	9.13	2.33	3.59	1.68	3.37	36.55	2.21	1.03	2.73	27.61	19.99	10.27	21.46	32.8	32.67	3.79	12.28	25.71	20.37	16.81	8.78	22.98	21.46	2.35	0.62	28.67	36.77	5.92	3.27
S46	CAP	Salt	Day_1	C_Sa_1_2	POS_AW_46 [1]	31.67	7.11	100.98	16.76	71.14	46.85	4.48	9.55	1.57	16.1	47.21	64.96	2.53	88.48	10.06	6.9	1.33	2.93	1.92	4.44	36.63	3.16	1.21	2.69	39.99	24.69	11.22	21.25	25.57	30.97	3.79	10.45	23.68	18.22	13.59	7.47	19.43	19.5	1.31	0.48	15.18	28.38	4.33	2.75
S47	CAP	Salt	Day_1	C_Sa_1_3	POS_AW_47 [1]	34.86	7.2	100.97	13.07	75.85	47.34	5.12	14.35	1.86	13.96	44.83	65.74	2.35	83.38	12.6	7.91	1.84	3.02	2.13	4.57	36.1	2.29	1.95	2.56	32.68	20.64	11.84	23.84	31.83	32.48	3.91	12.09	24.02	19.31	14.92	7.82	23.9	19.84	0.88	0.26	21.76	34.91	4.97	3.33
S48	CAP	Salt	Day_1	C_Sa_1_4	POS_AW_48 [1]	30.45	7.22	111.04	17.62	80.37	52.42	5.66	11.35	1.46	16.02	58.77	70.05	1.76	100.89	11.5	7.08	1.65	2.55	2.24	3.08	40.43	3.2	1.43	2.88	47.44	26.12	10.75	20.45	29.63	33.32	3.99	11.08	25.21	18.59	12.54	6.34	22.25	19.54	1.44	0.2	18.48	35.05	5.94	3.28
S17	CAP	Control	Day_7	C_Con_7_1	POS_AW_17 [1]	22.71	12.25	100.43	14.38	73.77	81.93	10.71	10.7	4.13	17.29	32.99	65.02	6.72	79.91	11.75	16.19	4.66	7.28	4.29	12.84	31.92	46.4	2.38	6.97	34.75	38.88	22.66	38.4	51.62	33.56	2.93	24.45	31.78	38.03	59.12	8.59	19.97	47.47	33.83	1.61	17.73	27.49	10.02	7.43
S18	CAP	Control	Day_7	C_Con_7_2	POS_AW_18 [1]	34.62	16.75	148.73	23.08	96.09	105.05	15.28	10.95	5.44	26.75	49.55	91.85	7.74	118.91	14.27	22.57	5.76	10.7	5.61	15.23	44.65	63.83	5.61	8.38	66.32	54.38	28.02	52.02	63.79	48.19	4.61	33.01	41.58	52.15	73.04	10.09	23.47	60.03	31.88	2.9	17.7	34.3	12.42	8
S19	CAP	Control	Day_7	C_Con_7_3	POS_AW_19 [1]	21.05	12.07	79.81	12.68	60.05	59.32	9.5	9.45	3.82	15.09	32.24	52.4	4.79	61.69	8.62	13.2	4.16	7.21	3.58	8.72	25.58	30.05	3.26	5.61	29.67	31.87	15.68	28.67	41.47	26.67	2.98	18.15	25.62	31.23	40.27	6.67	16.54	34.5	19.79	2.06	13.24	22.29	8.08	6.95
S20	CAP	Control	Day_7	C_Con_7_4	POS_AW_20 [1]	23.86	10.56	109.19	14.51	70.58	77.92	10.87	8.57	4.1	17.72	31.85	67.27	6.1	90.93	10.11	13.52	4.86	5.86	3.95	10.14	34.51	45.78	2.49	5.48	40.53	37.01	18.82	34.91	41.45	32.89	3.91	23.5	31.71	35.94	50.39	7.63	18.74	39.84	25.21	1.91	16.8	30.21	7.8	5.82
S21	CAP	Cold & Salt	Day_7	C_CoSa_7_1	POS_AW_21 [1]	71.81	34.04	317.02	58.02	231.66	235.05	28.88	30.11	11.22	63.06	132.12	221.54	18.65	271.26	32.13	42.76	11.91	17.58	12.33	31.37	120.14	113.26	10.93	19.25	141.51	118.1	58.02	112.86	130.58	108.91	9.73	61.63	92.74	104.84	123.57	21.75	54.36	118.33	54.78	1.43	42.82	79.08	24.41	19.15
S22	CAP	Cold & Salt	Day_7	C_CoSa_7_2	POS_AW_22 [1]	20.42	9.07	77.54	11.9	53.45	54.87	7.71	8.57	3.07	12.19	30.26	47.52	3.43	57.38	7.87	10.48	2.95	5.08	2.95	6.5	26.19	19.53	2.55	4.69	27.17	27.92	12.82	27.89	35.06	25.77	2.6	16.27	23.68	24.31	31.13	5.8	14.54	28.01	16.22	1.33	13.01	22.03	6.55	5.15
S23	CAP	Cold & Salt	Day_7	C_CoSa_7_3	POS_AW_23 [1]	15.89	7.37	65.55	9.41	42.92	42.84	5.28	7.29	2.16	9.9	25.42	39.79	2.37	52.38	6.87	8.03	1.31	3.76	1.88	5.75	22.39	18.32	2.23	2.76	25.25	20.86	11.14	18.96	27.34	19.9	2.34	12.55	19.39	17.29	21.54	5.41	10.72	21.72	8.37	0.59	9.13	18.03	4	3.58
S24	CAP	Cold & Salt	Day_7	C_CoSa_7_4	POS_AW_24 [1]	15.65	6.53	52.73	8.75	39.07	39.44	4.66	6.15	2.03	11.01	25.68	35.09	2.04	43.38	5.99	7.42	1.89	3.49	1.75	4.89	19.32	10.91	1.82	2.49	20.21	20.09	9.62	16.85	25.03	18.56	2.12	10.86	16.33	15.51	18.24	4.38	10.84	20.3	7.49	0.6	8.63	15.14	4.24	3.27
S25	CAP	Cold	Day_7	C_Co_7_1	POS_AW_25 [1]	24.59	8.73	90.39	16.68	64.34	68.87	7.91	9.3	2.13	17.32	40.94	59.05	3.58	80.02	8.75	10.7	2.9	4.43	3.3	8.3	31.85	20.95	1.73	4.49	39.15	30	14.03	26.1	34.31	29.07	3.31	17.39	25.98	24.25	29.76	6.4	18.54	29.41	12.02	0.88	12.87	26.07	4.69	4.64
S26	CAP	Cold	Day_7	C_Co_7_2	POS_AW_26 [1]	41.56	14.46	132.95	25.92	102.69	109.85	10.39	14.68	3.32	30.82	73.64	92.24	5.37	102.9	16.82	16.02	4.81	7.56	4.15	11.6	51.11	25.85	4.14	7.04	59.16	54.84	20.88	39.87	58.02	52.23	3.6	26.43	40.77	38.04	42.37	8.75	30.16	45.67	15.47	2	21.63	34.8	8.22	7.41
S27	CAP	Cold	Day_7	C_Co_7_3	POS_AW_27 [1]	23.11	8.45	97.54	16.04	66.11	63.15	7.52	8.8	2.57	16.42	37.78	58.58	2.44	82.84	8.85	10.74	2.51	4.27	2.79	7.26	32.01	18.71	2.02	4.43	40.47	32.74	15	25.88	36.09	29.17	3.56	17.45	25.08	24.48	28.64	8.84	18.91	28.96	10.65	1.68	14.58	27	5.52	5.6
S28	CAP	Cold	Day_7	C_Co_7_4	POS_AW_28 [1]	26.38	8.17	88.43	15.77	65.69	54.3	6.5	8.3	2.1	18.47	47.88	55.12	3.41	69.78	9.32	8.68	2.68	4.49	2.87	5.84	31.17	11.32	2.83	3.62	35.44	31.85	12.03	25.06	34.09	29.88	2.58	14.6	24.57	22.1	23.83	6.07	18.25	27.09	7.98	1.52	13.74	22.41	5.4	5.14
S29	CAP	Salt	Day_7	C_Sa_7_1	POS_AW_29 [1]	14.12	4.76	53.84	8.66	35.26	30.92	3.65	4.95	1.18	8.81	20.73	30.09	1.95	44.12	5.07	4.96	1.61	2	1.7	3.62	17.26	6.69	1.02	2.02	23.03	14.83	6.65	13.8	17.52	16.53	1.7	7.4	12.87	11.79	13.28	3.37	9.23	14.67	4.01	0.49	8.28	14.7	2.07	2.59
S30	CAP	Salt	Day_7	C_Sa_7_2	POS_AW_30 [1]	23.78	6.73	73.49	15.39	55.61	49.02	5.74	8.48	1.59	15.05	38.47	46.09	2.17	58.66	9.5	7.91	2.34	3.76	2.59	4.71	26.05	7.89	0.92	3.11	30.27	26.7	11.14	22.18	29.92	25.98	2.36	12.14	21.05	18.6	19.15	4.47	15.71	24.13	6.93	1.15	12.44	20.22	4.92	4.14
S31	CAP	Salt	Day_7	C_Sa_7_3	POS_AW_31 [1]	24.3	7.46	99.17	17.54	68.01	65.96	6.37	7.03	1.57	18.54	42.82	62.27	2.98	83.79	9.78	7.57	2.17	4.11	2.42	6.62	32.36	9.96	2.96	3.77	43.11	31.7	12.17	20.92	31.03	30.21	3.08	14.5	22.69	21.9	23.18	6.63	17.98	23.6	6.62	0.43	14.51	26.53	5.93	4
S32	CAP	Salt	Day_7	C_Sa_7_4	POS_AW_32 [1]	22.13	6.06	75.13	14.22	57.8	49.62	5.54	6.26	1.71	14.64	40.21	47.7	2.35	59.36	7.96	6.52	2.34	2.19	2.42	4.17	26.88	7.24	1.67	2.86	30.27	25.88	10.11	18.73	26.16	26.27	2.61	10.25	19.76	16.39	18.66	5.32	16.44	19.67	3.93	1.04	12.83	22.16	4.78	3.67
S49	CAP	Control	Day_14	C_Con_14_1	POS_AW_49 [1]	36.12	7.74	100.29	15.44	76.74	43.59	5	14.67	1.19	16.93	62.68	65.73	1.26	79.48	13.42	7.33	2.31	3.52	2.12	3.96	36.45	1.72	1.47	2.17	36.27	25.81	10.58	20.17	31.49	30.98	3.52	11.94	22.59	17.48	12.98	6.45	22.4	18.28	1.24	0.65	20.22	30.17	4.8	2.62
S50	CAP	Control	Day_14	C_Con_14_2	POS_AW_50 [1]	26.61	5.79	87.4	14.54	69.78	37.69	4.05	10.74	1.02	14.83	57.55	59.25	1.14	79.8	9.41	5.85	1.7	3.31	1.89	2.61	31.94	1.16	1.34	2.18	36.93	22.24	8.81	14.3	24.81	27.19	3.4	10.08	19.89	13.89	9.74	5.76	16.78	15.31	1.26	1.06	15.1	28.81	3.78	2.78
S51	CAP	Control	Day_14	C_Con_14_3	POS_AW_51 [1]	30.5	5.28	84.65	14.44	66.4	36.62	4.03	11.54	1.33	16.98	62.48	55.8	1.16	67.4	9.67	5.41	0.99	3.2	1.47	3.39	30.46	0.99	2.66	1.94	30.89	21.61	9.15	14.66	25.77	29.19	3.48	8.92	19.67	14.38	8.64	5.26	18.5	16.34	0.8	0.87	14.1	27.89	5.5	2.91
S52	CAP	Control	Day_14	C_Con_14_4	POS_AW_52 [1]	29.25	6.03	99.77	16.14	69.54	43.62	4.88	12.24	1.06	15	60.5	64.18	1.33	89.64	11.5	6.55	1.32	3.04	1.59	3.01	36.97	1.05	2.06	1.93	39.83	22.28	9.39	15.42	25.26	30.17	3.84	12.54	20.84	15.95	10.31	6.34	18.58	17.12	1.03	0.92	15.65	27.96	5.8	2.72
S53	CAP	Cold & Salt	Day_14	C_CoSa_14_1	POS_AW_53 [1]	10.95	2.46	33.81	5.84	27.01	16.52	1.66	5.32	0.37	5.9	23.72	24.31	0.58	28.34	4.16	1.95	0.43	0.78	0.65	1.5	13.48	0.33	0.79	0.57	12.82	8.55	3.33	6.06	9.7	11.09	1.44	3.66	8.14	4.96	4.06	2.38	6.82	5.94	0.33	0.63	6.11	11.17	1.85	0.83
S54	CAP	Cold & Salt	Day_14	C_CoSa_14_2	POS_AW_54 [1]	10.27	2.31	39.09	6.48	28.75	17.23	1.48	4.16	0.62	6.07	24.26	25.26	0.43	34.47	4.05	2.14	0.38	0.82	0.68	1	13.77	0.49	0.79	0.72	16.85	8.69	3.1	5.31	8.85	11.96	1.6	3.31	7.96	5.21	3.57	2.35	8.35	6.66	0.28	0.24	6.12	11	1.86	0.79
S55	CAP	Cold & Salt	Day_14	C_CoSa_14_3	POS_AW_55 [1]	11.37	2.12	34.05	4.99	24.9	15.26	1.43	4.48	0.43	4.78	20.17	22.99	0.39	28.45	4.09	2.2	0.74	1.37	0.69	1.38	12.18	0.1	0.3	0.67	11.74	7.06	3.02	6.28	10.05	10.98	1.11	3.77	7.94	5.81	3.36	2.31	8.89	6.09	0.02	0.24	6.62	10.65	1.84	1.02
S56	CAP	Cold & Salt	Day_14	C_CoSa_14_4	POS_AW_56 [1]	13.77	2.3	48.47	7.66	32.18	18.56	1.95	4.84	0.71	6.56	25.43	30.74	0.74	42.58	4.67	2.68	0.39	0.95	0.55	1.39	18.29	0.74	0.84	0.85	17.62	8.94	3.95	7.75	11.18	13.48	1.79	4.31	8.73	6.84	3.62	2.62	11.5	7.1	0.39	0.45	7.17	13.49	2.54	1.18
S57	CAP	Cold	Day_14	C_Co_14_1	POS_AW_57 [1]	20.59	3.89	61.24	9.79	47.46	28.55	3.09	7.92	0.52	8.57	37.27	41.05	0.4	53.41	8.25	3.37	1.15	1.83	1.12	1.81	24.09	0.39	1.27	1.57	20.6	13.64	5.51	11.13	17.05	20.28	2.4	5.98	13.88	8.63	7.11	3.63	15.49	9.9	0.43	1.01	12.52	22.54	3.26	1.22
S58	CAP	Cold	Day_14	C_Co_14_2	POS_AW_58 [1]	21.18	3.76	68.96	11.95	49.95	28.51	2.66	7.48	1.13	11.21	42.23	48.65	0.73	62.24	6.11	3.72	0.77	1.78	0.8	1.89	25.83	0.47	1.14	1.31	26.11	14.71	6.08	9.49	15.87	21.37	2.28	5.65	13.41	8.88	4.71	4.04	16.15	9.62	0.23	0.8	10.02	22.67	2.75	1.5
S59	CAP	Cold	Day_14	C_Co_14_3	POS_AW_59 [1]	23.74	4.8	72.32	9.36	52.39	28.98	2.54	10.38	0.65	8.19	36.94	48.14	0.7	60.04	9.31	3.89	0.8	1.87	0.93	1.29	29.26	0.08	1.47	0.76	21.2	13.79	6.15	11.51	19.23	22.22	2.32	6.11	16.24	9.46	5.83	4.3	18.96	11.65	0.27	0.59	14.89	28.21	3.76	1.76
S60	CAP	Cold	Day_14	C_Co_14_4	POS_AW_60 [1]	25.89	4.73	91.38	15.71	67.05	33.46	3.16	10.22	0.93	14.53	58.54	61.55	1.23	78.88	8.77	4.62	1.09	2.25	1.05	1.51	33.35	0.22	0.81	1.3	35.25	19.89	6.93	12.18	20.05	28.3	2.73	7.62	18.17	11.61	5.13	4.32	21.14	11.93	0.17	0.71	12.14	26.69	3.06	1.99
S61	CAP	Salt	Day_14	C_Sa_14_1	POS_AW_61 [1]	10.62	1.86	37.16	5.74	25.77	15.94	1.11	4.7	0.32	5.87	23.6	27.95	0.34	33.79	4.14	1.8	0.37	1.28	0.57	0.68	14.74	0.12	0.61	0.56	14.68	6.99	2.52	5.84	8.49	10.53	1.24	3.01	7.62	3.88	1.92	1.98	8.46	5.18	0.07	0.17	6.22	14.59	2.68	0.68
S62	CAP	Salt	Day_14	C_Sa_14_2	POS_AW_62 [1]	14.62	2.7	45.93	8.12	36.52	17.81	1.51	5.74	0.41	8.65	31.75	30.34	0.27	37.13	5.08	2.57	0.57	1.18	0.71	1.28	18.7	0.04	0.62	0.95	15.18	9.6	3.32	5.8	10.96	14.03	1.85	4.1	10.34	5.52	2.64	2.3	11.59	6.44	0.25	0.52	7.95	14.3	2.84	0.71
S63	CAP	Salt	Day_14	C_Sa_14_3	POS_AW_63 [1]	13.98	2.52	48.89	8.08	34.36	18.94	1.68	5.7	0.43	6.33	32.15	34.11	0.36	47.05	5.64	2.08	0.45	1.42	0.58	0.63	19.25	0.11	0.42	0.65	19.46	9.36	3.62	6.33	11.13	14.93	1.61	3.82	8.35	5.54	2.15	2.76	12.65	6.63	0.14	0.26	6.84	15.72	1.82	0.65
S64	CAP	Salt	Day_14	C_Sa_14_4	POS_AW_64 [1]	14.02	2.47	39.3	6.22	31.5	17.59	1.4	5.62	0.23	6.14	29.23	29.2	0.34	34.16	5.18	2.32	0.29	1.08	0.44	0.73	17.88	0.11	0.63	0.85	13.12	7.93	3.14	6.47	10.47	13.11	1.58	3.53	7.96	4.55	2.36	2.41	11.64	6	0.04	0.41	7.39	14.29	1.91	0.86
[truncated: 5,000 more columns]

## Sheet: Metabolites_Negative_Mode_all
samples	Species	Treatment	Time	Group	Compound	N1	N2	N3	N4	N5	N6	N7	N8	N9	N10	N11	N12	N13	N14	N15	N16	N17	N18	N19	N20	N21	N22	N23	N24	N25	N26	N27	N28	N29	N30	N31	N32	N33	N34	N35	N36	N37	N38	N39	N40	N41	N42	N43	N44
S65	Mazurka	Control	Day1	M_Con_1	NEG_AW_65 [1]	1732414615	2092123885	5129175813	1892363286	1830377946	1919418212	5190822154	1636334518	5192229891	538670361	1868145713	3314687729	1665509394	1458357419	4194163887	2015886518	1903643312	1933976139	4704486547	3226702638	4738797539	5746896216	2549034677	7891920446	3216908075	1717030513	1435619111	1443761618	4533560557	3133573423	1034104421	9053396283	1454720908	1425329846	2430496434	6470446775	7023661944	2794995285	7524998332	2996565461	2687360143	1010340749	2183187984	1415987945
S66	Mazurka	Control	Day1	M_Con_1	NEG_AW_66 [1]	2065820558	2436875584	6766389358	2368345853	2385356274	219787717	624304233	2060794854	66949737	7577596806	3541348532	4524678306	1673178294	2134206278	4293690149	2157304188	2240699657	2181493951	4874855011	3015954909	5034313768	6344147981	3609387276	1117507889	3360807747	1862771806	176813753	1769028472	8372097181	3354333897	1047129003	8649420858	1538578687	2104493268	2560257501	6476925157	1041016294	3006223481	8983818738	2754387115	3152410088	511819979	8964976645	2047618772
S67	Mazurka	Control	Day1	M_Con_1	NEG_AW_67 [1]	212255303	2505723941	5869846826	2482373752	2554483539	2444044454	6022235646	2095187114	6910710753	6398728893	3433160709	3905147684	1929704674	2382069986	4714318314	294812461	2382206179	2642065893	5815696808	5857571422	5769469575	7109717169	3705996234	6152354147	4262927143	2335502186	1860041004	1782200774	542573653	4773267521	1441262407	1395594417	1972040297	1670174229	3023736149	6634795607	7638813235	2343043187	1033472923	4431924845	2118548234	4029025234	1708100763	2205097122
S68	Mazurka	Control	Day1	M_Con_1	NEG_AW_68 [1]	145766185	176788151	5065783053	1791961191	1589136977	1694414172	4646627547	1359012722	5306726974	6175566609	1189682367	3388832703	1559986236	1540010027	4215683527	1760860468	1641603385	160507502	3359646394	2050273668	3758286557	4223416451	1961744946	9357197013	2510314388	1549742034	1188487864	126034274	4943416548	2691477936	9553570939	8754329859	1099861403	122905999	219556582	6059469353	7986751681	1727713122	5614797423	286161048	2050681914	2406658412	9036419377	12218009
S69	Mazurka	Co & Sa	Day1	M_CoSa_1	NEG_AW_69 [1]	1545684951	1898398736	5033486907	1917283281	1764322104	1753856667	4729189135	1681278138	5192808708	4776890006	2070146647	4227763433	1618361899	1686625816	4314764116	2063279427	2110971066	1461612152	2515870357	2910184971	3279861137	6304059383	2764276533	9021673719	355166849	1382320472	1426813349	139457959	5361785202	3659083964	1007853718	8297614149	9761045027	1680871046	2039959363	8585245882	6093289718	2362760904	6524074531	3007928821	1991359734	4150262238	1563795706	1714561817
S70	Mazurka	Co & Sa	Day1	M_CoSa_1	NEG_AW_70 [1]	1716936272	2250954778	5940489012	1996193577	195525747	1877769978	5428983785	1635979364	6045325382	5469200612	2565283845	343551826	173065674	1434059635	4336885852	2066746447	2027059346	204190419	2553647897	1952863555	3682181234	6626237856	2827604956	7349968578	3434089325	1636720482	1538539308	1724700127	4331301402	3311861025	1096637366	1233978782	1045812648	1069350307	2119919536	6110195434	1080112234	2327118716	6327631389	3999911892	3113234532	6578911256	1439071047	1340519922
S71	Mazurka	Co & Sa	Day1	M_CoSa_1	NEG_AW_71 [1]	1636713438	2098579404	5948380753	1977904221	2023268195	1763120378	4816571027	1689450978	5423459768	5439485295	2042744527	3158802984	1578397795	1703093762	4026817008	1962646197	2233963022	149815518	240513628	2176901165	2864318046	619766837	2509823886	8623153182	4028592103	1555417772	142198261	1593164031	6276167528	3562293951	1314839488	1000859297	1003284665	1708523915	1630362281	9694640355	106746768	1998538013	5882172614	3524399275	2895212252	4848679894	1743117872	1631494513
S72	Mazurka	Co & Sa	Day1	M_CoSa_1	NEG_AW_72 [1]	213787875	2806543389	7134320261	2517310962	2398550415	2352425307	6062391265	1915263671	7290526329	8216817153	2993206296	4914038705	2215067995	2338733701	6335532287	2755610861	3054116458	2316632262	3777585418	2992908019	3767281144	7666143027	3270851837	1408947082	5101505344	1994269896	1757305851	2322495416	6664401097	506666737	1512183524	1563768791	1166422412	1927609899	2133933457	9139690675	8566741518	2544209636	8794139868	3530746565	5159007495	6017649904	3217051507	1976510522
S73	Mazurka	Cold	Day1	M_Co_1	NEG_AW_73 [1]	1476532743	1846579149	3928126531	1705218051	1996177115	1690698068	4406987815	1411776307	4952572587	3998364407	1645626735	2647251565	1559153673	1227214635	3631898808	1882163003	1759635692	1767465007	2550102015	2272993547	3512453135	5563344832	2368114999	6625992599	3824448573	1351280758	1206231385	1379431338	4393688837	2862130504	8525686724	7785376187	1226116616	1132850477	1727286917	6094324091	6168420859	2188078375	767218671	2859227601	163745962	30232677	756370106	1334511524
S74	Mazurka	Cold	Day1	M_Co_1	NEG_AW_74 [1]	1302623579	1778151168	3007272972	1663703285	1594046542	1526976419	3953477452	1372026276	4607622639	5074780669	1868240327	243977694	1528588154	1450855229	3424511276	1656274959	1775754576	140916851	2485854328	3272896879	3161553705	617492933	2200217779	7947588428	2179787622	1172749908	1214866086	1152642286	3587319249	2523088223	8439331071	7365795232	9716137935	1359340771	185246555	4634455452	5000855762	2829741889	5215366097	2255363554	2441009586	386237284	1264501017	1357732212
S75	Mazurka	Cold	Day1	M_Co_1	NEG_AW_75 [1]	1513063086	2169862627	4798934059	187143324	2018273813	1787684003	4831741683	165812278	5886707202	4245783385	1502375831	2942084509	1544121342	153509007	3903090775	2118080236	1710691342	1727932347	2917228729	2562061754	373147029	5667140948	2443630861	6690316418	3325924678	1377368335	1450688133	1399709707	2074926284	3367690725	100538516	928610105	1152663976	1580361691	194488749	7405815456	6370164058	1905479754	7573966646	3258514628	3049031261	3910655219	3155419342	1211278761
S76	Mazurka	Cold	Day1	M_Co_1	NEG_AW_76 [1]	1478677092	1986201559	5598154816	1760298809	1735355945	1670997317	4398575113	1538917746	4933811238	500446993	2350891515	3503472323	1503970301	155907765	4672218023	201376877	1734826203	1646852353	2864569059	4579319966	339083567	5273774022	2665683239	9076330008	2701344044	1357107805	1270662342	1548591694	6619393305	2954671116	1025745658	8795086411	9782693155	6984172196	2110688847	5506470331	7904266591	2259747733	6127187581	2110458266	337306085	2351016072	1328619319	1322422891
S77	Mazurka	Salt	Day1	M_Sa_1	NEG_AW_77 [1]	2045188934	2843282214	7404167331	2556198733	2594900473	2269649897	6807284177	2016883331	7292353343	5978039234	3181630903	3065208245	2552180285	2505716531	5634352559	2725706741	2552423431	212658972	4527729167	464689769	4994417934	6305122005	3437693224	7101374319	466949727	2303293304	1799225504	208082155	4289175684	5033397087	1515989767	108278792	1704626805	1990221562	1886179298	1150785881	8334000591	3196978907	8582774037	4034964602	5433551912	0,689127838	2883754663	2369609835
S78	Mazurka	Salt	Day1	M_Sa_1	NEG_AW_78 [1]	183394904	2380183475	5511605145	2211910162	2224176184	2101253981	5604044526	185445772	6380492901	4648524477	2605718805	4219156427	2167155276	2236895704	6003511622	24945354	2149002857	2218469757	3898916112	3122203414	4784897207	6658913519	3294200285	1026925277	3640755342	205531595	1401326476	1766963597	6709790731	4015537012	1100862747	106036706	1576631832	1677332862	2779742692	6507482133	7163483332	3549086379	8035321951	324142051	3440781189	1100331051	6958033437	2078044736
S79	Mazurka	Salt	Day1	M_Sa_1	NEG_AW_79 [1]	1392817452	1901252864	5928156781	1689611084	1746163616	1626726304	4306890722	1332285232	4815788099	3843745385	1558297767	2581361812	1732087738	131153824	4117879948	1712979266	1709279261	1376809267	3259875571	2536371453	3346400115	4508878898	2308674283	7947487909	3992867622	1316549999	1053729895	1066597207	4374604302	2998326924	1056420107	7358785262	1016081726	8799893504	1193328132	4647004989	5324917825	2322088364	5829833248	2432413221	2298742109	2532165464	1090482257	1139546712
S80	Mazurka	Salt	Day1	M_Sa_1	NEG_AW_80 [1]	1675812721	2038615535	4291117692	1946077015	183281154	1891952064	5225421217	1631762104	566782782	397095881	2279017906	3493915726	1794843561	1874669272	3296964372	2194689249	251940159	152559662	4200233416	3929148609	4651521429	5722088786	254994785	3323542758	3573048946	1446510496	1366135534	1464342049	410282963	3029970207	7859451812	920399416	102387756	1095143318	2181815441	5106366941	8527248903	2620145008	6748615577	3607619417	2540658244	3231113274	2071228361	1734745765
S1	Mazurka	Control	Day7	M_Con_7	NEG_AW_01 [1]	9340463106	182313101	5261417619	1998370879	1839163945	1037436301	3229523671	3008369258	6063494577	5931898846	1458566314	3521960609	1389891026	1912653197	2469473152	140176267	2531260155	1328386194	2447815824	3659148307	2537588912	5565395031	2449532586	9028347069	2768846607	1479450233	1362105191	104667905	4343227418	3072274339	8568090547	1089029331	7927666442	8401039497	1856336669	6162107027	7181877895	2523704588	5122046506	1888153031	3878715883	596828964	585411193	1202504104
S2	Mazurka	Control	Day7	M_Con_7	NEG_AW_02 [1]	9125893286	1876616588	5690016424	1793730569	1787157496	1055985825	306060259	2742753832	5501635442	5499502838	1296228703	2317266457	1070939765	1576300324	4534104222	1194024223	1733851022	1289144126	2043304041	180663125	2397667837	4092674525	1609303071	7515150738	2135634146	1302543739	1179394263	1008535756	5492980536	2450694968	6251198075	9624720539	8386119629	1075648213	1559853808	6972251372	7970934957	1800997375	6419646758	228690921	2189443409	2388226481	3312557795	1101220577
S3	Mazurka	Control	Day7	M_Con_7	NEG_AW_03 [1]	1085392519	1997417314	64524638	1982614757	1882711873	1259654292	4138959811	2892390418	6677372987	5923081345	1150118859	3149545487	1385766571	1636309358	3299986221	1406109347	2030349144	1393315553	2167089895	2801224772	3290189764	5682449064	2257357106	1191067101	2614609017	1578879213	1426804388	1114130002	5622238127	2487019819	8379400774	1113936208	1032424131	1146091042	1390026892	8769848448	9738528102	2622779638	5830632843	1947286108	2831476194	8019366298	7089380684	121047859
S4	Mazurka	Control	Day7	M_Con_7	NEG_AW_04 [1]	1136036728	1993006111	5665384255	1958401584	2152993132	1211880705	3796641087	2568865548	6153520706	4043206625	1636279108	2371300407	1166629953	1476664878	3576876887	1500348975	1929239177	1820278169	3047074037	4056572431	3642648412	5013479729	2258126988	9201127199	3220581631	1591616545	1315078614	1427973201	426331066	2556296838	1138395746	122753264	1075504473	827093751	129915971	7575624499	8203389812	2399844464	555385251	3318825693	2836364688	6213932621	3079338823	1072762154
S5	Mazurka	Co & Sa	Day7	M_CoSa_7	NEG_AW_05 [1]	9522079716	1448115935	3907208893	1511085122	1375089257	1046496086	3142928479	2169737908	5177178262	4554884669	1277951898	2283742969	1123315374	1289232141	3242752468	1137110089	1654988544	9200200517	1743736473	2502913737	2153194436	4539738059	2061842087	7886459188	1966119704	1092533993	8838377242	6997242549	3028966999	2363327343	6448081455	8114231151	6889175099	1444454073	1290696572	4654886368	5650519582	1536341318	5114310797	2080643086	4022376353	4826559978	6532249435	6952015898
S6	Mazurka	Co & Sa	Day7	M_CoSa_7	NEG_AW_06 [1]	7465029398	1210794042	3025921481	1209835947	1143883464	8137006391	2394662595	1563909333	3778937428	4500351582	1073159235	1568183587	7842989204	1076605616	260510192	8909841883	104918325	8428155292	133560948	1800296792	1704472255	4306385645	1686450948	3293699633	1436685479	7146813237	8242749274	7534757397	3146262659	1539884332	5235386183	5465857885	5770904196	8332131133	103957586	409103509	3913582976	1245245659	4379013305	1204245651	276710703	1920323641	4874327341	6136942113
S7	Mazurka	Co & Sa	Day7	M_CoSa_7	NEG_AW_07 [1]	8997810882	1228675488	3926494452	1373902719	1383673273	9812197326	2808208926	1910381029	4175752008	4306076125	1191536726	2571867976	1086242082	1099158806	2505442656	1234727394	1376881777	1121783287	1491153487	2183120309	1804936139	4107007872	1574890632	7639293627	2063401442	115881481	1010124371	8475368813	5236196186	2440494817	6896286235	6340830765	5137820361	7638082161	1058390178	6661760393	4783954423	1539673343	420035937	164064245	2885582011	3332748806	9351743799	8969209171
S8	Mazurka	Co & Sa	Day7	M_CoSa_7	NEG_AW_08 [1]	1248862666	2042611063	509434881	1895681216	2029412573	1381973277	4239313643	2426039018	6129987543	5303401857	1547790996	3606295343	1303485085	1854901397	4769322515	1655394521	2108140243	1643775527	2805950478	3969334964	3133808817	5373327331	2660126517	9522853384	3208064764	1696086116	1406851003	1328876954	3971380088	3356952206	9830856091	9592261482	8752269065	1009871584	1881212702	101281284	6950435302	1869765615	6346131364	2056630404	3653527591	6103581156	3079430787	1066215798
S9	Mazurka	Cold	Day7	M_Co_7	NEG_AW_09 [1]	9876443494	1335400104	3935037995	1423930469	1281493046	1042627902	3287840376	1745275166	4475526194	4043584522	1659969967	2206743354	9551083905	1370972565	2964940304	1344162365	1518991721	105143955	1721172599	1656922839	2259004827	5203547279	1867909321	5299572068	220631363	9860903138	9046824308	9251219708	274867357	2095537157	7881083535	7076683821	8316820809	4279988087	1512576402	3944194055	4959509096	1199601384	4147065384	1807097601	2572404139	39259824	5206296838	8847120139
S10	Mazurka	Cold	Day7	M_Co_7	NEG_AW_10 [1]	8053971202	1167463188	3223729143	1235432789	1173808299	9616609113	2628911988	1670168746	3879434308	3174893854	1095044798	2245564196	9053540659	8567041507	2322856785	9482466333	1259000983	1152028091	1491495222	1895079513	1978281674	3666197661	162383059	2959143884	1417362753	7540731426	8863561164	8040305854	3838802739	1730966904	7563277354	6212949387	6549641684	9181508585	1028731627	3493736433	5277426817	1422092871	4068646914	1618295293	1577354624	1987801507	7809896071	7331042685
S11	Mazurka	Cold	Day7	M_Co_7	NEG_AW_11 [1]	1085229262	1478567002	4839583919	1661319343	1557322373	1295421224	3881999967	2174308095	527598286	4284318308	1146198594	2640242255	1366192878	159865986	4617317924	1387384337	1929621302	1290398607	2091405962	2263078325	2538973036	4528309517	1732635205	7754365399	2731864665	1395624805	1098913268	1029204102	5816932838	2487170288	985772327	7887057437	7543343788	1119741491	1301632492	5319764727	8579795668	2170691213	5756203935	197301605	5099819527	6058720724	1278722455	1185920166
S12	Mazurka	Cold	Day7	M_Co_7	NEG_AW_12 [1]	1001340476	1429355077	3850459727	1436149637	141029384	1095762497	3089068757	169022599	4375438534	4408107396	1492507738	207592802	1126653648	1201233621	2635279405	1386615543	1591700378	1127744653	1552191623	2217249391	2433857201	4843977135	1529766467	6563415433	2548405236	9183449477	9617837059	8887145055	4059425109	2516714519	6875276763	676966703	593212854	9220695715	1329366324	4789685642	7499123328	1549606969	4004761056	1781581406	3362266344	3130148137	1101161262	1117243037
S13	Mazurka	Salt	Day7	M_Sa_7	NEG_AW_13 [1]	8675540125	1081194396	247274638	1124759898	1170103882	8689878529	2716665587	144920475	3830169263	2662165737	1179727746	2121750832	889338007	1043769003	1761534829	1125041625	1239737371	9672964746	2053020606	1466252904	2566725857	3654442571	1379471994	2871645248	1269829627	8035399684	8089545873	7745785025	2463262943	1831347025	5106153229	566629252	7003309402	7369890471	8765619243	3040063783	4045882194	1454281843	3819644527	245515587	1645721143	360788814	3316678443	9052649418
S14	Mazurka	Salt	Day7	M_Sa_7	NEG_AW_14 [1]	8360767723	1103765551	3035876215	1172488088	1089381584	9536507088	2688711504	1478001963	3873028467	3726161846	1120538847	1561516523	8218557649	115359713	2401545298	9784874742	1125114845	973724456	1550705028	2069182799	1739202251	3582172428	1574678205	4951580489	177709112	9094844586	8049330473	8053759377	2999979916	1799414151	6380838293	6351233574	5562255213	6924083071	9372114492	4285762115	4708717047	1143832292	4597644219	1247922877	2638124387	3729864134	2489277219	5433088815
S15	Mazurka	Salt	Day7	M_Sa_7	NEG_AW_15 [1]	9895008263	1414297722	4035519559	1418288592	1303506317	1136310927	3220961344	1670559972	4250998887	4256310912	137924815	1885956656	1275239896	1365304051	2666079236	1356305677	1620750233	1029426863	1855716454	3385869825	2330126603	4620863521	1671136514	5394891458	2362855297	1063828942	1176128616	8762140245	3139457341	2372048714	8004494276	9362736031	6289433305	5530048448	1425191159	5947956561	6377331229	1718297505	4690378073	2387557708	2458371264	3562507832	7539750089	8344496064
S16	Mazurka	Salt	Day7	M_Sa_7	NEG_AW_16 [1]	8984103536	1259937853	3503925149	1190639926	1247576225	1018565671	2907364802	1454379221	3830226597	3213747929	1158332642	2538915911	1035582576	1309462208	3420197845	1005065988	1424790718	7902969637	1881653588	2191208102	2063940083	4155154117	1713664334	6379294952	2074109542	8446369581	8584801854	8864160681	3079928892	2248612401	6102638279	6270810801	5833945647	1319232578	8783817571	4184593832	6211527498	150830425	4173151799	1916414818	1307043959	0,987555065	3769129925	704424659
S81	Mazurka	Control	Day14	M_Con_14	NEG_AW_81 [1]	1030218059	131406201	2378224647	1245776496	1316988989	1138440435	3020213598	1021355925	323896477	2679327763	1964260732	2089651151	1116292391	9008737035	217644077	1151952554	1186045959	103109063	275795264	2272597402	2854151392	3222128796	1296434351	2921027645	1542229552	8468329234	8599097727	7674690857	2771795071	1774268233	7123915308	560241269	9960127557	888610625	135241678	2860902453	4055523026	2422794643	3810858664	2585935387	1729581029	4275690733	5932207233	1153200286
S82	Mazurka	Control	Day14	M_Con_14	NEG_AW_82 [1]	9808207749	1325639563	2765808939	1210098038	1251762722	1077079242	3217460027	1078054187	3537018214	2769025235	1282298638	1647292983	6311122162	8299184038	2016825178	1308717515	1153022	1238702431	2121563841	2086096092	267308195	2506278109	1385958795	6144795096	1587956554	8658954856	8636233097	1076438145	3325360382	1774049919	6829289274	4877343769	8956587441	7746975361	1113132589	4707117782	6159110556	2317659726	6092927035	2114039872	21211387	369271255	3315865288	9164452499
S83	Mazurka	Control	Day14	M_Con_14	NEG_AW_83 [1]	8416951534	9860350977	2509536275	1023070952	976584725	8850536902	2441448152	7534651799	2710194835	2614762877	1657489515	1198248533	7459558022	8725073334	2505878125	1050884775	1069173445	8031570503	2258592777	176109792	2353760865	2225803537	1233347815	3133606342	1327258248	6692542498	6782043097	7148799133	2299867674	1560627662	5357105878	3567441568	761022427	8304126626	1349056814	2712225912	4802542177	1342540898	2374956355	1782084888	1174461554	1711279601	6957187207	1040048267
S84	Mazurka	Control	Day14	M_Con_14	NEG_AW_84 [1]	915488672	1169605352	3182186981	1083107694	1122161132	1026232361	2840783631	9496070972	3012798523	2591886294	0,915740472	190195304	8038450367	9316159305	1773605844	1103308128	1089240232	1079380563	217042547	1645626922	2492454095	2713489854	1268214099	5460876132	1633729512	7779193334	7545438118	7409170422	2978472952	1659518236	5047382033	3865720432	7596723888	8750069704	1384691793	3905641177	4481719457	2225692552	3941463065	1750758297	2125119508	2521555684	5266892797	1198932769
S85	Mazurka	Co & Sa	Day14	M_CoSa_14	NEG_AW_85 [1]	6401422956	8107614128	2214241221	8345211104	7830789398	739295516	207768434	6833469876	2341397669	1978878714	0,845034218	108707565	5722430335	6255974949	1439350352	8223975626	907890485	8536037153	8543317801	0,771963935	1263120986	2297184186	1044534903	2723536895	1160165254	5570531978	597708237	5102331488	1454141385	1530381901	5190649357	3775806396	4194036085	4270331561	8422336337	3199649976	3048850555	7404174914	2923739109	1100452792	1509476763	0,752864863	6504249306	458921333
S86	Mazurka	Co & Sa	Day14	M_CoSa_14	NEG_AW_86 [1]	7015064933	8988872857	1868734104	8223371575	7952371908	7963568347	2193475486	7082885545	2254341966	2454545545	0,927142217	1128340226	8289771032	8682774516	1784042072	1027257006	6875606857	793173719	13804204	1313363784	1556589204	2262061935	1093050852	3439693613	1399014334	5836093879	575819337	6315813987	1561115468	163570466	466860566	51053876	4468600021	61815413	7581849854	3766549045	3463903535	7441307136	3180801008	1126798561	249572597	1083923608	6879555542	5160727156
S87	Mazurka	Co & Sa	Day14	M_CoSa_14	NEG_AW_87 [1]	7734860595	1019171098	2361521146	9136279776	8505540716	8260816622	2109661269	8275409882	252715027	1965069812	0,796060365	1481007077	8208449231	8861480407	1840380254	1069284121	1025461947	9707619062	1430842745	0,864045111	152135675	2410820452	1207861155	1704575439	1562513969	7968142176	6839703027	6162874295	0,978339356	1910274231	4836469041	4190483469	5678190047	8317477065	7466737748	4544810233	3089835681	7739505996	3089639698	1249344088	1165251074	0,909221781	1016603096	6942715224
S88	Mazurka	Co & Sa	Day14	M_CoSa_14	NEG_AW_88 [1]	7468295194	104115472	1749542822	9010157463	1047111335	8944603357	2319088332	7355934735	2582733805	1988444427	1050827939	1575405489	8774692555	8783730003	1640859906	1021388914	8676660449	1038762645	1682399539	1573742639	191032741	3093088323	140660424	3533084978	1624509125	6574396681	6115865326	7687206517	2044250682	1999184009	6209733692	2770402099	4797503124	6390294689	1218674139	4564294987	3302306709	1150685301	3384004405	1380189689	0,425566015	121293925	8782594821	8818077487
S89	Mazurka	Cold	Day14	M_Co_14	NEG_AW_89 [1]	811547766	9806264087	286493618	9760249417	1064953488	880922426	2385880497	7522525026	2577141219	1947631025	1042625307	1184813556	8113668828	801405235	2168095184	1069037802	8718472124	1568910077	1933626281	149756885	1948483847	370179759	1766388346	4573141565	1180397801	7182246421	9917546478	650250923	207817466	1446523021	5963536653	3457108487	5812474597	308578763	9815017236	2520758871	4020379814	1036387682	3884994472	1516984492	1527355479	1161884414	3495289186	600734347
S90	Mazurka	Cold	Day14	M_Co_14	NEG_AW_90 [1]	8454537963	1132855451	308230249	1030063841	110367933	935928289	249212009	7723414189	2931428263	2311454285	1379745119	1614735689	9003523611	9279274831	2288479088	104257045	1232926671	8771638806	1448541196	1589859476	1826111061	2571561801	9809807544	5911288746	1412953634	7327148918	7690516965	7563631359	388066032	1625310158	6470281283	4196984335	5409843697	9818103644	8950959147	3744864146	4006170004	1044596789	3359231233	1767513938	1270991805	1112142162	7166018569	7996728899
S91	Mazurka	Cold	Day14	M_Co_14	NEG_AW_91 [1]	8960164961	1153023981	2390068173	1058289901	9703596835	1016712816	2896279553	1015327016	2999536587	2623182923	0,809852337	1791115745	8928067158	6640390077	2543321786	1046995685	1088993508	114302242	2111841231	1824511683	216074498	2630521	1473682551	3436234163	1515945096	6270804854	7197101476	8041795334	2260577723	1805823849	679410853	6063601856	6483186199	1228180995	1414906306	1739194194	3191209606	1171848683	4299295325	1754535236	1471436442	0,891757994	5051100167	9432052635
S92	Mazurka	Cold	Day14	M_Co_14	NEG_AW_92 [1]	8356525346	9963442638	2541657437	1009982747	9838329144	9003397034	2604409245	95751282	3149143662	2208117988	10143117	1781650444	7982238963	90043474	1898219327	1056482743	1091045814	8386828346	1506911418	1388196366	1727816157	2256049298	9370795134	448560263	1710580418	6788981941	5497044814	5363701782	3087282302	1566128232	5935111235	4138674521	5998390146	6287496807	1181865957	3404362171	4100570208	1245121674	4436549402	1634959108	1658910487	2272745757	4115566413	6211787231
S93	Mazurka	Salt	Day14	M_Sa_14	NEG_AW_93 [1]	6996191025	9041494152	2144415943	9001348748	8506184522	8158203644	2277035939	6793522239	2644604465	1842808871	0,82079076	1569558648	6915184808	8100562502	1657229535	9360589434	9333981919	1047212437	1566215193	1809217467	1784439172	4262603219	2134859607	5173784002	1222202788	5966475331	6134132024	6613287201	2104488194	1532733196	4546024579	5445784944	5768236283	7453622305	1076703158	2149881389	3633187686	1069256155	3008365531	1347971339	1406192522	1087546595	4595546952	5924357437
S94	Mazurka	Salt	Day14	M_Sa_14	NEG_AW_94 [1]	605238151	8468143949	1702735629	7168962611	739097784	6584532849	1846633637	6482635905	2169133843	1219944292	0,883153121	112910675	584812235	7285397622	1216669068	7149827089	8101928186	1170450574	1087444204	0,99089193	1279194015	2311771641	8813146009	2698212904	1240259753	5332117563	5236765511	6338257369	1314601396	1335106087	4230736804	3788868211	4474289897	5324976309	7916239278	3438383726	4630604784	568506098	3066296793	1174933225	1669196826	0,957683543	6599494024	4273257083
S95	Mazurka	Salt	Day14	M_Sa_14	NEG_AW_95 [1]	7323087573	1047381403	252817965	8787444748	8065106827	8508317364	2281763612	7283206095	2618168601	1564322795	0,936930547	1327546195	9361329814	9538409168	1985080889	9204432261	1058749885	1161710693	1315784414	1299282565	1340171053	2984585839	1110198709	2643799336	151148353	7474595673	7078916791	6514743511	1177899931	2058641732	6355907929	549745936	4956078085	4857233132	9560221546	6373895907	422322023	1046749517	4213178595	1625585841	2676281151	2625773962	4194752732	3109104766
S96	Mazurka	Salt	Day14	M_Sa_14	NEG_AW_96 [1]	6624048619	8799834872	1949860188	7697528352	8425411826	7724927907	1938838559	6101289405	2144687417	1265328024	0,673762054	1503917125	7708927061	6330437141	2209562822	8789535573	9465965806	11993954	129336856	1036824113	1821367279	2911860781	1207931972	3870322424	1557639712	5892769736	600693594	6588768716	1495327809	1638592792	4168257132	322720725	4372689888	4681132414	1434502551	4031969121	4354449577	5794582344	3338406214	1424888074	0,799280753	2057882082	7840390499	6205830848
S33	CAP	Control	Day1	C_Con_1	NEG_AW_32 [1]	1195420128	1446796313	4234462184	1467621674	1366690313	1353793467	3885403636	1306976354	4175514129	4109711383	1032451242	2324770709	109904498	1315479233	3510729659	1404822794	1426407104	3191142532	2102766718	2120781588	2937374945	8204740697	3009871061	9115442432	2012764322	1004937815	1334859099	1047448739	5098958343	2271836405	7513463821	6521959953	7891087589	1612031053	154173645	4548444803	1217670054	1706427199	1025010188	2253664106	5280468844	2495555944	1369505475	1136536912
S34	CAP	Control	Day1	C_Con_1	NEG_AW_33 [1]	2437828615	2767739053	8269374886	2869982873	3000594351	2714166235	7254370867	2924613786	910268518	5970671433	271622241	4331806754	2718794027	2285250054	7185200537	289921253	3214518916	2823719547	5702611307	3653735318	5729881897	8577191221	3620372096	1376286207	4983085571	2325645605	2120315871	2281638709	7113614925	5465333068	1839210522	1778777457	1645361492	2367563705	2571227564	9610598252	1306710579	3669310018	725802439	472123075	3139524254	5437505686	2389048747	2493922238
S35	CAP	Control	Day1	C_Con_1	NEG_AW_34 [1]	1783127898	2193003999	5148187495	217809731	200200643	1961790682	5325493733	2142436856	628241008	6100415134	2324299098	4849033177	221861203	2089486725	5478669836	2097897576	1957556904	1768629675	4422617403	3667211383	4497519542	6574614251	3281473525	1412605346	3565780833	1716257696	1823257024	1528908094	5486311978	417379135	1164313294	1251673112	1326471645	1570495473	2517719461	9279867419	1282305899	2533710537	8926130073	2906736333	708461774	3527539671	2130446055	1880074867
S36	CAP	Control	Day1	C_Con_1	NEG_AW_35 [1]	4596280452	566408099	1221103256	5202711266	5463875626	5066996904	1329531591	5425966752	1590919227	1190971391	6068379114	1116401786	5306266077	6238078381	129907998	6245839986	6973362851	4891970015	1132354362	1174147705	1173422237	1499563189	714817663	2118219357	1785314605	3775439821	4017985155	4160211552	1308189954	165627794	3055945854	3906711213	3186207755	2693713204	5061811569	2554783962	1733348141	8355774209	1384294035	8305899375	2399899512	7797703175	8079207307	4177308135
S37	CAP	Co & Sa	Day1	C_CoSa_1	NEG_AW_37 [1]	1629901297	1993182818	3950547137	1838443458	1877312585	1850218551	4984603319	2135811571	5951825897	5062155811	2397069321	3355321972	1634554907	1740767709	386795732	2027876946	2465727354	2250412085	3948033846	2218572982	4106222271	6522085693	2028843747	1182032181	3057832547	139769377	1372886938	1657120757	4869026127	4072957217	1568844681	1104440055	144061729	1923787869	2179434858	917853332	134207649	2937007031	1038005992	3521956508	5268622857	2778518121	1088880079	1781507292
S38	CAP	Co & Sa	Day1	C_CoSa_1	NEG_AW_38 [1]	2095311404	2568842931	7337588924	2395036766	2553241673	2328426622	6397898818	251081586	7035708181	6688656636	2775236843	5637901637	1923538852	2743148672	6689843112	2728783489	2645006451	6688855125	4516339653	4353144337	5327235851	6833078985	3056005498	1465817974	4457605677	1975075677	3332466424	1938269625	8039502518	3670464703	1371901925	1565261304	1359923437	1628021685	2134670439	1240371444	3030136415	3350143789	1920414917	299533122	6678335995	769547879	3186364122	1724502648
S39	CAP	Co & Sa	Day1	C_CoSa_1	NEG_AW_39 [1]	2246265869	2727970668	5349878791	2664707655	2446161442	229325734	6269744016	2850494206	7609282546	6834309521	3482435366	6116193771	2148958943	2239634904	7205200511	299257157	2847032641	3456275807	3330125972	7490230354	3617821828	9816028677	3798178938	114423768	5159089526	2079398053	23392793	1900165118	4868281524	5694718783	1682978653	1385200647	1430526135	2209004112	3278311181	1671884959	1190894008	1939776872	9014763828	4602112717	7570442082	2229792184	2807794264	1438333888
S40	CAP	Co & Sa	Day1	C_CoSa_1	NEG_AW_40 [1]	2758928527	355620971	8823400576	3523297782	3556002243	3239212827	850067373	392454469	1064349986	8285651816	3604691956	4523397324	2724840801	3477723021	7292566147	3256750636	4672228117	4402026305	5579189183	6726001358	535946227	1208378277	4294527685	1689076317	6519253836	277285052	2499410784	2610639426	1101781362	6296934697	205924327	2265736729	1986916667	2154538472	2611251414	1720396136	1547815168	4031446822	1193486835	5342517058	1251962796	7680923556	2956216664	3068075923
S41	CAP	Cold	Day1	C_Co_1	NEG_AW_41 [1]	2416797234	2966468275	8253133152	2911140002	2739445763	2793250749	728363022	2900390046	7829810344	4596511175	3648475902	4077346153	2904173158	29532721	8413243291	311809963	3563560263	2570927946	4081026025	3555312012	4661226811	1535841321	4324674148	1070624095	751819679	2520645582	1758819204	232978397	6991884165	5986336315	2005390724	1313966067	1346739976	9418026821	2000573108	1466710744	1516693933	3200641775	4174370668	5203070359	7827475787	6977441732	3938497366	1857962441
S42	CAP	Cold	Day1	C_Co_1	NEG_AW_42 [1]	2157171534	2774156988	5817194327	2745296693	2980754346	2454960619	7065730203	2994209384	7806231917	4765630608	2390677439	5073959049	2158317204	2511042888	6194334758	2537552015	2457359278	2399852166	5492811726	7289289111	5462070167	8826877872	3560290127	1183773157	5021054246	2069301539	1897328482	1738180031	562363218	5032719238	1673264034	1093089808	151246542	3108739663	3354926649	7941523702	826580283	4146453565	7492314346	5119448085	8422128126	5424225441	2920704981	1873327252
S43	CAP	Cold	Day1	C_Co_1	NEG_AW_43 [1]	2009416159	2365638419	6386571537	2480541718	2483648405	2207890938	598434101	2415644674	6736776725	5862197198	2180102147	4824028378	2017737732	214113833	5574374337	239634749	2318717535	2146203545	4082288313	4537084003	4566430274	674636108	3011642145	1525901978	4086122767	1481599081	1444776218	1623439374	7809220751	3450680663	1519102502	124212601	1559389688	3022768952	2469375153	1031428241	1436133183	239249138	9770111121	460691468	5829588652	5788842147	2051272063	1842667556
S44	CAP	Cold	Day1	C_Co_1	NEG_AW_44 [1]	1888152716	2313188653	5793200708	2349590823	2398126871	2136981191	5916148354	2202940488	7069845978	5811111066	2966055844	5124757486	1981854702	2130353795	6085867255	205027346	2494317817	2017620861	4808178827	5204896231	5304697578	6565258439	291105139	1279659062	3764934001	1775553128	1653841321	1520047545	6674388556	4679728369	137700197	1377294661	1414540121	1722052212	2548480925	1177665598	7558592304	4003442288	7454972796	3694734797	5518120609	7437204834	2497253281	2139940114
S45	CAP	Salt	Day1	C_Sa_1	NEG_AW_45 [1]	1789242255	2098491289	4638935428	2065324004	2341876694	2004219918	5520194055	2080488184	5906084385	5381570087	2348123338	3414234472	1927184464	2042083667	4590536256	2130499786	2187666697	3644320904	3770881184	3772350229	3716728338	7240135522	2757004178	1055153477	3436990903	1533588376	1496006055	1567422927	800917949	3883290314	1090338212	9598371037	1355744642	1524421389	2367000179	107227438	1441687646	242049312	7662769998	345424829	5500078368	4567002233	2081184365	1893548526
S46	CAP	Salt	Day1	C_Sa_1	NEG_AW_46 [1]	1588683767	1926414867	49496128	1979773263	2080185245	1805749142	4987143305	1909054018	5585139865	3389389018	2634269526	3661523024	1874105184	1641248977	5218360398	1984790347	1982400862	3061923794	4039243982	5593021317	4496909825	5890519953	2409476619	1012510244	3254851469	1355326355	1221095879	1407857716	5294884205	3680875169	9262514878	9052622959	1104437367	1167535894	1491665302	7149740211	1731912687	2412463465	6820118521	3045328618	4896713121	5059110612	1090815417	1298730088
S47	CAP	Salt	Day1	C_Sa_1	NEG_AW_47 [1]	1839221047	2258060737	5747624009	2246189567	2072675472	2079649484	5540583382	2042766497	5873596664	4691575758	2508436631	4833340351	2188668426	214299761	4510980856	224192356	2495327682	4115105459	4397331238	5232914035	4857485175	7980911158	2909757375	1036242286	4371935119	1536402416	1473517607	1824699063	757325179	4402274498	1251265082	9756894255	1255235454	1191383897	2040884445	843507813	1947190907	2807904644	1285233579	4633398431	7639031888	5262777889	2274301232	1836075949
S48	CAP	Salt	Day1	C_Sa_1	NEG_AW_48 [1]	1625962265	2031665061	447505406	1940198952	2100218665	186736954	5369258925	2091231593	6056993096	449931674	2563453264	3577261445	18328042	1848112341	451396268	19406517	1876903339	3652310769	3763883803	5139599917	4247855578	6576222869	237549217	6875236977	3059896473	1488906475	109044309	1674142449	3708037015	2940112936	1099676913	9062905403	1549856204	2317425209	1774563613	6735991154	1382484768	2953917811	7949412315	4296136893	1200437534	3835100675	1160893271	1721298973
S17	CAP	Control	Day7	C_Con_7	NEG_AW_17 [1]	1440159759	195123898	610570078	1943212743	1928450041	1661523492	4420170468	2365489103	586042309	4515801621	241939711	3089613445	1405392889	180168793	3424359981	1806706454	1827042057	1776610106	252937542	321191509	3601924565	8713631212	2217615489	2963567589	2210037034	1555720117	1510131042	1424372547	5544368874	3030731319	8923995815	7651095951	1243622413	1048895674	1891845648	8217342101	6296747226	3349467172	8692676313	3056996823	313448415	6347236692	9683096393	1444572354
S18	CAP	Control	Day7	C_Con_7	NEG_AW_18 [1]	2073902464	2772175817	8476004904	2748476545	2665926936	2309351997	7152345715	332564603	9006271199	7258609306	1951537903	3865390734	1888257891	2468217472	6324972927	2605981371	3139479444	2242033176	4927590528	5242116092	5818511806	9796495005	3877736945	1259047779	3529959858	2102073495	2006829008	1512789406	8177458251	4216729478	1406725956	1300078164	1416339401	2109908151	3173963343	9974899368	8757706562	335824118	8868678889	3914581355	6453197326	4687547693	1134207792	1721643562
S19	CAP	Control	Day7	C_Con_7	NEG_AW_19 [1]	1122172063	1434365036	340516961	1527574216	1545280629	1335909705	3518051229	1753235683	4660887596	3714792319	1998549287	2844146359	1232102406	1035736283	309515997	1284786151	1725103613	107778423	2215970825	2747718278	2461506949	8788074149	2039128284	9640709822	1707966716	1034788329	916780927	1154251951	462796299	2181819717	7849418762	7245913425	8746068562	1342794313	1411029317	3855068578	7696814231	265072181	429943953	1968235433	1388399872	4646557907	6062604723	1193365009
S20	CAP	Control	Day7	C_Con_7	NEG_AW_20 [1]	1515067496	2082868281	5104052031	2003406528	1939093576	1751180229	5136329976	228384237	6661415241	5145192407	2076901271	2912605799	1325428708	1682611754	3509102435	1904757779	1926876766	2015555596	3205276531	4874807303	3254305813	745805025	2457314868	5679176657	3035857293	1471673262	1202061008	1631192831	5033662858	3477587689	1011072449	1000197164	1123976483	1258611435	1760886904	7637930441	8919985451	225932382	5519996164	3094031609	3564148759	2582092897	8156621054	1958057795
S21	CAP	Co & Sa	Day7	C_CoSa_7	NEG_AW_21 [1]	4666283574	6401697741	14777549	6459377995	6327317004	5583143913	1451611993	7184816351	2008585263	1585845543	7862793717	1256168239	5134169654	5137923621	1236310104	7073988291	7530666932	3047534789	1594073494	1417636782	1490327733	2465771734	9843290573	2926946309	1272168373	4728389949	4432991445	4473304534	5820142546	1230497922	3274109185	4361141574	3790192494	449924829	6932118433	2852485443	1259254404	7067317409	4957481332	9812046356	1036793534	7750956816	1084540815	5985370722
S22	CAP	Co & Sa	Day7	C_CoSa_7	NEG_AW_22 [1]	1165747863	1492940156	4400101254	1547695137	1469863047	1273170947	3600402899	1797804907	4721282729	3824306823	1502972163	2298874118	103973247	1109863537	3221713421	1293120803	1413283816	1570490879	1942387534	2580667977	2701322817	1047961152	4084012855	6538598286	1412126942	9923659469	8983579028	7211115786	4066883949	1756971737	7947134541	7803465623	8586380036	1320395457	1102456089	3968883669	5880085723	195020251	5622700174	2483850083	1395513445	2536446298	2931706317	1233215625
S23	CAP	Co & Sa	Day7	C_CoSa_7	NEG_AW_23 [1]	1057164411	1305481764	3392035467	1327215644	1306129072	1178245415	3176907828	1654813681	4174349159	3541967474	120035821	2087528382	9853652564	1223437012	2651399051	124036802	1315805579	1352398666	1521570364	2110364487	2006053936	6874922859	240216629	7716784644	1820623679	822425949	787794856	9696835237	3074110597	204218923	556837739	6049454969	6398513596	880356217	8969819857	5000110483	489952345	1216292065	3561280125	1876981146	3148048166	3499742387	1485797815	7978387795
S24	CAP	Co & Sa	Day7	C_CoSa_7	NEG_AW_24 [1]	9523291412	1228625425	3239226154	1155755138	1083216723	1014877491	2922314382	1332392185	3620781096	3200926479	1242270705	2162135222	9765644333	7875010504	1730844866	1128144169	112506492	169228707	151524072	1871228904	1753682232	7129232032	1706006992	666581101	156573514	8551104059	7719460802	8884681632	3332014764	1808724413	6524964874	7417050572	7761675126	6210883871	9409290006	3125930242	6511934842	9615237278	3327788127	1086384304	1022745488	481862613	1076582288	5325834094
S25	CAP	Cold	Day7	C_Co_7	NEG_AW_25 [1]	135341973	1805651572	4406928174	1705432647	1680701953	1572878099	4244808371	1994791119	5438248531	3418078828	1850592324	3269933934	1320176133	1529826588	4680023818	1628236319	1591920945	1358784986	2978964453	3588418095	3057615993	7948707772	2727799263	9728140535	289209411	1302170743	1378238472	1032141802	4983536109	3152921965	7428386576	744514922	7801833455	115989263	1639332905	4987993288	652400673	2004672481	5801030809	3372491989	4690254931	4450292987	2139173869	1412170492
S26	CAP	Cold	Day7	C_Co_7	NEG_AW_26 [1]	2051314492	2660019363	6635426057	2490941453	2277930641	2347278236	6168271452	2826162277	7388791601	7876673391	192910436	5031793134	2144357769	2023288884	4787815066	2724363234	2668027583	2694102847	4123401132	4097140586	4314090487	6077529955	2779351986	1425851371	440077292	1721438338	197247564	2105670201	809210299	4514558452	1487133712	1425421743	136713816	2316032056	1796639252	1190441274	115079232	2443401406	1039279728	2987955357	515386644	6103868272	2666023921	1701703317
S27	CAP	Cold	Day7	C_Co_7	NEG_AW_27 [1]	1312019124	1699452758	4489029986	1727687857	1624919339	1485724762	3865546844	1897530502	5059856729	399399439	1922757499	2656710224	1256608866	1341838097	4698118261	1542055395	163578843	1457773171	2173109774	13369214	269863865	8574334307	1793713055	4534089168	2468005506	120361329	100295085	1316794531	2139724367	2574779249	8697391883	7665814301	1049872668	8247538496	1058448909	5007556233	7608655399	1449834025	5380518088	2970623767	1326207539	1862328158	1717527302	9800005699
S28	CAP	Cold	Day7	C_Co_7	NEG_AW_28 [1]	1269359787	1589893103	4213649882	1611829908	1546739451	148013793	4081888909	1788025179	4540825637	5345321623	1803732163	2289012431	1178960797	1234859339	2478060844	1473336038	1363499612	1235489535	178455041	2026345693	2466333163	7499872361	1921605577	7240984965	210329769	1263246465	1087336925	9692886738	4896342892	2110731569	704674337	6036712507	7385813424	1416329554	1223957722	3449574697	9417461651	1575272501	4022719736	1784686215	2869338448	2172323238	1935045092	1225148363
S29	CAP	Salt	Day7	C_Sa_7	NEG_AW_29 [1]	9029819528	1174152031	3410576243	1125478073	1087348032	9653618918	2878074789	1201013803	3415289802	1979158236	0,881513079	199301387	7970152037	6623737407	1978212343	1057454003	9422250524	2642965529	1617349791	1617774193	1844886354	7847379171	3393538298	6279640259	1645766458	8615486879	1019144337	7907286304	3190825106	1851397429	5502002197	5419988451	6221723291	6093145333	1380155126	2734705084	386473488	1486092163	4634447822	1788692286	1474026773	2184150269	5688396489	8961756244
S30	CAP	Salt	Day7	C_Sa_7	NEG_AW_30 [1]	1266852538	1405712535	4310283375	1554268496	1461964788	1387377185	3995244096	180720129	4765209577	4440353121	1705479787	2885776801	1138741855	1348886783	4444564251	1390116772	1364702794	2560928671	218472924	2473544881	264150752	1071959231	2068571828	5651933883	2371237349	1261555946	1176243875	1263832863	4808695475	2762876811	8984830125	7878551339	9155218798	9831470039	1441823834	6437584618	6316031006	1733446321	6311033169	2511851185	2970627657	6312950108	1468603235	1421436541
S31	CAP	Salt	Day7	C_Sa_7	NEG_AW_31 [1]	1260324357	1536004636	4346824929	1642226427	1586568418	1457834088	3958387229	1549946617	4576341706	3981662762	180829843	2427751562	126978343	1356270681	3156848763	1511945853	1689381507	1867414099	2047834109	2347522195	2834867016	1019684695	2115584297	6463515403	2032274738	1061209009	1146847003	9111139169	4306909568	3060869173	8832928763	6779168216	7855525316	1078004589	1304790348	5542574234	4124648095	2188569602	3259132262	2343895979	2843584385	2246708748	1007682273	1361952412
S32	CAP	Salt	Day7	C_Sa_7	NEG_AW_36 [1]	1977932496	2234831375	5545855611	247563655	2113129317	2172672295	6220750277	2495912027	726312791	8487337621	234849186	4840495337	1767722835	2334170578	4930712732	2335963248	2510876539	2422441103	4697437301	4642142687	4975507916	5945537408	3014541989	1318460601	3987768387	1652976117	2046519316	1589458309	8242908626	4184045403	1218418612	1479281244	1502839086	2388773036	1796878083	110238836	1168807348	3038934144	8931063228	3446084231	4330010455	6008382399	28046035	1536141525
S49	CAP	Control	Day14	C_Con_14	NEG_AW_49 [1]	1755385183	2109675128	4771499895	2052627323	2092371141	1912344285	5558778922	1953066635	5777353754	2488623116	2639887632	3942255885	1719091446	1737338271	4852565496	2078395641	2119093007	2252409306	5511441588	3960322092	5142141565	6103295618	3837707143	5705089116	4777590148	1588276778	1278174631	187719699	5566931504	3915426336	8879437372	7381465137	1647648744	1665461185	262668848	4737357402	8134926319	2613285561	7151477019	5865238142	0,370503801	4439052609	1181233903	1456229166
S50	CAP	Control	Day14	C_Con_14	NEG_AW_50 [1]	1257809604	1652144967	4032331526	1514499869	1496987207	1376995854	3861638129	1343057833	4634865828	3018624686	1256294639	2721097438	1227754549	1445137574	3550368793	1486546937	1693419559	1457916685	4572854543	462366854	4596153616	3602999291	2023431777	7693188531	2699365107	1101617967	8628450781	1210373996	5073460591	3228724492	8074071515	7609090395	113780223	1328015397	169189731	5522302905	6093083881	2048544406	6011402728	2899888124	3673680493	1594868368	1459628156	1443650043
S51	CAP	Control	Day14	C_Con_14	NEG_AW_51 [1]	1261151344	1494860249	4453674745	1538640171	1463469165	1354429721	3868715023	1345162485	414441021	2374982361	1375015887	2634048784	1298905705	1192916475	21074916	1254974447	1370523115	1585728111	3073154597	3143851237	3437963507	530184964	2420470242	8905726407	2533500808	1065954226	1168784133	9544094416	4227851797	1859793842	9485571369	646569863	1147695871	1888518409	1859636829	492674066	6869360533	2888220396	5830100528	2774713098	2554516219	4632192684	7830797187	1097584091
S52	CAP	Control	Day14	C_Con_14	NEG_AW_52 [1]	1525793996	1860276889	469056474	1921550426	1665010953	1731917749	4613210689	1850582097	5199912574	3777770889	2840952455	3230437674	2071445077	2134934702	4141105249	2358968625	2339306951	2713207577	3788911924	2646436974	4420296761	4179383103	2566979264	6616994964	4141009816	1483822258	14291753	1701647018	3302560514	4821937208	1490917788	1486585927	862664563	1156933174	1215139216	1394545825	6770684516	1202588819	7578215097	1935881383	5861450067	3006516012	1683944746	9667939847
S53	CAP	Co & Sa	Day14	C_CoSa_14	NEG_AW_53 [1]	8079175031	1031391494	2252930869	965143142	1009772718	9271109214	2501414386	8804050474	2825782887	1832960514	0,773128931	2144802666	7776351672	6403930741	1904368596	8830401776	8776324006	9636418594	1356423511	1158005094	165306512	9001638797	3917641902	4677694423	1352799926	6977075625	661688432	6683937229	3228434787	1437532069	4302039494	4649499321	5202095128	7766681407	8291287467	1981113921	6245218837	151038617	2855425434	1231905585	0,323297741	3656268428	4856644116	6235059404
S54	CAP	Co & Sa	Day14	C_CoSa_14	NEG_AW_54 [1]	8298690145	1061110846	2598053813	9744627133	9811752639	9213537677	2421314132	9422203736	2596751285	1871969685	0,987072746	1877022017	7476423509	7261118777	2630744594	943214697	7683754335	8711670368	1288198585	1858141653	1698165596	1053132122	457542942	6414006109	1404555124	5915321266	5311968643	8224018369	2768707147	1338747971	5385706953	3260311274	4508114037	4961390018	7673687001	2046186894	3792197835	8780889491	3093714031	1278548475	1077510346	1539446544	4820609264	588400711
S55	CAP	Co & Sa	Day14	C_CoSa_14	NEG_AW_55 [1]	8984879131	1006041174	2299819058	1038591385	1047930663	9855456222	2630633514	890529589	2780848385	2649350921	1179665972	1912739473	8326823738	7560721171	2821592875	1107215412	972577619	9968699019	142386493	2018678557	1697664105	7694447108	1930516351	7601131618	1158713804	8708496645	6917639959	8280408671	2997271685	1470609867	5932949462	5516149609	4815638806	7373832077	1032794635	3362641254	3763058439	1418541275	4710575912	1914362637	1252290259	277704234	3656096576	7913882933
S56	CAP	Co & Sa	Day14	C_CoSa_14	NEG_AW_56 [1]	9142298849	1203157207	2565437249	1108466571	1035387498	103123797	2924515483	1051577029	3150599116	2892108399	0,991480533	1539162935	7805325406	8113827282	137753356	1023890183	9199028325	1017325083	1485250177	1916061671	2187204815	1229050897	4755214049	5753757088	1324902957	8854074429	7909175485	8399245932	2676115894	1442709377	5844674061	3750983481	5836408658	109242164	9977071806	2898435667	3064630991	873457389	4010509225	1274614897	0,966414524	1421358824	1942588224	1215057965
S57	CAP	Cold	Day14	C_Co_14	NEG_AW_57 [1]	1020266711	1296880485	2597734083	1186461758	9882138099	110469263	3114643466	1149755642	3077963942	3464287536	1614516844	1996409481	845109436	8778867833	3220326898	1186783395	846941699	109436758	2184272467	3809136257	2604406856	3881173401	1526647048	7440879057	1310454008	9864102395	9048298289	865723224	4396889029	1548970886	7000948264	4910423102	7415760331	1313230545	1704643317	3594876314	5679774446	2007340984	3440534116	1971131653	1876170373	3436241032	1136168622	1153357692
S58	CAP	Cold	Day14	C_Co_14	NEG_AW_58 [1]	1084087995	1296589859	3004063136	1267216685	1292577881	1174339719	328075862	1133665031	3229340407	329916779	1765416515	2365242248	1188010758	1193489133	2710262703	1206328714	1267858233	9669781053	2170761414	1779034993	2114862132	6308388513	1522505622	4097830284	171446194	977413797	9070835948	7808384299	2893856539	1793588292	5590101045	4115019842	7624419114	9478978322	1268979477	3915746685	433369557	1647748547	402486661	2171166396	1237622733	2044269096	1524832702	1147209696
S59	CAP	Cold	Day14	C_Co_14	NEG_AW_59 [1]	1225761814	1489356447	4099044348	1370521983	1426747937	1373777358	3525402006	1169706841	382041622	3735980067	1737680048	2422648511	135337288	1268361542	1978192527	1350429618	1492185586	1188298529	3191059826	264494419	3368515724	4865891707	1886484861	7771021815	194960216	1206730541	9368947143	936419992	5729008788	1942999469	6274217188	6198490479	1076855819	1048983263	1878870318	2599849271	7485039531	2319685909	5579560151	2665241544	2500215169	5124484548	8336818542	1025982229
S60	CAP	Cold	Day14	C_Co_14	NEG_AW_60 [1]	1274282838	1442358954	3910023258	145175414	1409911136	1404683951	3888453745	1362344753	4166713437	3833647289	1911553961	2111444864	1118063482	1214553663	3071060639	1624915867	1219758332	1071748319	2681025687	1586813938	3252871401	6510276288	2045881344	7547883875	2165391905	1209949833	9495490842	8651025337	4220252356	2346144861	6996504086	6726886972	1098439466	1092561703	1292392395	5441903487	6630138195	1552347109	467877974	280852178	0,92299994	2750135108	1301263661	1149192193
S61	CAP	Salt	Day14	C_Sa_14	NEG_AW_61 [1]	7534329655	1017072753	2391172933	8746239598	8484442668	8151197562	2336004717	8650855879	2728347239	1732090536	0,772898775	1407500585	8166880661	804003978	1936321564	1038365716	716552579	1404480085	1206173253	1239485058	1616133264	7474439909	3595275148	3459624299	1372290753	6947040178	564159676	6241940637	2655407891	1132698315	4474170784	3234310423	5688673656	6522206274	7672756197	2290478938	2765989006	1115611948	2433407557	1550669697	1102522982	1031711737	229160886	8000229478
S62	CAP	Salt	Day14	C_Sa_14	NEG_AW_62 [1]	9406590271	1202960545	2481523718	1071360291	9859505197	1051481349	2646838528	844876093	2845560706	2793059024	1175036828	136914918	6916773633	781796892	2605771603	1008179351	9482380779	3291588841	142720544	1612983364	1871930747	7666460493	3389321823	5656438263	1462492746	9565059241	7906257692	7293962215	2848112427	1468110865	5582091333	4525050223	7806973992	9805571297	9473371987	228015416	5062564276	1568880687	4607126915	1932677294	0,498390047	2159004486	3762187849	1075981361
S63	CAP	Salt	Day14	C_Sa_14	NEG_AW_63 [1]	9920121941	1239826605	3608415703	1073709201	1288272112	1139570402	2811456282	8797498626	32945144	2499253535	1124711548	1413140986	8438272637	1071737165	2548876758	1001844013	8482303566	2278970797	1537038747	1612019974	1959720804	1213984235	6675928735	7132422247	1948732988	1025799584	9487704691	8192895681	4738339104	1825629623	6774531055	3902506198	5977806679	6764881782	1336191947	4268573336	518305276	1390157535	7881494584	1781531856	1631748552	2908243877	5476457339	8469175798
S64	CAP	Salt	Day14	C_Sa_14	NEG_AW_64 [1]	8828282314	9912961759	2904987572	1006431752	864126718	9970664707	2594147685	9179833885	3012396577	3627188474	1001522899	2110966036	8730999983	8100618069	197252752	1019098201	8593390456	1812793973	1289560633	174441865	147758216	7008728327	2561945193	495519715	1546738095	7749805152	7459489758	7953028407	3413489813	1510013364	6227279141	2972651546	5238624377	7086659103	9746306985	2838289644	5831960316	1421376989	4034572971	1887149686	2446118319	4150856876	1450566448	725495642
[truncated: 5,000 more columns]

## Sheet: Met_List_DIABLO_positive_mode
Compound	Neutral mass (Da)	m/z	Charge	Retention_time_(min)	CCS (angstrom^2)	Chromatographic peak width (min)	Identifications	Anova (p)	q Value	Max Fold Change	Highest Mean	Lowest Mean	Isotope Distribution	Maximum Abundance	Minimum CV%
C10023	NA	577.156	1	7.6572	236.049	0.120433	0	0	0	Infinity	Mazurka_7_CoSa	CAP_7_Control	100 - 15,5	36.706	7.27
C10062	NA	331.056	1	7.71728	144.311	0.08415	0	1.20062e-11	1.40717e-11	Infinity	CAP_7_Co	CAP_14_Control	100 - 0,306	6.75337	11.55
C10081	622.154	623.161	1	7.72932	245.503	0.1805	0	0	0	32.6088	CAP_7_Co	CAP_14_Control	100 - 28 - 5,67	1370.84	13.95
C10125	NA	329.124	1	7.77738	135.993	0.108133	0	0	0	Infinity	CAP_14_CoSa	Mazurka_7_Control	100 - 1,32	19.8989	10.13
C10149	NA	641.278	1	7.78937	230.562	0.10815	0	0	0	Infinity	CAP_14_CoSa	Mazurka_1_CoSa	100 - 20,6 - 5,35	107.743	24.17
C10151	NA	673.213	1	7.78937	223.832	0.0600667	0	0	0	Infinity	CAP_14_CoSa	Mazurka_7_Control	100 - 9,89	19.4538	15.04
C1016	NA	371.001	1	1.14477	169.412	0.228333	0	2.33147e-15	3.09642e-15	60.5614	CAP_1_Co	CAP_14_Sa	100 - 7,82 - 4,1	463.769	21.98
C10176	NA	383.246	1	7.82543	154.831	0.1562	0	0	0	Infinity	Mazurka_1_Sa	CAP_7_Control	100 - 0,274	25.0726	9.97
C10202	NA	301.07	1	7.84948	164.587	0.0961167	0	2.22045e-16	3.06844e-16	10.977	CAP_7_Co	Mazurka_14_Sa	100 - 5,83	29.5856	5.6
C10203	NA	314.554	1	7.84948	149.987	0.0961667	0	0	0	Infinity	Mazurka_14_Co	CAP_7_Control	100 - 1,09	20.5446	11.04
C10210	548.117	549.124	1	7.84948	230.496	0.432867	0	0	0	454.144	Mazurka_14_CoSa	CAP_14_Control	100 - 22,1	1319.2	4.42
C10213	NA	644.069	1	7.84948	245.065	0.10815	0	0	0	Infinity	Mazurka_14_CoSa	Mazurka_7_Control	100 - 25,3	30.407	23.71
C10218	NA	322.54	1	7.86147	144.582	0.0841	0	0	0	Infinity	Mazurka_14_Co	Mazurka_7_Control	100 - 1,21	9.16466	16.83
C10228	NA	671.259	1	7.86147	248.742	0.156217	0	0	0	60.6988	CAP_14_Control	Mazurka_14_CoSa	100 - 26,6 - 0,363	76.8951	12.46
C10261	NA	681.2	1	7.89753	259.235	0.0961333	0	3.88911e-13	4.75793e-13	43.9763	CAP_14_Co	CAP_14_Control	100 - 16,5	52.591	14.2
C10280	NA	814.856	1	7.90955	201.731	0.0721	0	0	0	Infinity	CAP_14_CoSa	Mazurka_7_Control	100 - 4,34	42.9386	37.48
C10337	NA	551.177	1	7.93357	230.448	0.144217	0	0	0	Infinity	Mazurka_14_CoSa	CAP_1_Sa	100 - 13,2	39.3565	14.01
C10396	NA	314.57	1	7.96963	134.79	0.168233	0	0	0	Infinity	Mazurka_14_Co	Mazurka_7_Control	100 - 1,93	64.3701	18.23
C10397	NA	322.555	1	7.96963	142.886	0.19225	0	0	0	Infinity	Mazurka_14_Co	Mazurka_7_Control	100 - 6	26.6888	38.88
C1040	NA	173.139	1	1.15677	136.494	0.2163	0	0	0	7248.68	Mazurka_1_CoSa	CAP_14_CoSa	100 - 4,78	248.242	11.88
C10406	589.179	590.187	1	7.96963	244.118	0.312467	0	0	0	Infinity	Mazurka_14_Co	CAP_1_Control	100 - 24,4 - 4,07	1605.8	8.76
C10446	NA	613.157	1	8.00568	233.194	0.10815	0	0	0	Infinity	CAP_7_Co	CAP_7_Control	100 - 20,5 - 1,65	73.1649	31.85
C10529	NA	609.286	1	8.0898	233.276	0.0841	0	0	0	Infinity	CAP_14_CoSa	Mazurka_7_Control	100 - 10,1	19.9961	3.82
C10622	NA	645.85	1	8.14988	208.375	0.2163	0	0	0	Infinity	CAP_14_CoSa	Mazurka_7_Control	100 - 2,91	149.412	7.37
C10625	NA	771.857	1	8.14988	194.684	0.216283	0	0	0	Infinity	CAP_14_CoSa	Mazurka_7_Control	100 - 9,16 - 0,0356	188.097	9.82
C10626	NA	804.836	1	8.14988	209.676	0.12015	0	0	0	Infinity	CAP_14_CoSa	Mazurka_7_Control	100 - 63,3	67.5329	41.85
C10628	NA	321.242	1	8.1619	176.592	0.18025	0	0	0	Infinity	CAP_14_CoSa	Mazurka_7_Control	100 - 8,37	53.847	20.53
C10630	NA	431.188	1	8.1619	193.774	0.156217	0	0	0	Infinity	CAP_14_CoSa	CAP_1_Control	100 - 14,5	76.4568	22.28
C10638	644.337	645.348	1	8.1619	206.423	0.264383	0	0	0	Infinity	CAP_14_CoSa	Mazurka_7_Control	100 - 25,4 - 0,268	290.677	10.33
C10644	NA	887.386	1	8.1619	206.545	0.264383	0	0	0	Infinity	CAP_14_CoSa	Mazurka_7_Control	100 - 45,1 - 3,6 - 3,86 - 0,282	416.323	7.44
C10645	NA	887.887	1	8.1619	206.538	0.2163	0	0	0	Infinity	CAP_14_CoSa	Mazurka_7_Control	100 - 13,6 - 0,383	269.444	5.22
C10646	NA	895.874	1	8.1619	210.348	0.2163	0	0	0	Infinity	CAP_14_CoSa	Mazurka_7_Control	100 - 19,8 - 1,27	249.683	22.39
C10647	NA	267.209	1	8.17393	164.219	0.0841167	0	0	0	Infinity	CAP_14_CoSa	Mazurka_7_Co	100 - 7,34	11.1063	29.35
C10653	635.334	636.342	1	8.17393	206.59	0.2163	0	0	0	Infinity	CAP_14_CoSa	Mazurka_7_Control	100 - 15,5	96.2694	29.44
C10657	770.335	771.355	1	8.17393	196.6	0.240317	0	0	0	Infinity	CAP_14_CoSa	Mazurka_7_Control	100 - 25,8 - 1,49	332.903	6.69
C10662	NA	895.372	1	8.17393	210.354	0.240333	0	0	0	Infinity	CAP_14_CoSa	Mazurka_7_Control	100 - 44,3 - 4,83 - 1,15	385.794	14.76
C10663	NA	303.231	1	8.18593	173.602	0.18025	0	0	0	Infinity	CAP_14_CoSa	CAP_7_Co	100 - 14,9	74.595	6.02
C10672	654.159	655.166	1	8.18593	238.556	0.2283	0	0	0	96.1359	CAP_14_Co	Mazurka_14_Control	100 - 29,3 - 4,07 - 0,0764	469.721	10.22
C10676	NA	866.345	1	8.18593	206.833	0.10815	0	0	0	Infinity	CAP_14_CoSa	Mazurka_7_Control	100 - 4,18	52.3429	2.69
C10677	NA	891.801	1	8.18593	204.538	0.0961333	0	0	0	Infinity	CAP_14_CoSa	Mazurka_7_Control	100 - 49,1	25.1053	20.16
C10681	NA	465.281	1	8.19795	208.408	0.0841167	0	0	0	Infinity	CAP_14_CoSa	Mazurka_7_Control	100 - 6,23	19.8075	15.73
C10682	NA	484.688	1	8.19795	166.506	0.1442	0	0	0	49.4185	Mazurka_7_Co	CAP_14_Sa	100 - 3,21	6.70754	6.65
C10684	NA	563.313	1	8.19795	198.311	0.288417	0	0	0	Infinity	CAP_14_CoSa	Mazurka_7_Control	100 - 12,2	189.059	11.04
C10691	NA	848.347	1	8.19795	207.084	0.336467	0	0	0	Infinity	CAP_14_CoSa	Mazurka_7_Control	94,8 - 100 - 21,5 - 0,515	220.831	16.59
C10695	NA	865.845	1	8.19795	206.84	0.24035	0	0	0	Infinity	CAP_14_CoSa	Mazurka_7_Control	100 - 11 - 0,212	169.752	14.43
C10703	NA	884.313	1	8.20998	206.586	0.10815	0	0	0	Infinity	CAP_14_CoSa	Mazurka_7_Control	100 - 13,7	31.3702	16.28
C10715	NA	481.276	1	8.22198	211.95	0.204267	0	0	0	Infinity	CAP_14_CoSa	Mazurka_1_Control	100 - 6,57	82.1099	12.02
C10718	NA	615.169	1	8.22198	220.912	0.09615	0	0	0	Infinity	Mazurka_14_Co	Mazurka_7_Control	100 - 11,1	8.2428	25.14
C10726	NA	265.143	1	8.234	167.94	0.31285	0	0	0	25.2201	Mazurka_7_CoSa	CAP_14_Control	100 - 6,03	31.485	6.96
C10791	NA	201.126	1	8.28208	144.825	0.32495	0	1.24345e-14	1.60385e-14	13.4738	Mazurka_1_CoSa	CAP_14_Sa	100 - 17,3	21.1576	6.74
C10812	NA	287.125	1	8.29408	170.601	0.38505	0	0	0	21.5347	Mazurka_7_CoSa	CAP_7_Control	100 - 21,8 - 0,618	197.387	5.31
C10814	NA	364.06	1	8.29408	171.445	0.31295	0	0	0	Infinity	Mazurka_1_CoSa	CAP_7_Control	100 - 32,4	19.3373	17.96
C10821	246.125	247.133	1	8.3061	156.244	0.4091	0	0	0	29.3535	Mazurka_7_CoSa	CAP_7_Control	100 - 12,3	203.504	7.45
C10843	NA	883.81	1	8.31813	208.549	0.228333	0	0	0	Infinity	CAP_14_CoSa	Mazurka_7_Control	100 - 84,8	55.93	17.06
C10865	NA	679.297	1	8.33013	246.468	0.120183	0	4.70268e-12	5.57225e-12	15.8667	Mazurka_7_Co	CAP_14_Sa	100 - 17,5	10.8378	11.91
C10918	NA	287.055	1	8.39023	159.779	0.373033	0	0	0	54.1874	CAP_7_Co	CAP_14_Control	100 - 10,5	342.856	7.56
C10971	NA	840.812	1	8.42628	197.516	0.108667	0	0	0	Infinity	CAP_14_CoSa	Mazurka_7_Control	100 - 67,2	56.2593	22.59
C10973	320.235	303.231	1	8.4383	171.766	0.24085	0	0	0	Infinity	CAP_14_CoSa	CAP_7_Control	100 - 19,5	372.54	7.97
C10975	NA	431.188	1	8.4383	191.862	0.2168	0	0	0	841.693	CAP_14_CoSa	CAP_1_Control	100 - 13,1	137.702	8.8
C10976	NA	465.282	1	8.4383	210.386	0.120683	0	0	0	Infinity	CAP_14_CoSa	Mazurka_7_CoSa	100 - 5,02	44.2201	30.53
C10979	496.267	497.274	1	8.4383	213.532	0.16875	0	0	0	3517.44	CAP_14_CoSa	Mazurka_1_Sa	100 - 23,8 - 2,56	1216.16	9.19
C10980	NA	560.877	1	8.4383	151.002	0.132683	0	0	0	Infinity	CAP_14_CoSa	Mazurka_7_Control	100 - 68,6	30.6184	13.32
C10983	NA	566.535	1	8.4383	149.195	0.120683	0	0	0	Infinity	CAP_14_CoSa	Mazurka_7_Control	100 - 1,79	19.8302	4.75
C10984	571.813	572.821	1	8.4383	194.28	0.228833	0	0	0	Infinity	CAP_14_CoSa	Mazurka_7_Control	100 - 2,85	388.564	11.16
C10995	NA	731.807	1	8.4383	189.605	0.156733	0	0	0	Infinity	CAP_14_CoSa	Mazurka_7_CoSa	100 - 50,6	144.064	18.81
C10996	NA	732.309	1	8.4383	189.597	0.1327	0	0	0	Infinity	CAP_14_CoSa	Mazurka_7_Control	100 - 9,24	113.005	12.61
C11000	NA	814.356	1	8.4383	197.887	0.58935	0	0	0	Infinity	CAP_14_CoSa	Mazurka_7_Control	100 - 35,5 - 5,61	1884.05	11.23
C11003	NA	822.343	1	8.4383	201.623	0.553267	0	0	0	Infinity	CAP_14_CoSa	Mazurka_7_Control	100 - 36,6 - 6,49 - 4,69 - 5,12 - 1,51 - 1,2 - 0,0534	1939.32	11.15
C11004	NA	822.845	1	8.4383	201.616	0.336967	0	0	0	Infinity	CAP_14_CoSa	Mazurka_7_Control	100 - 23,6 - 2,89	1035.27	10.19
C11006	NA	841.315	1	8.4383	199.428	0.0846333	0	0	0	Infinity	CAP_14_CoSa	Mazurka_7_Control	100 - 6,53	46.366	15.6
C11007	NA	848.798	1	8.4383	199.324	0.10865	0	0	0	Infinity	CAP_14_CoSa	Mazurka_7_Control	100 - 32,2	60.8546	16.59
C11008	NA	849.299	1	8.4383	199.317	0.120683	0	0	0	Infinity	CAP_14_CoSa	Mazurka_7_Control	100 - 6,02	50.4567	20.07
C11010	NA	267.21	1	8.45073	166.027	0.168733	0	0	0	Infinity	CAP_14_CoSa	Mazurka_7_CoSa	100 - 10,5	38.8171	28
C11014	460.245	461.253	1	8.45073	210.495	0.192767	0	0	0	1792.41	CAP_14_CoSa	Mazurka_7_Control	100 - 16,2	218.193	15.29
C11019	NA	643.332	1	8.45073	242.977	0.1327	0	0	0	Infinity	CAP_14_CoSa	Mazurka_7_Control	100 - 28	467.94	20.99
C11023	NA	814.858	1	8.45073	197.88	0.349	0	0	0	Infinity	CAP_14_CoSa	Mazurka_7_Control	100 - 15,3 - 2,43	1135.46	7.96
C11029	NA	517.189	1	8.46283	207.112	0.120683	0	0	0	Infinity	CAP_14_CoSa	Mazurka_7_Sa	100 - 9,59	74.571	22.26
C11030	NA	555.887	1	8.46283	145.983	0.0846333	0	0	0	Infinity	CAP_14_CoSa	Mazurka_7_Control	100 - 6,62	20.7923	8.35
C11036	644.339	645.348	1	8.46283	206.423	0.228833	0	0	0	Infinity	CAP_14_CoSa	Mazurka_7_CoSa	100 - 28,2	390.96	11.51
C11040	NA	807.864	1	8.46283	201.832	0.252883	0	0	0	Infinity	CAP_14_CoSa	Mazurka_7_Control	100 - 7,84 - 3,93	223.033	19.78
C11041	NA	833.826	1	8.46283	201.46	0.10825	0	0	0	Infinity	CAP_14_CoSa	Mazurka_7_Control	100 - 12,6	23.9382	31.18
C11047	NA	807.363	1	8.47487	201.839	0.312967	0	0	0	Infinity	CAP_14_CoSa	Mazurka_7_Control	100 - 25,7 - 4,99	397.282	20.1
C11102	NA	883.816	1	8.53493	206.593	0.0961333	0	0	0	Infinity	CAP_14_CoSa	Mazurka_7_Control	100 - 33,5	20.774	12.99
C11129	NA	590.186	1	8.55898	229.569	0.18025	0	0	0	Infinity	Mazurka_14_Co	Mazurka_7_Control	100 - 17,2	27.2723	28.45
C11183	NA	454.196	1	8.67912	202.815	0.156183	0	4.44089e-16	6.07076e-16	13.3275	CAP_7_Co	CAP_14_Sa	100 - 19	17.1034	11.3
C11203	NA	556.145	1	8.69117	218.141	0.132217	0	0	0	Infinity	Mazurka_14_Co	CAP_7_Control	100 - 19,2 - 0,335	33.4284	27.22
C11205	NA	621.252	1	8.69117	233.026	0.180267	0	0	0	Infinity	CAP_14_CoSa	CAP_1_Control	100 - 16,3	64.8256	17.65
C11227	NA	722.8	1	8.71517	197.35	0.1442	0	0	0	Infinity	CAP_14_CoSa	Mazurka_7_CoSa	100 - 31,9	50.971	18.72
C11233	796.345	779.342	1	8.72722	194.573	0.0721	0	0	0	Infinity	CAP_14_CoSa	CAP_7_Control	100 - 24,5	60.4641	29.22
C11239	NA	267.21	1	8.73923	166.027	0.216317	0	0	0	Infinity	CAP_14_CoSa	CAP_1_Control	100 - 11,2	79.2304	8.75
C11247	NA	467.299	1	8.73923	212.318	0.1442	0	0	0	Infinity	CAP_14_CoSa	CAP_1_Control	100 - 12,1	51.0808	6.8
C11249	482.286	465.282	1	8.73923	210.386	0.168217	0	0	0	Infinity	CAP_14_CoSa	CAP_7_Control	100 - 9,41	136.001	13.78
C11271	266.063	289.053	1	8.75122	154.403	0.300433	0	0	0	25.3761	CAP_14_CoSa	Mazurka_14_Sa	100 - 5,41 - 6,19	341.595	1.39
C11274	NA	285.221	1	8.75122	170.683	0.156217	0	0	0	Infinity	CAP_14_CoSa	CAP_1_Co	100 - 12,4	222.177	4.62
C11280	320.235	303.231	1	8.75122	173.602	0.3004	0	0	0	3309.93	CAP_14_CoSa	CAP_1_Control	100 - 19,5	746.047	8.98
C11304	NA	481.277	1	8.75122	196.307	0.0721	0	0	0	Infinity	CAP_14_CoSa	CAP_7_Control	100 - 9,69	107.053	9.03
C11306	489.276	472.273	1	8.75122	194.61	0.18025	0	0	0	Infinity	CAP_14_CoSa	CAP_7_Co	100 - 27,7	137.854	10.88
C11310	NA	517.189	1	8.75122	207.112	0.240367	0	0	0	Infinity	CAP_14_CoSa	CAP_1_Control	100 - 16,5 - 0,322	221.985	8.64
C11316	NA	563.815	1	8.75122	196.377	0.156183	0	0	0	Infinity	CAP_14_CoSa	Mazurka_7_Control	100 - 4,43	384.293	9.66
C11319	571.312	572.319	1	8.75122	194.29	0.276367	0	0	0	Infinity	CAP_14_CoSa	Mazurka_7_Control	100 - 30,6 - 0,372	1303.25	6.82
C11320	571.813	572.821	1	8.75122	196.194	0.3004	0	0	0	Infinity	CAP_14_CoSa	Mazurka_7_Co	100 - 16,5	714.772	6.65
C11324	NA	598.776	1	8.75122	180.625	0.0841167	0	0	0	Infinity	CAP_14_CoSa	Mazurka_7_Control	87,5 - 100	21.4388	16.07
C11325	NA	599.275	1	8.75122	176.933	0.120167	0	0	0	Infinity	CAP_14_CoSa	Mazurka_7_Control	100 - 3,87	23.4806	8.37
C11330	NA	625.321	1	8.75122	241.254	0.0841	0	0	0	112335	CAP_14_CoSa	Mazurka_1_Sa	100 - 34,4 - 16,1	356.941	10.81
C11337	NA	717.831	1	8.75122	191.712	0.0721	0	0	0	Infinity	CAP_14_CoSa	Mazurka_7_Control	100 - 0,92	61.9338	4.69
C11338	NA	724.322	1	8.75122	187.84	0.108167	0	0	0	Infinity	CAP_14_CoSa	Mazurka_7_Control	100 - 11,9	66.9041	7.1
C11340	NA	732.31	1	8.75122	189.597	0.31245	0	0	0	Infinity	CAP_14_CoSa	Mazurka_7_Control	100 - 15,3	411.409	4.76
C11357	NA	841.355	1	8.75122	215.066	0.0961667	0	0	0	Infinity	CAP_14_CoSa	Mazurka_7_Control	100 - 4,66	36.8651	12.83
C11359	NA	857.357	1	8.75122	206.958	0.300433	0	0	0	Infinity	CAP_14_CoSa	Mazurka_7_Control	100 - 39,9 - 7,27	2700.11	3.85
C11360	NA	857.858	1	8.75122	206.951	0.535533	0	0	0	Infinity	CAP_14_CoSa	Mazurka_7_Control	100 - 18,9 - 3,34	1897.98	5.06
C11363	NA	865.343	1	8.75122	204.897	0.408567	0	0	0	Infinity	CAP_14_CoSa	Mazurka_7_Control	100 - 42,3 - 9,19 - 9,91 - 6,82 - 2,51 - 0,966	2788.48	6.18
C11364	NA	865.845	1	8.75122	204.891	0.4566	0	0	0	Infinity	CAP_14_CoSa	Mazurka_7_Control	100 - 23,5 - 4,5 - 7,2 - 4,79	1773.8	5.22
C11372	NA	585.253	1	8.76327	225.589	0.0601167	0	0	0	Infinity	CAP_14_CoSa	Mazurka_7_Control	100 - 7,78	35.7028	4.73
C11373	NA	589.879	1	8.76327	148.804	0.0840833	0	0	0	Infinity	CAP_14_CoSa	Mazurka_7_Control	100 - 1,12	35.9453	12.07
C11376	NA	626.25	1	8.76327	180.136	0.0961167	0	0	0	Infinity	CAP_14_CoSa	Mazurka_7_Control	100 - 8,65	18.761	9.05
C11378	NA	717.33	1	8.76327	189.83	0.2163	0	0	0	Infinity	CAP_14_CoSa	Mazurka_7_Control	100 - 16,8	146.778	7.31
C11379	NA	731.808	1	8.76327	187.725	0.32445	0	0	0	Infinity	CAP_14_CoSa	Mazurka_7_Co	100 - 58,4 - 2,1	516.84	6.75
C11383	NA	876.825	1	8.76327	206.688	0.32445	0	0	0	Infinity	CAP_14_CoSa	Mazurka_7_Control	100 - 15,1	137.973	11.66
C11384	NA	877.327	1	8.76327	206.682	0.0600833	0	0	0	Infinity	QC	Mazurka_7_Control	100 - 2,89	30.9667	13.86
C11388	NA	891.798	1	8.76327	208.44	0.34845	0	0	0	Infinity	CAP_14_CoSa	Mazurka_7_Control	100 - 52,7 - 0,581	143.086	16.09
C11473	NA	848.345	1	8.84738	201.257	0.655783	0	0	0	Infinity	CAP_14_CoSa	Mazurka_7_Control	98,4 - 100 - 71,7 - 19,3 - 2,98	1585.55	8.91
C11474	NA	849.86	1	8.84738	201.236	0.4394	0	0	0	Infinity	CAP_14_CoSa	Mazurka_7_Control	100 - 72,9 - 0,879	498.835	3.83
C11476	NA	872.332	1	8.84738	202.861	0.0961167	0	0	0	Infinity	CAP_14_CoSa	Mazurka_7_Control	100 - 29,2	34.5948	9.1
C11506	NA	876.321	1	8.85937	208.651	0.18025	0	0	0	Infinity	CAP_14_CoSa	Mazurka_7_Control	100 - 36,5 - 2,66 - 0,137	107.919	18.41
C11568	782.339	821.287	1	8.91948	291.97	0.144217	0	0	0	2274.27	CAP_14_CoSa	Mazurka_1_Control	100 - 28,7 - 5,53	120.698	4.42
C11626	NA	431.188	1	8.99158	191.862	0.211067	0	0	0	Infinity	CAP_14_CoSa	Mazurka_1_CoSa	100 - 12	152.32	9.47
C11632	NA	560.878	1	8.99158	151.002	0.06685	0	0	0	Infinity	CAP_14_CoSa	Mazurka_7_Control	100 - 50	13.4294	9.98
C11639	NA	607.301	1	8.99158	235.386	0.175033	0	0	0	Infinity	CAP_14_CoSa	CAP_1_Control	100 - 14,9 - 1,65	148.527	21.46
C11652	NA	822.343	1	8.99158	197.774	0.2952	0	0	0	Infinity	CAP_14_CoSa	Mazurka_7_Control	100 - 41,2 - 6,28 - 6,93 - 3,91 - 1,22 - 0,489	809.624	15.95
C11653	NA	822.844	1	8.99158	197.767	0.199067	0	0	0	Infinity	CAP_14_CoSa	Mazurka_7_Control	100 - 24,2 - 2,76 - 2,55 - 2,05	458.862	17.45
C11654	NA	840.811	1	8.99158	199.435	0.0668667	0	0	0	Infinity	CAP_14_CoSa	Mazurka_7_Control	100 - 65,4	25.0649	19.71
C11655	NA	841.317	1	8.99158	199.428	0.0548833	0	0	0	Infinity	CAP_14_CoSa	Mazurka_7_Control	100 - 4,13	23.7991	13.6
C11660	NA	267.21	1	9.01035	166.027	0.223083	0	0	0	Infinity	CAP_14_CoSa	CAP_7_Control	100 - 11,4	55.2906	4.22
C11669	600.278	623.267	1	9.01035	237.125	0.343233	0	0	0	733.251	CAP_14_CoSa	CAP_1_Control	100 - 27,6 - 6,7	2281.01	11.81
C11680	NA	517.189	1	9.0224	209.082	0.175	0	0	0	Infinity	CAP_14_CoSa	Mazurka_7_Control	100 - 10,1	54.3953	26.27
C11694	675.338	714.297	1	9.0344	207.177	0.114933	0	0	0	Infinity	CAP_14_CoSa	Mazurka_7_Control	100 - 95,7	60.3212	19.5
C1256	NA	697.126	1	1.22887	258.919	0.0841167	0	0	0	Infinity	Mazurka_1_Co	CAP_7_Control	100 - 15,6	21.1962	21.37
C1376	NA	234.112	1	1.33702	155.142	0.4394	0	0	0	6.44696	CAP_14_Co	Mazurka_14_Sa	100 - 11,2	21148.3	6.92
C1381	NA	107.048	1	1.34903	118.284	0.2163	0	0	0	6.78816	CAP_14_Co	Mazurka_14_Sa	100 - 1,42	64.6898	7.72
C1382	162.031	163.039	1	1.34903	127.259	0.48745	0	0	0	5.46084	CAP_14_Co	Mazurka_14_Sa	100 - 6,71 - 0,474	20527.6	2.69
C1383	NA	163.158	1	1.34903	127.25	0.283167	0	0	0	6.21019	CAP_14_Co	Mazurka_14_Sa	100	473.924	2.54
C1400	134.036	135.044	1	1.36107	123.151	0.331233	0	0	0	6.26088	CAP_14_Co	Mazurka_14_Sa	100 - 8,08	2860.35	3.63
C1401	NA	158.059	1	1.36107	127.651	0.240333	0	0	0	6.35126	CAP_14_Co	Mazurka_14_Control	100 - 1,34	165.076	12.03
C1403	NA	186.055	1	1.36107	133.91	0.295167	0	0	0	8.13119	CAP_14_Co	Mazurka_14_Control	100 - 5,64	494.593	8.55
C1446	NA	766.361	1	1.37307	266.285	0.2351	0	0	0	599.526	Mazurka_1_CoSa	CAP_14_CoSa	100 - 22,4 - 0,352	564.201	4.99
C1656	NA	397.196	1	1.52407	192.849	0.18705	0	0	0	232.342	Mazurka_1_CoSa	CAP_7_Sa	100 - 11,2	217.516	16.56
C1764	NA	229.154	1	1.6202	151.889	0.192267	0	0	0	4.58852	CAP_1_CoSa	Mazurka_14_Control	100 - 4,79	79.2595	7.2
C1852	NA	361.07	1	1.69228	182.634	0.09615	0	1.11022e-16	1.55307e-16	13.3791	Mazurka_7_Sa	Mazurka_1_Co	100 - 5,04	29.5821	11.6
C1926	252.121	291.084	1	1.75238	154.323	0.18025	0	0	0	6.58165	CAP_1_Control	Mazurka_14_CoSa	100 - 5,89 - 1,42	175.663	3.52
C1966	NA	229.154	1	1.78843	153.645	0.216317	0	0	0	14.9786	CAP_7_Co	Mazurka_14_Sa	100 - 4	76.477	7.83
C2014	NA	439.219	1	1.81247	217.109	0.27635	0	0	0	15503.5	Mazurka_1_CoSa	CAP_14_Sa	100 - 16,7 - 2	36276.8	2.75
C2015	NA	439.414	1	1.81247	217.103	0.240333	0	0	0	Infinity	Mazurka_1_CoSa	CAP_7_Control	100 - 6,03	958.809	4.96
C2016	NA	439.474	1	1.81247	217.101	0.1322	0	0	0	Infinity	Mazurka_1_Co	CAP_7_Control	100	66.4242	8.21
C2020	NA	439.828	1	1.81247	217.091	0.1442	0	0	0	Infinity	Mazurka_1_CoSa	CAP_7_Control	100 - 1,63	160.481	5.99
C2029	NA	118.065	1	1.82448	123.391	0.20425	0	0	0	20.4657	Mazurka_14_Sa	CAP_7_Control	100 - 7,41	958.472	6.11
C2041	NA	556.297	1	1.82448	249.146	0.228333	0	0	0	Infinity	Mazurka_1_CoSa	CAP_7_Control	100 - 23,8 - 0,256	385.035	9.31
C2046	NA	128.056	1	1.83648	122.241	0.0841	0	0	0	80.7434	Mazurka_14_Sa	Mazurka_7_Control	100 - 12,9	12.2106	2.23
C2047	NA	144.192	1	1.83648	127.2	0.0841333	0	0	0	Infinity	Mazurka_14_Sa	Mazurka_7_Control	100	30.4229	9.6
C2049	147.068	170.06	1	1.83648	130.031	0.2163	0	0	0	28.0595	Mazurka_14_Sa	CAP_14_Control	100 - 8,99 - 0,0834	1273.23	4.14
C2069	NA	737.27	1	1.83648	253.868	0.0841333	0	0	0	Infinity	CAP_14_CoSa	Mazurka_7_Control	100 - 28,1 - 3,3	107.903	8.03
C2092	NA	547.213	1	1.84852	214.34	0.192267	0	0	0	29.7951	Mazurka_14_Sa	Mazurka_7_Control	100 - 19,2 - 1,43	327.286	5.61
C2122	NA	649.297	1	1.87253	251.312	0.120133	0	0	0	Infinity	Mazurka_14_Sa	Mazurka_7_Co	100 - 29,2 - 1,55	174.24	14.69
C2378	NA	610.176	1	2.06482	231.197	0.1442	0	0	0	Infinity	Mazurka_14_CoSa	CAP_7_Control	100 - 26,7 - 0,978	206.574	7.71
C2404	NA	627.156	1	2.08882	251.78	0.204283	0	0	0	Infinity	Mazurka_14_Co	CAP_7_Control	100 - 23,4 - 0,675	59.7269	17.52
C2669	NA	759.198	1	2.17297	277.412	0.2163	0	0	0	Infinity	Mazurka_14_Co	CAP_7_Control	100 - 20,3 - 0,611	61.5398	14.77
C2760	372.142	411.105	1	2.24507	196.273	0.156183	0	0	0	6.60795	CAP_14_Co	Mazurka_7_Control	100 - 15,2 - 3,45 - 0,0417	661.7	2.42
C2769	NA	193.085	1	2.25708	135.132	0.10815	0	0	0	4.76442	CAP_14_Co	Mazurka_1_Co	100 - 6,08	35.2276	5.75
C2790	NA	363.154	1	2.26907	193.955	0.120133	0	1.89945e-11	2.21635e-11	151.682	CAP_14_Co	Mazurka_14_Control	100 - 14,1 - 0,531	81.4443	10.87
C2821	NA	123.044	1	2.29313	119.537	0.1202	0	0	0	71.1655	CAP_14_Co	Mazurka_14_Sa	100 - 3,74	40.9588	11.1
C2837	NA	115.053	1	2.30512	118.859	0.10815	0	0	0	22.0218	CAP_14_Co	Mazurka_7_Control	100 - 3,97	13.2893	6.61
C2840	NA	163.075	1	2.30512	130.561	0.132217	0	0	0	14.1218	CAP_14_Co	Mazurka_14_Co	100 - 3,97	60.7343	7.29
C2922	NA	542.072	1	2.35322	202.636	0.0841167	0	0	0	19.461	CAP_7_Co	Mazurka_7_Control	100 - 28,5 - 0,763	28.8124	14.71
C2923	NA	707.126	1	2.35322	235.494	0.108167	0	0	0	46.0354	CAP_7_Co	CAP_7_Sa	100 - 20,6 - 0,847	51.9073	8.75
C3067	NA	175.148	1	2.43733	139.739	0.1442	0	0	0	16.4386	CAP_14_Co	Mazurka_1_Co	100 - 11,6	83.7074	1.52
C3114	542.14	543.148	1	2.47338	230.638	0.120183	0	8.19456e-13	9.91615e-13	8.2252	Mazurka_14_Co	CAP_14_Sa	100 - 9,58	24.1203	7.01
C3115	596.174	597.182	1	2.47338	241.861	0.1925	0	0	0	3.54296	Mazurka_1_Co	CAP_14_Sa	100 - 25,2 - 3,92	1239.58	4.36
C3129	476.132	459.129	1	2.4854	208.573	0.156217	0	0	0	4.01101	Mazurka_1_Co	CAP_14_Sa	100 - 17,8 - 0,408	108.156	2.99
C3132	NA	561.16	1	2.4854	236.416	0.156217	0	0	0	3.73694	Mazurka_14_Co	CAP_14_Sa	100 - 24,7 - 0,881	147.689	3.99
C3146	NA	262.143	1	2.49738	164.455	0.144183	0	0	0	24.9164	Mazurka_1_CoSa	Mazurka_14_Control	100 - 43,5	79.3701	6.54
C3149	NA	309.572	1	2.49738	139.942	0.0841167	0	0	0	Infinity	Mazurka_7_CoSa	CAP_7_Control	100	7.05593	26.99
C3163	478.112	479.118	1	2.49738	210.022	0.13245	0	0	0	Infinity	Mazurka_14_CoSa	CAP_1_Control	100 - 21,2 - 2,44	245.781	16.49
C3202	NA	594.182	1	2.50943	229.483	0.192533	0	0	0	956.336	Mazurka_14_CoSa	CAP_1_Control	100 - 26	3773.26	8.75
C3220	NA	369.152	1	2.52145	180.502	0.0841	0	0	0	13.8286	CAP_7_Sa	Mazurka_7_CoSa	100 - 10,7 - 2,38	15.2903	4.52
C3238	NA	235.147	1	2.53343	156.858	0.168517	0	0	0	21.7717	Mazurka_7_Co	CAP_14_Sa	100 - 5,5	80.12	5.24
C3297	NA	624.192	1	2.5695	249.715	0.108433	0	0	0	234.265	Mazurka_14_CoSa	Mazurka_1_Sa	100 - 33,3 - 0,941	57.3301	26.99
C3469	NA	337.186	1	2.70195	192.971	0.12015	0	0	0	Infinity	Mazurka_1_CoSa	CAP_7_Control	100 - 10,2	30.2419	17.46
C3499	NA	465.103	1	2.71397	210.391	0.10815	0	0	0	Infinity	Mazurka_14_CoSa	CAP_7_Control	100 - 13	15.0145	20.05
C3502	NA	611.161	1	2.71397	247.876	0.192267	0	0	0	136.457	Mazurka_14_CoSa	CAP_14_Control	100 - 23	187.889	6.56
C3510	NA	291.677	1	2.726	177.787	0.0962	0	0	0	Infinity	Mazurka_1_CoSa	CAP_7_Control	100	50.4115	19.75
C3511	NA	378.118	1	2.726	180.219	0.0961333	0	0	0	Infinity	Mazurka_1_CoSa	CAP_14_Sa	100	33.7139	6.97
C3523	NA	291.34	1	2.738	177.802	0.156233	0	0	0	Infinity	Mazurka_1_CoSa	CAP_7_Control	100 - 3,31	308.493	14.13
C3525	NA	291.453	1	2.738	177.797	0.12015	0	0	0	Infinity	Mazurka_1_CoSa	CAP_7_Control	100 - 0,179	56.2131	13.34
C3527	NA	291.62	1	2.738	177.79	0.0721	0	0	0	Infinity	Mazurka_7_CoSa	CAP_7_Control	100	15.8631	20.75
C3529	NA	350.207	1	2.738	196.343	0.09615	0	0	0	44.9527	CAP_14_Co	Mazurka_1_Sa	100 - 10,7	43.8158	8.43
C3609	NA	362.168	1	2.82212	184.476	0.06	0	0	0	180.37	CAP_14_Co	Mazurka_7_Sa	100 - 16	19.9506	17.21
C3883	NA	331.562	1	2.97833	145.997	0.11495	0	0	0	20.8233	Mazurka_1_Co	CAP_7_Sa	100 - 7,44	16.0427	9.18
C3892	NA	589.152	1	2.97833	239.945	0.138967	0	0	0	11.5772	Mazurka_14_Co	CAP_14_Control	100 - 10,5	23.0406	17.29
C3907	548.153	549.16	1	2.99035	230.495	0.307133	0	0	0	11.1938	Mazurka_14_Co	CAP_14_Sa	100 - 15,7 - 0,35	157.643	5.57
C3908	NA	567.171	1	2.99035	234.203	0.355267	0	0	0	5.49727	Mazurka_7_Co	CAP_14_Sa	100 - 23,4 - 1,03	424.306	3.41
C4005	NA	414.663	1	3.05723	152.282	0.0841167	0	0	0	Infinity	Mazurka_14_Sa	CAP_7_Control	100 - 24,2 - 0,523	20.1527	10.37
C4008	NA	438.117	1	3.05723	197.429	0.09615	0	0	0	65.0755	Mazurka_14_CoSa	CAP_1_Co	100 - 54	9.95433	8
C4100	NA	445.212	1	3.12932	162.053	0.120167	0	0	0	506.249	CAP_7_Co	Mazurka_14_Sa	100 - 2,85	15.4643	10.78
C4250	NA	442.168	1	3.2615	195.392	0.1442	0	0	0	29.0675	CAP_14_CoSa	CAP_1_CoSa	100 - 21,4	11.5521	9.01
C4298	NA	322.086	1	3.29755	160.236	0.0841167	0	0	0	159.375	Mazurka_14_Control	CAP_7_CoSa	100 - 20,7	19.8209	5.57
C4492	572.206	611.161	1	3.39415	258.567	0.192783	0	0	0	186.675	CAP_7_Co	Mazurka_1_Control	100 - 21 - 1,65 - 0,0168	397.639	6.64
C4653	NA	568.309	1	3.49033	228.004	0.0841333	0	0	0	18.6384	CAP_14_Co	CAP_1_Control	100 - 14,7 - 0,0925	41.7038	4.65
C4677	NA	506.276	1	3.51438	171.45	0.120167	0	0	0	Infinity	CAP_14_CoSa	Mazurka_7_Control	100 - 2,32	12.3731	14.82
C4819	NA	364.223	1	3.64655	201.674	0.120167	0	0	0	17.9	CAP_14_Co	Mazurka_14_Control	100 - 13,5	59.8933	5.53
C4893	NA	375.149	1	3.70663	144.735	0.144267	0	0	0	Infinity	CAP_14_CoSa	Mazurka_7_Control	100 - 3,68	47.9813	12.07
C4899	NA	603.207	1	3.70663	221.157	0.10815	0	0	0	Infinity	CAP_14_CoSa	Mazurka_7_Control	100 - 10,6	16.8302	25.52
C4936	NA	680.182	1	3.74268	235.994	0.1322	0	0	0	Infinity	Mazurka_14_CoSa	CAP_7_Control	100 - 27,4 - 1,09	64.443	16.11
C4947	NA	413.178	1	3.7547	188.566	0.1322	0	0	0	4.73565	CAP_14_Control	Mazurka_14_Co	100 - 14	145.04	5.2
C5055	NA	463.122	1	3.8268	204.533	0.12015	0	0	0	Infinity	Mazurka_14_CoSa	CAP_7_Control	100 - 5,81	16.161	17.56
C5152	742.196	743.203	1	3.87488	275.499	0.192267	0	0	0	97.8681	CAP_14_Co	Mazurka_14_Sa	100 - 30,1 - 6,99	2114.53	4.1
C5229	NA	658.228	1	3.959	244.777	0.1442	0	0	0	Infinity	CAP_14_Co	Mazurka_1_Control	100 - 29,7 - 1,87	66.4591	9.77
C5347	NA	435.128	1	4.0311	201.391	0.0841167	0	0	0	104.648	CAP_7_Co	CAP_14_Sa	100 - 8,91	11.353	20.61
C5356	NA	416.132	1	4.0431	199.995	0.108133	0	0	0	23.277	Mazurka_14_CoSa	CAP_14_Sa	100 - 20,6	11.5406	13.63
C5478	NA	544.729	1	4.16327	170.671	0.156233	0	0	0	Infinity	CAP_14_CoSa	Mazurka_7_Control	100 - 16,9	16.6675	24.52
C5483	NA	318.181	1	4.1753	171.188	0.156233	0	0	0	27.9518	CAP_1_CoSa	Mazurka_14_Control	100 - 8,21	15.743	5.56
C5490	NA	544.228	1	4.1753	170.68	0.18025	0	0	0	Infinity	CAP_14_CoSa	CAP_1_Control	100 - 28,3	36.2176	24.77
C5500	192.078	193.085	1	4.19932	135.132	0.192267	0	0	0	5.52145	CAP_7_Co	Mazurka_14_CoSa	100 - 7,51	43.019	3.97
C5525	NA	611.161	1	4.21135	237.38	0.1442	0	0	0	1732.31	Mazurka_14_CoSa	CAP_14_Control	100 - 25,7 - 2,75	101.7	9.09
C5547	NA	859.212	1	4.22335	291.306	0.132167	0	0	0	Infinity	Mazurka_14_CoSa	CAP_7_Control	100 - 24,4	12.4288	16.9
C5562	NA	435.128	1	4.2474	201.391	0.0961333	0	0	0	91.4011	CAP_7_Co	CAP_14_Control	100 - 13,7	11.1329	9.86
C5574	NA	469.162	1	4.2594	165.061	0.156217	0	0	0	15.0024	Mazurka_7_CoSa	Mazurka_14_Control	100 - 12,9	56.0638	10.43
C5588	NA	469.663	1	4.27142	165.05	0.1442	0	0	0	19.31	Mazurka_7_CoSa	Mazurka_14_Control	100 - 1,9	21.9762	12.79
C5682	NA	289.07	1	4.30747	165.07	0.0841333	0	0	0	Infinity	Mazurka_14_CoSa	CAP_7_Sa	100 - 8,58	19.7549	17.46
C5683	NA	326.065	1	4.30747	137.745	0.0841333	0	0	0	Infinity	Mazurka_14_Co	CAP_7_Control	100 - 0,831	8.0087	34.27
C5761	NA	529.065	1	4.36755	218.765	0.192283	0	0	0	295.258	CAP_7_Co	CAP_14_Control	100 - 13,3 - 2,11	133.911	4.45
C5762	NA	549.172	1	4.36755	224.361	0.2163	0	0	0	4.85129	Mazurka_7_Co	CAP_14_Sa	100 - 19,4 - 0,43	80.1405	6.57
C5769	320.089	343.079	1	4.37957	188.926	0.12015	0	0	0	1012.58	CAP_1_CoSa	Mazurka_14_Control	100 - 9,47	107.542	14.04
C5822	NA	319.081	1	4.41562	172.986	0.12015	0	0	0	Infinity	Mazurka_14_CoSa	CAP_7_Sa	100 - 8,13	12.8642	16.32
C5825	NA	337.121	1	4.41562	145.824	0.10815	0	0	0	Infinity	CAP_14_CoSa	Mazurka_7_Control	100 - 0,384	46.2705	10.86
C5826	NA	345.109	1	4.41562	150.726	0.175033	0	0	0	Infinity	CAP_14_CoSa	Mazurka_7_Control	100 - 13,6	85.4671	12.04
C5829	NA	410.159	1	4.41562	150.668	0.10815	0	0	0	Infinity	CAP_14_CoSa	Mazurka_7_Control	100 - 7,79	11.2934	14.72
C5830	NA	418.149	1	4.41562	148.758	0.19905	0	0	0	Infinity	CAP_14_CoSa	Mazurka_7_Sa	100 - 9,78 - 0,863	508.008	6.64
C5831	NA	418.651	1	4.41562	148.746	0.259133	0	0	0	Infinity	CAP_14_CoSa	Mazurka_7_Control	100 - 3,06	188.1	10.82
C5832	NA	426.135	1	4.41562	150.283	0.0841167	0	0	0	Infinity	CAP_14_CoSa	Mazurka_7_Control	100 - 16,2	23.0928	12.58
C5833	NA	444.604	1	4.41562	149.859	0.0841333	0	0	0	Infinity	CAP_14_CoSa	Mazurka_7_Control	100 - 13,8	7.60204	7.76
C5834	NA	452.59	1	4.41562	149.682	0.0841333	0	0	0	Infinity	CAP_14_CoSa	Mazurka_7_Control	100 - 3,69	6.14531	12.43
C5840	NA	688.203	1	4.41562	235.843	0.19905	0	0	0	Infinity	CAP_14_CoSa	Mazurka_7_Control	100 - 90,5 - 20,1 - 2,72 - 0,0263	365.375	11.27
C5859	NA	345.609	1	4.42765	148.988	0.175017	0	0	0	Infinity	CAP_14_CoSa	Mazurka_7_Control	100 - 2,13	24.8818	16.52
C587	NA	203.052	1	0.952483	137.887	0.12015	0	0	0	1695.78	CAP_1_CoSa	Mazurka_14_Control	100 - 2,71	482.983	12.73
C5871	NA	659.249	1	4.42765	238.476	0.175033	0	0	0	2960.42	CAP_14_CoSa	Mazurka_1_CoSa	100 - 23,6 - 1,83	170.35	12.94
C590	NA	365.105	1	0.952483	169.593	0.4927	0	0	0	36.2964	CAP_7_CoSa	Mazurka_14_Control	100 - 10,2 - 1,74	13642.9	9.99
C5909	NA	400.632	1	4.4637	152.634	0.12695	0	0	0	29.2446	CAP_14_Co	Mazurka_7_Control	100 - 4,18	13.597	12.41
C5930	369.109	408.075	1	4.48772	183.062	0.150983	0	0	0	10.2656	Mazurka_14_Co	CAP_14_Sa	100 - 16,9 - 1,78	113.269	6.1
C595	416.049	455.012	1	0.952483	183.68	0.16825	0	0	0	334.707	CAP_7_CoSa	Mazurka_7_Control	100 - 5,89	269.766	6.22
C5988	NA	273.075	1	4.55458	160.369	0.0721167	0	0	0	Infinity	Mazurka_14_CoSa	CAP_7_Co	100 - 5,07	4.96442	11.58
C6000	NA	544.227	1	4.55458	172.492	0.13895	0	0	0	Infinity	CAP_14_CoSa	Mazurka_7_Control	100 - 24,5	20.2665	15.31
C6079	NA	302.109	1	4.6387	130.275	0.10815	0	0	0	Infinity	CAP_14_CoSa	Mazurka_7_Control	100 - 11,5	37.4211	19.89
C6080	311.126	294.122	1	4.6387	130.54	0.168217	0	0	0	180.878	CAP_14_CoSa	CAP_1_CoSa	100 - 4,6	81.186	5.06
C6170	NA	537.124	1	4.67475	226.682	0.09615	0	0	0	Infinity	Mazurka_14_Co	CAP_7_Control	100 - 13,5 - 0,176	17.2395	29.14
C6228	NA	697.161	1	4.7108	278.629	0.1562	0	0	0	Infinity	CAP_14_Co	CAP_7_Control	100 - 28,4 - 3,34	362.018	10.54
C628	232.056	215.052	1	0.964517	149.183	0.144217	0	0	0	290.826	CAP_7_CoSa	Mazurka_14_Control	100 - 2,93	263.925	16.32
C6350	NA	572.163	1	4.77088	170.151	0.0841	0	0	0	Infinity	Mazurka_14_CoSa	CAP_7_Control	100 - 7,61	10.2863	16.27
C6362	NA	311.06	1	4.7829	138.221	0.156217	0	0	0	2561	Mazurka_14_CoSa	CAP_14_Control	100 - 3,28	115.177	10.27
C6390	NA	384.014	1	4.81895	197.114	0.0600833	0	0	0	Infinity	Mazurka_14_CoSa	Mazurka_7_Control	100 - 1,67	7.9751	32.08
C6392	450.116	451.123	1	4.81895	208.793	0.2163	0	0	0	5808.38	Mazurka_14_CoSa	CAP_14_Control	100 - 17,1 - 2,74	1699.76	8.34
C6401	NA	585.099	1	4.81895	233.799	0.0721	0	0	0	Infinity	Mazurka_14_Co	Mazurka_7_Control	100 - 69,1	7.20226	38.96
C6413	NA	245.039	1	4.83097	124.292	0.192267	0	0	0	Infinity	Mazurka_14_CoSa	CAP_7_Sa	100 - 2,75 - 0,0474	190.329	6.94
C6414	NA	289.071	1	4.83097	165.07	0.18025	0	0	0	2562.02	Mazurka_14_CoSa	CAP_14_Control	100 - 12,7 - 1,07	1253.8	6.7
C6425	NA	504.035	1	4.83097	203.505	0.18025	0	0	0	Infinity	Mazurka_14_CoSa	CAP_7_Control	100 - 30,4 - 0,335	105.42	24.67
C6427	NA	535.075	1	4.83097	196.986	0.10815	0	0	0	Infinity	Mazurka_14_CoSa	Mazurka_7_Control	100 - 6,52	12.9142	20.09
C6429	NA	546.069	1	4.83097	232.629	0.144183	0	0	0	Infinity	Mazurka_14_CoSa	CAP_7_Sa	100 - 16 - 1,22	93.5071	15.91
C6431	NA	587.096	1	4.83097	233.755	0.18025	0	0	0	Infinity	Mazurka_14_Co	CAP_7_Control	100 - 27 - 10,8 - 0,659	235.92	18.1
C6432	NA	591.068	1	4.83097	233.668	0.10815	0	0	0	Infinity	Mazurka_14_CoSa	Mazurka_7_Control	100 - 12,1	30.3828	29.04
C6437	NA	252.028	1	4.84297	133.771	0.132167	0	0	0	54.7144	Mazurka_7_Co	CAP_14_Sa	100 - 4,69	34.0366	12.4
C6440	NA	272.541	1	4.84297	134.599	0.12015	0	0	0	88.4708	Mazurka_14_Co	CAP_14_Sa	100 - 0,404	26.7171	6.51
C6443	NA	303.05	1	4.84297	162.716	0.156217	0	0	0	41.8872	Mazurka_14_Co	CAP_14_Sa	100 - 11,1 - 0,401	208.677	9.49
C6444	NA	370.097	1	4.84297	143.18	0.0841167	0	0	0	Infinity	CAP_14_Co	Mazurka_7_Control	100 - 4,75	7.51371	18.76
C6449	464.096	465.103	1	4.84297	200.58	0.168233	0	0	0	43.7203	Mazurka_14_Co	CAP_14_Sa	100 - 17,8 - 1,9	584.57	7.03
C645	418.046	457.009	1	0.964517	183.63	0.1562	0	0	0	Infinity	CAP_7_CoSa	CAP_7_Control	100 - 3,97 - 1,67	113.168	8
C6456	NA	707.25	1	4.84297	245.934	0.0600833	0	0	0	Infinity	CAP_14_CoSa	Mazurka_7_Control	100 - 17,5	11.489	22.04
C6503	NA	681.166	1	4.87903	276.739	0.12015	0	0	0	Infinity	CAP_7_Co	CAP_14_Control	100 - 18,9	22.7055	22.5
C6647	NA	287.055	1	4.97517	159.779	0.444617	0	0	0	14.4479	Mazurka_1_CoSa	CAP_14_Control	100 - 12,4 - 1,27	7451.01	8.37
C6691	448.1	449.108	1	5.03525	206.876	0.540717	0	0	0	87.1363	Mazurka_7_CoSa	CAP_14_Control	100 - 21,8 - 3,39	46734.7	10.84
C6692	NA	449.23	1	5.03525	206.872	0.0721	0	0	0	Infinity	Mazurka_7_CoSa	CAP_14_CoSa	100	166.689	14.06
C6693	NA	449.805	1	5.03525	206.856	0.132167	0	0	0	Infinity	Mazurka_7_CoSa	CAP_7_Control	100	91.6674	10.57
C6694	536.074	519.071	1	5.03525	225.081	0.1442	0	0	0	Infinity	Mazurka_7_CoSa	CAP_7_Control	100 - 7,38	138.597	15.93
C6700	NA	897.209	1	5.03525	286.166	0.132167	0	0	0	Infinity	Mazurka_7_CoSa	CAP_7_Control	100 - 45,6 - 7,84	805.012	3.91
C6701	NA	207.137	1	5.04727	147.915	0.132167	0	0	0	432.554	CAP_14_Control	Mazurka_7_CoSa	100 - 5,17	29.2702	6.41
C6707	NA	382	1	5.04727	187.609	0.264383	0	0	0	80.2621	Mazurka_1_Sa	CAP_14_Control	100 - 8,93 - 0,107	125.669	4.86
C6709	NA	449.444	1	5.04727	206.866	0.2043	0	0	0	Infinity	Mazurka_7_Co	CAP_14_Control	100	164.752	14.16
C6711	NA	449.652	1	5.04727	206.861	0.12015	0	0	0	Infinity	Mazurka_7_CoSa	CAP_7_Control	100	130.15	5.36
C6712	NA	449.723	1	5.04727	206.859	0.156217	0	0	0	Infinity	Mazurka_7_Co	CAP_7_Control	100 - 6,01	309.443	9.18
C6713	NA	450.31	1	5.04727	206.842	0.156217	0	0	0	Infinity	Mazurka_7_CoSa	CAP_7_Control	100 - 1,79	171.899	7.62
C6714	NA	450.529	1	5.04727	206.836	0.0721	0	0	0	Infinity	Mazurka_7_Co	CAP_7_Control	100	23.2485	23.51
C6715	NA	452.115	1	5.04727	206.793	0.24035	0	0	0	Infinity	Mazurka_7_Co	CAP_14_Sa	100 - 2,85	208.447	11
C6718	NA	473.065	1	5.04727	214.158	0.132167	0	0	0	Infinity	Mazurka_7_CoSa	CAP_7_Control	100 - 2,84	52.7346	15.52
C6723	NA	532.103	1	5.04727	237.117	0.1442	0	0	0	Infinity	Mazurka_7_CoSa	CAP_14_Control	100 - 9,55	112.975	14.18
C6724	NA	533.06	1	5.04727	224.74	0.18025	0	0	0	Infinity	Mazurka_1_CoSa	CAP_14_Control	100 - 15 - 0,314	304.422	7.23
C6725	NA	544.054	1	5.04727	245.21	0.444633	0	0	0	44.019	Mazurka_1_CoSa	CAP_14_Control	100 - 27,3 - 3,84	1149.39	8.5
C6726	NA	548.025	1	5.04727	240.904	0.18025	0	0	0	Infinity	Mazurka_1_CoSa	CAP_14_Control	100 - 9,43	113.023	5.17
C6750	NA	585.079	1	5.05927	250.589	0.18025	0	0	0	1857.01	Mazurka_1_Sa	CAP_14_Sa	100 - 10,2 - 4,37 - 0,329	115.013	5.8
C6751	NA	589.052	1	5.05927	242.042	0.156217	0	0	0	2770.82	Mazurka_1_CoSa	CAP_14_Sa	100 - 12,6 - 0,222	119.925	9.45
C6772	NA	447.092	1	5.0713	206.931	0.2163	0	0	0	299.981	Mazurka_1_CoSa	CAP_14_Control	100 - 30,7	157.472	8.93
C6774	NA	542.054	1	5.0713	247.376	0.1442	0	0	0	627.966	Mazurka_1_Sa	CAP_14_Control	100 - 50,9	57.1518	5.1
C7047	NA	697.161	1	5.3116	269.792	0.192267	0	0	0	805.938	CAP_14_Co	CAP_14_Control	100 - 28 - 2,89	229.859	6.56
C7050	NA	855.329	1	5.3116	275.717	0.31245	0	0	0	Infinity	CAP_14_CoSa	CAP_1_Control	100 - 32,7	112.153	19.94
C7087	NA	337.624	1	5.37172	135.741	0.0961167	0	0	0	Infinity	CAP_14_CoSa	Mazurka_7_Control	100 - 0,914	87.3401	18.13
C7098	NA	221.153	1	5.38373	152.33	0.0721167	0	0	0	907.952	CAP_14_CoSa	Mazurka_1_Sa	100 - 5,73	11.3818	12.97
C7106	NA	336.103	1	5.38373	137.442	0.168217	0	0	0	Infinity	CAP_14_CoSa	Mazurka_7_Control	100 - 0,292	64.9371	10.17
C7107	344.101	345.109	1	5.38373	137.181	0.10815	0	0	0	Infinity	CAP_14_CoSa	CAP_1_CoSa	100 - 12,1 - 0,686	52.84	15.67
C7130	NA	337.122	1	5.39573	135.756	0.132183	0	0	0	Infinity	CAP_14_CoSa	Mazurka_1_CoSa	100 - 7,09	312.721	9.64
C714	NA	595.087	1	0.988533	207.389	0.25235	0	0	0	30.359	CAP_7_CoSa	Mazurka_14_Control	100 - 16,1 - 7,04 - 0,101	1097.98	8.76
C7141	NA	689.21	1	5.39573	231.698	0.18025	0	0	0	Infinity	CAP_14_CoSa	Mazurka_7_Control	100 - 28,1 - 9,43 - 0,474	377.449	20.08
C7145	426.189	449.179	1	5.40777	206.874	0.192267	0	0	0	73.2849	Mazurka_14_CoSa	CAP_1_Control	100 - 18,4 - 0,916	136.398	7.29
C7148	NA	247.133	1	5.41978	156.244	0.09615	0	0	0	Infinity	Mazurka_14_CoSa	CAP_1_CoSa	100 - 6,7	6.27358	21.34
C716	NA	633.044	1	0.988533	208.615	0.19225	0	0	0	235.589	CAP_7_CoSa	Mazurka_14_Control	100 - 8,77 - 5,21	114.69	15.51
C7208	NA	408.074	1	5.46783	190.614	0.132183	0	0	0	88.7093	Mazurka_14_Co	CAP_14_Control	100 - 12 - 1,28	38.0565	9.8
C7220	728.456	767.418	1	5.46783	261.923	0.0961333	0	0	0	Infinity	Mazurka_7_Sa	CAP_7_Control	100 - 24,9 - 0,19	31.7409	9.16
C7226	NA	333.094	1	5.47987	183.616	0.18025	0	0	0	Infinity	CAP_1_CoSa	Mazurka_1_Control	100 - 10,6	66.8356	17.83
C7256	NA	819.298	1	5.50388	258.869	0.156233	0	0	0	Infinity	CAP_14_CoSa	Mazurka_7_Control	100 - 20,8	29.409	22.13
C7274	NA	720.289	1	5.53993	243.59	0.0961333	0	0	0	Infinity	CAP_14_CoSa	CAP_1_CoSa	100 - 23,4	77.4252	16.06
C7342	NA	337.2	1	5.60003	174.166	0.16825	0	0	0	117.66	Mazurka_14_CoSa	CAP_14_Control	100 - 11,9	50.1049	5.1
C7369	NA	175.148	1	5.62407	139.739	0.192267	0	0	0	17.3113	Mazurka_14_CoSa	CAP_14_Control	100 - 13,4	391.372	1.44
C7388	NA	419.096	1	5.64808	199.907	0.09615	0	0	0	Infinity	Mazurka_14_Co	CAP_7_Sa	100 - 7,88	9.14649	16.96
C7415	NA	318.138	1	5.68413	146.43	0.156217	0	1.22089e-07	1.30992e-07	5.01377	Mazurka_14_Control	Mazurka_1_CoSa	100 - 17,8	6.69539	3.23
C7478	NA	289.07	1	5.72017	163.271	0.0841167	0	0	0	205.701	Mazurka_14_CoSa	CAP_14_Sa	100 - 8,03	26.6713	9.73
C7493	NA	233.153	1	5.73222	153.431	0.120167	0	0	0	48.7969	Mazurka_14_CoSa	CAP_1_Control	100 - 7,92	7.11608	20
C7498	412.209	435.199	1	5.73222	201.389	0.1442	0	0	0	72.1213	CAP_14_CoSa	Mazurka_1_Sa	100 - 15,4	88.2094	18.42
C7624	414.225	437.214	1	5.81633	201.332	0.10815	0	0	0	27.9183	Mazurka_14_Sa	CAP_1_Control	100 - 13,8 - 1,58	52.5533	5.38
C7627	NA	473.105	1	5.81633	194.589	0.120133	0	0	0	Infinity	Mazurka_7_Co	CAP_7_Control	100 - 8,94	21.8341	32.18
C7661	NA	245.039	1	5.82832	124.292	0.18025	0	0	0	Infinity	Mazurka_7_Co	CAP_7_Control	100 - 1,03	53.4034	17.73
C7670	NA	452.125	1	5.82832	197.05	0.132217	0	0	0	Infinity	Mazurka_7_Co	CAP_7_Control	100 - 5,69	30.9673	20.28
C7695	NA	546.069	1	5.84037	212.377	0.15625	0	0	0	7796.31	Mazurka_14_Co	CAP_7_Control	100 - 16,6 - 2,11	61.5122	19.15
C7734	NA	435.129	1	5.87642	205.302	0.08415	0	0	0	2751.05	Mazurka_7_CoSa	CAP_14_Control	100 - 11,8	26.7278	11.98
C7974	NA	435.128	1	6.0394	207.27	0.0908667	0	0	0	Infinity	Mazurka_7_CoSa	CAP_1_Sa	100 - 18 - 0,392	173.339	12.15
C7989	NA	289.07	1	6.05142	163.271	0.0908667	0	0	0	829.229	Mazurka_14_Co	CAP_7_Sa	100 - 11,8	58.7167	10.06
C7997	NA	354.06	1	6.05142	141.938	0.138967	0	0	0	56.3289	Mazurka_14_Co	CAP_14_Sa	100 - 3,8	101.114	4.73
C8000	NA	419.048	1	6.05142	184.628	0.0721	0	0	0	Infinity	Mazurka_14_Co	Mazurka_7_Sa	100 - 2,02	5.52397	24.86
C8001	NA	419.05	1	6.05142	138.624	0.0721	0	0	0	Infinity	Mazurka_14_Co	CAP_7_CoSa	100 - 6,71	12.8991	27.66
C8010	NA	537.123	1	6.05142	224.643	0.0908667	0	0	0	59.9927	Mazurka_14_CoSa	CAP_14_Control	100 - 22,4 - 3,02	872.402	6.01
C8011	NA	632.069	1	6.05142	239.024	0.114917	0	0	0	Infinity	Mazurka_14_Co	CAP_7_Control	100 - 15 - 3,66	57.1375	11.79
C8012	668.159	691.148	1	6.05142	237.863	0.126933	0	0	0	723.656	Mazurka_14_Co	CAP_7_Sa	100 - 23,4 - 2,24	173.094	5.85
C8013	NA	670.169	1	6.05142	246.648	0.114917	0	0	0	161.921	Mazurka_14_Co	CAP_14_Control	100 - 17 - 0,774	214.267	5.86
C8020	NA	722.079	1	6.05142	245.66	0.114917	0	0	0	Infinity	Mazurka_14_Co	CAP_7_Control	100 - 62,8 - 4,2 - 0,0715	85.2069	18.05
C8023	NA	764.112	1	6.05142	253.386	0.114917	0	0	0	2450.43	Mazurka_14_Co	CAP_7_Sa	100 - 25,9 - 2,58	142.101	12.47
C8032	888.326	889.335	1	6.05142	279.592	0.09615	0	0	0	Infinity	CAP_14_CoSa	CAP_1_CoSa	100 - 27	63.8693	7.53
C8055	NA	133.101	1	6.07545	124.988	0.168267	0	2.1078e-11	2.4563e-11	3.79417	CAP_14_CoSa	Mazurka_14_Sa	100 - 8,35	106.59	1.88
C8063	370.199	393.188	1	6.07545	189.158	0.187033	0	7.77156e-14	9.73667e-14	3.41631	CAP_14_CoSa	Mazurka_14_Control	100 - 14,2 - 2,79 - 0,039	2429.99	0.92
C8064	NA	377.214	1	6.07545	185.87	0.1322	0	0	0	24.0359	Mazurka_7_Control	Mazurka_14_Sa	100 - 13,8 - 0,17	148.527	7.33
C8065	NA	390.18	1	6.07545	151.176	0.10815	0	1.68754e-14	2.16335e-14	21.1615	CAP_14_CoSa	CAP_14_Control	100 - 3,38	54.306	8.85
C8103	NA	395.027	1	6.08745	165.113	0.132167	0	0	0	8.30685	CAP_14_Control	Mazurka_7_Co	100 - 5,57 - 0,0803	30.3023	7.9
C8108	478.111	479.118	1	6.08745	206.078	0.10815	0	0	0	55785.6	Mazurka_14_CoSa	CAP_7_Sa	100 - 16,4 - 0,44	79.0757	19.2
C8131	NA	287.533	1	6.09952	139.034	0.10815	0	0	0	Infinity	Mazurka_1_CoSa	CAP_7_Control	100	16.1409	10.69
C8141	NA	472.13	1	6.09952	170.388	0.0841	0	0	0	Infinity	Mazurka_1_CoSa	CAP_7_Control	100 - 4,27	20.6813	14.07
C8160	347.267	348.274	1	6.1115	184.951	0.337	0	0	0	4.89264	CAP_14_Co	Mazurka_14_Sa	100 - 10,4	299.755	3.06
C8162	NA	535.324	1	6.1115	228.772	0.10815	0	0	0	Infinity	Mazurka_1_CoSa	CAP_7_Control	100 - 7	143.134	14.19
C8164	NA	535.475	1	6.1115	228.768	0.0601	0	0	0	Infinity	Mazurka_14_CoSa	CAP_7_Control	100	19.2257	22.39
C8165	NA	536.112	1	6.1115	228.753	0.22835	0	0	0	53.0443	Mazurka_14_CoSa	CAP_14_Sa	100 - 28,2	1656.97	9.13
C8169	NA	630.054	1	6.1115	245.357	0.10815	0	0	0	Infinity	Mazurka_1_Sa	CAP_7_Control	100 - 21,1	142.175	12.75
C8179	NA	428.669	1	6.12352	155.414	0.0961667	0	0	0	Infinity	CAP_14_CoSa	Mazurka_7_Control	100 - 10,4	8.7912	10.72
C8184	854.322	855.33	1	6.12352	273.511	0.204267	0	0	0	1036.6	CAP_14_CoSa	CAP_7_Co	100 - 37,5 - 5,95	333.45	7.65
C8202	NA	273.07	1	6.14755	156.819	0.192267	0	0	0	924.26	Mazurka_7_CoSa	CAP_14_Sa	100 - 4,49	167.935	15.87
C8335	NA	855.329	1	6.21967	284.618	0.192783	0	0	0	264.535	CAP_14_CoSa	CAP_7_Co	100 - 38,5 - 1,21	291.675	8.7
C8337	NA	610.286	1	6.23167	237.399	0.1322	0	0	0	Infinity	Mazurka_14_Co	CAP_1_Control	100 - 20	55.8427	8.62
C8427	NA	620.102	1	6.3158	180.243	0.240817	0	0	0	742.633	Mazurka_1_Sa	CAP_14_Control	100 - 9,34	121.885	12.89
C8447	NA	289.07	1	6.32833	165.07	0.216783	0	0	0	3732.42	Mazurka_7_Co	CAP_14_Sa	100 - 12,3 - 0,698	778.707	4.81
C8456	NA	463.151	1	6.32833	216.428	0.0606167	0	3.69704e-14	4.68504e-14	1003.23	CAP_14_Co	CAP_14_Control	100 - 9,09	16.5422	14.12
C8464	NA	577.139	1	6.32833	177.339	0.0966333	0	0	0	214.697	Mazurka_7_Control	CAP_14_Sa	100 - 7,77	49.2633	7.22
C8465	NA	577.64	1	6.32833	177.33	0.0966333	0	0	0	Infinity	Mazurka_7_Control	CAP_14_Control	100 - 0,218	23.3058	9.46
C8471	NA	620.603	1	6.32833	180.234	0.2048	0	0	0	401.829	Mazurka_1_CoSa	CAP_14_Control	100 - 0,503	53.7937	13.8
C8473	NA	639.274	1	6.32833	245.164	0.108683	0	6.70234e-08	7.22324e-08	6.87551	CAP_14_CoSa	CAP_14_Control	100 - 32,7 - 1,72	77.3781	4.7
C8480	NA	491.117	1	6.34035	213.688	0.0846333	0	0	0	Infinity	Mazurka_14_CoSa	CAP_7_Control	100 - 7,96	15.5761	18.22
C8484	534.101	557.09	1	6.34035	232.37	0.264867	0	0	0	334.238	Mazurka_1_CoSa	CAP_14_Control	100 - 18,3 - 0,536	816.625	4.96
C8485	NA	535.475	1	6.34035	224.683	0.168767	0	0	0	Infinity	Mazurka_1_CoSa	CAP_7_Control	100 - 0,512	167.606	5.77
C8487	NA	535.703	1	6.34035	224.677	0.120683	0	0	0	Infinity	Mazurka_1_CoSa	CAP_7_Control	100	136.199	7.22
C8488	NA	535.781	1	6.34035	224.675	0.144717	0	0	0	Infinity	Mazurka_1_CoSa	CAP_7_Control	100	296.235	3.98
C8489	NA	535.869	1	6.34035	224.673	0.0966667	0	0	0	Infinity	Mazurka_14_CoSa	CAP_7_Control	100 - 7,43	110.36	7.53
C8490	NA	536.328	1	6.34035	224.662	0.144717	0	0	0	Infinity	Mazurka_1_CoSa	CAP_7_Control	100	307.315	3.95
C8491	NA	536.776	1	6.34035	224.652	0.0966333	0	0	0	Infinity	Mazurka_14_CoSa	CAP_7_Control	100	62.2848	10.24
C8492	NA	537.114	1	6.34035	224.644	0.264883	0	0	0	151.266	Mazurka_1_CoSa	CAP_14_Control	100 - 12,3 - 1,05	2609.56	3.84
C8494	NA	554.082	1	6.34035	174.12	0.156733	0	0	0	Infinity	Mazurka_1_CoSa	CAP_7_Sa	100 - 8,38	192.213	8.36
C8495	NA	554.583	1	6.34035	174.11	0.156733	0	0	0	Infinity	Mazurka_1_CoSa	CAP_7_Control	100 - 0,421	85.4692	6.2
C8498	NA	589.026	1	6.34035	239.948	0.2048	0	0	0	Infinity	Mazurka_1_Sa	CAP_7_Control	100 - 9,7 - 0,467	181.679	5.55
C8506	NA	307.545	1	6.35235	146.79	0.31295	0	0	0	91.4267	Mazurka_1_CoSa	CAP_14_Sa	100 - 3,03	590.424	5.47
C8517	NA	535.39	1	6.35235	224.685	0.156733	0	0	0	Infinity	Mazurka_1_Co	CAP_7_Control	100	117.773	15.88
C8523	591.092	630.053	1	6.35235	241.155	0.336967	0	0	0	116.378	Mazurka_1_Sa	CAP_14_Sa	100 - 22,6 - 5,76 - 0,167 - 0,0155	1579.59	8.94
C8529	NA	533.093	1	6.36438	224.74	0.252833	0	0	0	295.076	Mazurka_1_Sa	CAP_14_Control	100 - 28,7	447.167	4.89
C8581	NA	411.198	1	6.3884	190.522	0.1442	0	0	0	35.9108	Mazurka_7_Co	CAP_14_Control	100 - 6,71	28.461	14.78
C8611	NA	521.129	1	6.41245	222.997	0.10815	0	0	0	Infinity	Mazurka_14_CoSa	CAP_7_Sa	100 - 17,3 - 0,219	69.9196	9.26
C8620	NA	303.086	1	6.43648	169.943	0.300417	0	0	0	Infinity	Mazurka_14_CoSa	CAP_7_CoSa	100 - 13,2 - 0,226	438.315	10.54
C8623	NA	487.121	1	6.43648	198.09	0.120133	0	0	0	Infinity	Mazurka_14_CoSa	CAP_7_Co	100 - 14,7	55.6826	11.81
C866	NA	367.27	1	1.06063	186.192	0.276417	0	0	0	1060.12	CAP_14_CoSa	Mazurka_7_Control	100 - 18,2 - 0,422	1015.72	19.49
C8665	NA	419.097	1	6.47253	201.854	0.108133	0	0	0	Infinity	Mazurka_14_CoSa	CAP_7_Control	100 - 12,4 - 0,0783	40.8447	7.79
C8708	NA	397.222	1	6.5206	198.629	0.108133	0	0	0	Infinity	Mazurka_14_Co	CAP_1_Control	100 - 8,62	15.8578	21.74
C8722	NA	623.161	1	6.53258	245.503	0.120167	0	5.10703e-15	6.70323e-15	142391	Mazurka_1_CoSa	CAP_14_Control	100 - 11,4	13.6107	8.09
C8726	NA	710.342	1	6.53258	247.988	0.168267	0	0	0	Infinity	CAP_14_CoSa	Mazurka_7_Control	100 - 28,5 - 3,91	114.045	8.43
C8740	NA	593.152	1	6.54463	239.856	0.132217	0	0	0	3265.13	Mazurka_14_CoSa	CAP_1_CoSa	100 - 25,2	108.558	5.78
C8774	NA	301.071	1	6.58067	164.587	0.156183	0	0	0	46.3943	Mazurka_14_Co	CAP_14_CoSa	100 - 12,5	134.534	4.25
C8776	462.116	463.124	1	6.58067	212.431	0.228283	0	0	0	3701.95	Mazurka_14_Co	CAP_14_Control	100 - 19,2	1985.26	15.37
C8778	NA	558.07	1	6.58067	249.103	0.1442	0	0	0	Infinity	Mazurka_14_Co	Mazurka_7_Control	100 - 23,6 - 6,36	69.1476	21.8
C8819	NA	379.169	1	6.64073	185.808	0.156233	0	0	0	90.7906	Mazurka_7_Control	Mazurka_14_Sa	100 - 11,2	16.0086	6.71
C8823	NA	469.758	1	6.64073	165.048	0.192233	0	0	0	Infinity	CAP_14_Co	Mazurka_7_Control	100 - 6,94	108.065	8.88
C8836	NA	226.601	1	6.65278	126.721	0.10815	0	0	0	83.7663	CAP_14_CoSa	Mazurka_14_Control	100 - 0,703	9.80638	5.38
C8843	372.215	395.204	1	6.65278	189.096	0.348517	0	0	0	7.03716	CAP_14_CoSa	Mazurka_14_Sa	100 - 17,7 - 3,27 - 0,0217 - 0,00108	4396.26	2.59
C8845	NA	379.23	1	6.65278	185.806	0.192217	0	0	0	34.0243	Mazurka_7_Control	Mazurka_14_Sa	100 - 15,5 - 0,242	164.415	4.41
C8852	NA	418.279	1	6.65278	201.878	0.120183	0	4.9849e-14	6.2939e-14	60.2918	CAP_14_CoSa	Mazurka_14_Control	100 - 9,43	23.9383	7.51
C8857	NA	443.186	1	6.65278	195.365	0.180167	0	0	0	23.1421	Mazurka_7_Control	Mazurka_14_Control	100 - 9,99 - 0,096	64.736	5.6
C8870	744.43	767.419	1	6.65278	268.449	0.180267	0	2.24598e-12	2.68748e-12	167.715	CAP_14_CoSa	Mazurka_14_Control	100 - 35,9 - 9,64 - 1,18	3059.38	7.64
C8879	NA	214.076	1	6.6648	124.101	0.228283	0	0	0	9.97831	CAP_14_CoSa	Mazurka_14_Sa	100 - 6,59	75.589	1.39
C8883	NA	392.195	1	6.6648	151.124	0.120183	0	0	0	141.353	CAP_14_CoSa	Mazurka_14_Sa	100 - 5,94	217.712	6.78
C8887	462.152	485.141	1	6.6648	217.847	0.0961	0	0	0	Infinity	Mazurka_14_CoSa	CAP_7_CoSa	100 - 15,1	49.4703	23.27
C893	NA	657.118	1	1.07267	224.134	0.0961333	0	7.14984e-14	8.97094e-14	Infinity	CAP_14_CoSa	Mazurka_1_Control	100 - 12,6 - 0,584	18.7972	37.19
C8993	NA	275.091	1	6.79698	162.069	0.108133	0	0	0	Infinity	Mazurka_14_Co	CAP_7_Control	100 - 5,6	12.9771	27.5
C9006	NA	439.229	1	6.809	201.276	0.132167	0	0	0	21.2052	CAP_14_Co	Mazurka_1_Co	100 - 7,01	12.1624	4.33
C9173	NA	659.263	1	6.90512	255.38	0.10815	0	0	0	Infinity	CAP_14_CoSa	CAP_7_Control	100 - 10,4	80.3381	15.99
C9187	NA	871.323	1	6.90512	282.114	0.1322	0	0	0	Infinity	CAP_14_CoSa	CAP_7_Control	100 - 33,3 - 1,17	104.74	14.75
C9199	NA	519.197	1	6.91715	160.463	0.09615	0	0	0	Infinity	CAP_14_CoSa	CAP_1_Control	100 - 14,1	32.1671	8.4
C9204	NA	700.271	1	6.91715	239.774	0.1562	0	0	0	Infinity	CAP_14_CoSa	CAP_1_Co	100 - 25,3 - 0,666	128.011	11.56
C9209	NA	772.21	1	6.91715	200.429	0.10815	0	0	0	Infinity	CAP_14_CoSa	Mazurka_7_Control	100 - 12,5	30.6462	14.4
C9217	NA	447.138	1	6.94117	162.008	0.180217	0	0	0	221.971	CAP_14_CoSa	CAP_7_Co	100 - 3,92	95.2895	13.04
C9314	NA	537.118	1	7.06135	208.622	0.0600667	0	0	0	Infinity	Mazurka_14_CoSa	Mazurka_7_Control	100 - 4,76	11.9314	16.29
C9354	654.167	672.208	1	7.10942	236.146	0.168233	0	0	0	74.2848	CAP_14_CoSa	Mazurka_1_Sa	61,3 - 100 - 18,4 - 6,32	139.95	12.41
C9356	NA	723.135	1	7.10942	260.576	0.10815	0	0	0	Infinity	Mazurka_7_CoSa	CAP_14_Sa	100 - 18,7	34.5179	12.61
C9360	NA	346.062	1	7.12142	147.26	0.10815	0	0	0	11.8445	Mazurka_14_Co	CAP_14_Sa	100 - 1,39	34.4823	5.16
C9362	NA	522.131	1	7.12142	222.972	0.120167	0	0	0	48.4225	Mazurka_14_CoSa	CAP_14_Sa	100 - 4,77	33.8263	8.6
C9363	NA	616.075	1	7.12142	235.201	0.0841333	0	0	0	Infinity	Mazurka_14_Co	CAP_7_Control	100 - 13	10.9112	12.13
C9365	652.164	675.154	1	7.12142	238.166	0.132167	0	0	0	82.6958	Mazurka_14_Co	CAP_14_Sa	100 - 18,1 - 0,36	59.2277	12.37
C9368	NA	748.117	1	7.12142	264.442	0.132167	0	0	0	131.71	Mazurka_14_Co	CAP_14_Sa	100 - 18,4 - 0,722	63.0219	13.67
C9394	NA	475.17	1	7.15747	168.513	0.168233	0	0	0	13.942	CAP_1_Co	Mazurka_14_CoSa	100 - 0,398	19.3419	3.88
C9399	NA	839.332	1	7.15747	278.2	0.120167	0	4.6516e-09	5.13714e-09	22.7152	CAP_14_CoSa	CAP_1_Control	100 - 20,7	8.49988	9.06
C9404	NA	814.355	1	7.1695	203.675	0.132167	0	0	0	Infinity	CAP_14_CoSa	Mazurka_7_Control	100 - 74,5 - 2,99	40.4468	43.06
C9515	NA	791.365	1	7.2416	261.501	0.0841333	0	0	0	Infinity	CAP_14_CoSa	Mazurka_7_Control	100 - 22,5	20.5025	12.01
C9598	NA	681.165	1	7.3137	257.082	0.18025	0	1.22125e-15	1.63985e-15	66.1208	CAP_14_Co	CAP_7_Control	100 - 13,3	110.236	17.55
C9733	NA	535.144	1	7.43387	226.729	0.132167	0	0	0	Infinity	CAP_7_Co	CAP_7_Sa	100 - 20,7 - 2,11	372.337	16.35
C9752	NA	303.085	1	7.45788	168.123	0.0788667	0	0	0	Infinity	Mazurka_14_CoSa	Mazurka_7_Control	100 - 4,62	12.9604	11.86
C9754	NA	361.067	1	7.45788	140.066	0.102933	0	0	0	Infinity	Mazurka_14_CoSa	CAP_7_Control	100 - 2,01	20.4555	9.9
C9757	NA	551.139	1	7.45788	230.449	0.150983	0	0	0	Infinity	Mazurka_14_CoSa	CAP_7_Control	100 - 22 - 2,55	284.699	8.15
C9764	NA	778.127	1	7.45788	251.013	0.0909	0	0	0	Infinity	Mazurka_14_CoSa	Mazurka_7_Control	100 - 20,2	28.8397	16.69
C9828	268.568	307.533	1	7.51273	140.011	0.2474	0	0	0	367.759	Mazurka_1_Sa	CAP_14_Sa	100 - 7,61	253.319	6.13
C9835	492.126	475.123	1	7.51273	210.126	0.0909167	0	0	0	Infinity	Mazurka_7_CoSa	CAP_7_Sa	100 - 5,97	24.71	15.98
C9837	NA	520.72	1	7.51273	220.982	0.0909	0	0	0	Infinity	Mazurka_7_CoSa	CAP_7_Control	100	32.2615	22.54
C9838	NA	520.782	1	7.51273	220.98	0.0909	0	0	0	Infinity	Mazurka_7_CoSa	CAP_7_Control	100 - 2,33	40.2001	17.41
C9853	NA	279.033	1	7.52477	144.425	0.18705	0	0	0	533.567	Mazurka_1_CoSa	CAP_14_Sa	100 - 0,531	70.2879	5.02
C9854	NA	287.012	1	7.52477	144.119	0.0788833	0	0	0	Infinity	Mazurka_1_Sa	CAP_14_Sa	100 - 1,78	43.3077	8.55
C9855	NA	299.547	1	7.52477	145.363	0.283433	0	0	0	117.62	Mazurka_1_CoSa	CAP_14_Sa	100 - 3,73	463.633	8.1
C9863	518.106	541.095	1	7.52477	228.633	0.2474	0	0	0	320.334	Mazurka_1_CoSa	CAP_14_Sa	100 - 23,1 - 1,63	957.988	3.34
C9864	NA	519.699	1	7.52477	221.007	0.102933	0	0	0	Infinity	Mazurka_7_CoSa	CAP_7_Control	100	124.338	10.34
C9865	NA	519.775	1	7.52477	221.005	0.138983	0	0	0	Infinity	Mazurka_7_CoSa	CAP_14_Control	100	277.1	8.42
C9866	NA	519.863	1	7.52477	221.003	0.114933	0	0	0	Infinity	Mazurka_7_CoSa	CAP_7_Control	100 - 8,72 - 0,426	110.745	7.71
C9867	NA	520.33	1	7.52477	220.991	0.163017	0	0	0	Infinity	Mazurka_7_CoSa	CAP_14_Control	100 - 9,42	326.783	5.87
C9868	NA	521.119	1	7.52477	220.972	0.223367	0	0	0	143.08	Mazurka_7_CoSa	CAP_14_Sa	100 - 11,1 - 0,736	2065.84	12.35
C9869	NA	538.087	1	7.52477	174.434	0.151	0	0	0	Infinity	Mazurka_1_CoSa	CAP_14_Control	100 - 8,86	115.44	5.98
C9878	NA	573.032	1	7.52477	234.069	0.199067	0	0	0	Infinity	Mazurka_1_Sa	CAP_14_Sa	100 - 17,1 - 1,98	275.535	3.72
C9880	NA	598.087	1	7.52477	241.841	0.18705	0	0	0	Infinity	Mazurka_1_CoSa	CAP_14_Sa	100 - 17,4 - 0,147	157.648	4.8
C9881	NA	614.058	1	7.52477	237.318	0.271433	0	0	0	289.969	Mazurka_1_Sa	CAP_14_Sa	100 - 26,4 - 8,75 - 0,466 - 0,0652	1357.25	7.24
C9882	NA	618.032	1	7.52477	226.938	0.163	0	0	0	Infinity	Mazurka_1_Sa	CAP_14_Control	100 - 12,1	112.019	3.37
C9889	NA	519.391	1	7.53677	221.014	0.12695	0	0	0	Infinity	Mazurka_1_Co	CAP_14_Control	100	80.9729	13.16
C9890	NA	519.474	1	7.53677	221.012	0.150983	0	0	0	Infinity	Mazurka_1_CoSa	CAP_14_Control	100	133.93	7.97
C9899	NA	201.004	1	7.5488	148.297	0.114933	0	0	0	Infinity	Mazurka_1_CoSa	CAP_14_Sa	100 - 0,755	13.786	10.1
C9909	NA	619.112	1	7.56082	185.839	0.0841333	0	0	0	Infinity	Mazurka_14_Co	CAP_7_Control	100 - 5,6	24.6745	18.13
C9922	NA	397.183	1	7.57283	190.939	0.20455	0	0	0	28.3901	CAP_14_CoSa	Mazurka_1_Sa	100 - 12,8 - 0,0557	189.168	6.64
C9923	NA	413.158	1	7.57283	190.466	0.15645	0	8.88178e-16	1.2002e-15	81.4861	CAP_14_CoSa	Mazurka_1_Sa	100 - 7,25	26.9299	9.61
C9967	NA	441.246	1	7.60888	199.278	0.132417	0	0	0	3919.61	Mazurka_14_CoSa	CAP_1_Sa	100 - 17,6 - 3,67	71.4489	11.03

## Sheet: Met_List_DIABLO_negative_Mode
Compound	Neutral mass (Da)	m/z	Charge	Retention_time_(min)	CCS (angstrom^2)	Chromatographic peak width (min)	Identifications	Anova (p)	q Value	Max Fold Change	Highest Mean	Lowest Mean	Isotope Distribution	Maximum Abundance	Minimum CV%
N158	NA	259.021	1	0.78505	146.124	0.0721167	0	0	0	10.8883	CAP_1_Co	CAP_14_Sa	100 - 1,25	183.889	6.28
N165	NA	338.815	1	0.78505	152.071	0.0721167	0	4.44089e-16	6.23163e-16	552.9	Mazurka_1_CoSa	Mazurka_1_Control	100 - 6,09	59.4204	5.11
N199	NA	451.016	1	0.809083	181.021	0.120167	0	0	0	Infinity	Mazurka_14_Sa	Mazurka_7_Control	100 - 4,24	157.404	9.19
N200	NA	453.013	1	0.809083	180.98	0.10815	0	0	0	Infinity	Mazurka_14_Sa	CAP_7_Control	100 - 2,18	118.845	7.65
N214	NA	551.967	1	0.8211	190.047	0.0840833	0	0	0	Infinity	Mazurka_14_Sa	Mazurka_7_Control	100 - 2,21	46.3318	18.09
N229	NA	404.687	1	0.8331	174.865	0.0601167	0	0	0	64.4561	CAP_1_Co	CAP_14_Sa	100	80.4589	6.14
N438	NA	380.083	1	0.9653	175.465	0.10815	0	0	0	Infinity	Mazurka_14_Sa	Mazurka_1_Control	100 - 5,61	61.6594	9.98
N668	538.217	537.209	1	1.1816	229.996	0.168233	0	0	0	19.4501	CAP_14_Co	Mazurka_14_Control	100 - 13 - 0,458	183.518	8.05
N676	NA	249.582	1	1.1936	169.167	0.20425	0	0	0	9.58217	CAP_14_Co	Mazurka_14_Control	100	337.554	5.93
N683	NA	497.236	1	1.1936	230.815	0.1442	0	0	0	16.8383	CAP_14_Co	Mazurka_14_Control	100 - 10,7	107.295	12.46
N685	NA	499.462	1	1.1936	226.866	0.18025	0	0	0	42.6028	CAP_14_Co	Mazurka_14_Control	100 - 5,55	261.909	3.98
N687	NA	591.238	1	1.1936	230.957	0.336483	0	0	0	5.26024	CAP-7_Co	CAP_14_Sa	100 - 19,1 - 0,85	1056.31	5.31
N693	NA	249.271	1	1.20563	169.182	0.204283	0	0	0	7.44002	CAP-7_CoSa	Mazurka_14_Control	100 - 3,94	1088.99	4.17
N696	NA	251.129	1	1.20563	169.096	0.288383	0	0	0	5.5568	CAP_14_Co	Mazurka_14_Control	100 - 2,77	730.075	6.24
N704	NA	501.26	1	1.20563	226.828	0.228333	0	0	0	16.7686	CAP_14_Co	Mazurka_14_Control	100 - 5,81	947.24	7.85
N707	NA	247.107	1	1.21765	160.425	0.192267	0	0	0	4.78122	CAP-7_CoSa	Mazurka_14_Sa	100 - 29,2	127.598	8.77
N710	NA	423.137	1	1.21765	192.573	0.168217	0	0	0	76.3043	CAP-7_Co	CAP_14_Sa	100 - 4,02	96.274	15.53
N711	NA	441.185	1	1.21765	207.078	0.300433	0	0	0	10.808	CAP_14_Co	CAP_14_Sa	100 - 10	630.733	8.78
N712	NA	499.289	1	1.21765	226.869	0.240333	0	0	0	8.17711	CAP_14_Co	Mazurka_14_Control	100 - 34,6 - 4,18	1561.75	6.83
N808	NA	440.079	1	1.3498	181.251	0.319217	0	0	0	23.8186	CAP_1_Co	CAP_14_Control	100 - 21,9	141.672	7.84
N824	NA	377.084	1	1.36185	175.542	0.2163	0	0	0	11.0183	CAP_14_CoSa	Mazurka_14_Control	100 - 6,91	464.943	3.12
N831	458.145	503.139	1	1.36185	228.736	0.0721	0	0	0	7.18357	Mazurka_7_CoSa	CAP_1_Sa	100 - 16 - 1,02	111.11	1.15
N861	NA	154.998	1	1.38587	120.108	0.1442	0	1.11022e-16	1.59621e-16	7.87353	CAP_14_Co	Mazurka_7_Control	100 - 1,78	47.3741	0.65
N904	NA	299.15	1	1.43395	168.962	0.102917	0	0	0	Infinity	Mazurka_14_CoSa	CAP_7_Control	100 - 9,02	52.2555	3.95
N913	NA	437.397	1	1.43395	203.4	0.0841	0	0	0	Infinity	Mazurka_14_Co	CAP_7_Control	100	39.0166	6.27
N938	NA	535.172	1	1.44595	216.511	0.163017	0	0	0	738.101	Mazurka_1_CoSa	CAP_1_CoSa	100 - 26,8 - 7,46 - 1,12	400.684	3.72
N949	NA	875.408	1	1.44595	295.973	0.0721	0	0	0	Infinity	Mazurka_14_Co	CAP_7_Control	100 - 36,6 - 1,17	89.3132	10.31
N991	NA	505.11	1	1.49402	207.594	0.0909167	0	0	0	175.82	CAP_14_Co	Mazurka_1_Sa	100 - 9,55	47.788	11.41
N1078	NA	404.093	1	1.58493	183.88	0.168233	0	0	0	4.06631	CAP-7_Co	Mazurka_7_Control	100 - 17,3 - 8,22	506.581	4.8
N1102	NA	533.15	1	1.59695	224.244	0.0961167	0	0	0	14.2788	CAP-7_Co	CAP_14_Sa	100 - 10,8	122.883	6.49
N1108	NA	133.013	1	1.60893	212.914	0.132217	0	0	0	22.3751	CAP_1_Co	Mazurka_14_Control	100 - 0,686	23.4321	14.92
N1133	252.073	287.044	1	1.633	157.099	0.2163	0	0	0	8.0876	Mazurka_14_Sa	CAP_7_Control	100 - 8,51 - 0,312	123.392	3.98
N1171	NA	116.05	1	1.645	120.432	0.1442	0	0	0	111.631	Mazurka_14_Sa	CAP_7_Control	100 - 3,52	105.154	5.11
N1174	NA	203.215	1	1.645	148.735	0.108183	0	0	0	Infinity	Mazurka_14_Sa	CAP_7_Control	100	54.0488	5.31
N1179	NA	329.159	1	1.645	180.52	0.0720667	0	0	0	Infinity	Mazurka_14_Co	CAP-7_Co	100 - 3,04	18.6221	11.37
N1186	NA	437.267	1	1.645	199.66	0.0720667	0	0	0	Infinity	Mazurka_14_Co	CAP_7_Control	100 - 11,4	29.0339	12.91
N1187	NA	437.397	1	1.645	201.526	0.0600167	0	0	0	Infinity	Mazurka_14_Co	CAP_7_Control	100	22.9435	16.62
N1189	NA	445.158	1	1.645	193.915	0.0601167	0	0	0	Infinity	Mazurka_14_Sa	CAP_14_Control	100 - 3,82	34.9303	13.01
N1190	446.134	445.127	1	1.645	192.073	0.156233	0	0	0	41.3041	Mazurka_14_Sa	CAP-7_Co	100 - 24,3 - 11 - 0,488	639.087	5.33
N1192	NA	463.109	1	1.645	193.529	0.10815	0	5.44009e-15	7.31265e-15	28.0205	CAP_14_CoSa	CAP-7_Co	100 - 10,6	33.1339	16.36
N1197	NA	507.098	1	1.645	200.061	0.08415	0	0	0	169.861	CAP_14_CoSa	Mazurka_1_Co	100 - 13,8 - 0,486	73.6631	14.46
N1212	NA	629.262	1	1.645	246.094	0.0840833	0	0	0	Infinity	Mazurka_14_Co	CAP_7_Control	100 - 11,5	40.3931	18.86
N1220	NA	765.282	1	1.645	264.19	0.0961667	0	0	0	Infinity	Mazurka_14_Co	CAP_7_Control	100 - 24,6 - 3,9	107.385	8.84
N1226	NA	203.082	1	1.65702	148.743	0.204283	0	0	0	25.881	Mazurka_14_Sa	CAP_7_Control	100 - 9,25 - 0,533	2699.68	2.85
N1229	NA	241.036	1	1.65702	148.566	0.168217	0	0	0	83.8524	Mazurka_14_Sa	CAP_7_Control	100 - 0,84	30.1766	10.78
N1237	NA	331.03	1	1.65702	167.929	0.132167	0	0	0	174.289	Mazurka_7_Sa	CAP-7_Co	100 - 0,946	27.4049	7.58
N1241	NA	407.171	1	1.65702	191.116	0.0961667	0	0	0	60.2348	Mazurka_14_Sa	Mazurka_7_Control	100 - 26,8 - 2,83	363.564	6.8
N1244	NA	483.208	1	1.65702	209.929	0.1442	0	0	0	Infinity	Mazurka_1_CoSa	CAP_7_Sa	100 - 19 - 0,893	157.809	6.97
N1246	NA	527.198	1	1.65702	220.499	0.180233	0	0	0	570.57	Mazurka_1_CoSa	CAP-7_Co	100 - 24,2 - 3,62 - 0,845	445.875	7
N1479	NA	465.103	1	1.86132	189.813	0.0721	0	0	0	Infinity	Mazurka_14_CoSa	CAP_1_Control	100 - 12,8	24.5449	15.65
N1726	NA	757.178	1	2.02955	260.237	0.0841167	0	0	0	Infinity	Mazurka_14_Co	CAP_7_Control	100 - 9,76	31.4219	22.19
N1731	372.14	417.139	1	2.04157	203.891	0.1442	0	0	0	3.35473	CAP_14_Co	Mazurka_1_Sa	100 - 21 - 4,15 - 0,034	478.835	3.65
N1771	NA	263.031	1	2.07762	151.086	0.08415	0	0	0	Infinity	CAP_14_Co	Mazurka_14_CoSa	100 - 2,35	29.0865	11.59
N1775	NA	323.051	1	2.07762	161.146	0.0721	0	0	0	Infinity	CAP-7_Co	Mazurka_7_Control	100 - 1,39	20.8126	28.75
N1786	NA	288.07	1	2.08962	162.294	0.0961333	0	0	0	145.392	CAP-7_Co	Mazurka_14_Sa	63,9 - 100 - 1,58	23.1112	5.5
N1808	NA	325.118	1	2.11367	164.584	0.132183	0	1.249e-13	1.59045e-13	3.42196	CAP-7_Co	CAP_14_Sa	100 - 18,2	85.3979	7.48
N1818	326.099	325.091	1	2.12565	162.831	0.264367	0	0	0	5.84891	CAP_1_Co	CAP_14_Sa	100 - 11,8 - 2,19	2143.87	4.41
N1823	NA	409.053	1	2.12565	181.949	0.108133	0	0	0	4.94829	Mazurka_14_CoSa	CAP_14_Sa	100 - 15,2 - 3,89	53.2873	6.06
N1845	NA	651.19	1	2.12565	226.101	0.09615	0	0	0	5.08035	CAP-7_Co	Mazurka_1_Sa	100 - 37,1 - 30,6 - 3,67	273.424	4.62
N1854	NA	119.05	1	2.1377	121.735	0.396533	0	0	0	29.4955	CAP_1_CoSa	Mazurka_14_Sa	100 - 5,21	648.911	4.22
N1878	606.233	651.236	1	2.1377	233.886	0.0720833	0	1.22125e-15	1.6834e-15	7.37694	CAP-7_Co	Mazurka_1_CoSa	100 - 21,2	29.0129	10.38
N1987	NA	491.138	1	2.22182	166.067	0.0601167	0	0	0	Infinity	Mazurka_14_Sa	CAP_7_Control	100 - 3,56	4.21803	14.49
N2080	NA	528.098	1	2.2819	209.042	0.25235	0	0	0	173.301	Mazurka_14_CoSa	Mazurka_1_Control	100 - 25,6 - 0,999	251.767	11.72
N2086	NA	595.165	1	2.2819	238.741	0.18025	0	0	0	4.80934	Mazurka_1_Co	CAP_14_Sa	100 - 27,2	1990.61	5.46
N2087	NA	595.391	1	2.2819	238.737	0.08415	0	0	0	Infinity	Mazurka_7_Co	CAP_7_Control	100 - 16,1	38.2871	8.61
N2091	NA	311.112	1	2.29392	163.266	0.180267	0	5.77316e-14	7.44464e-14	8.14291	CAP_14_Co	CAP_14_Sa	100 - 7,37 - 0,191	151.964	3.98
N2095	NA	515.056	1	2.29392	198.053	0.0721167	0	0	0	Infinity	Mazurka_14_CoSa	CAP_7_Control	100 - 4,62	14.3394	12.23
N2106	NA	357.061	1	2.3059	176.079	0.0721167	0	0	0	Infinity	Mazurka_14_CoSa	CAP_7_Control	100 - 4,2	21.303	15.39
N2109	NA	477.102	1	2.3059	196.936	0.216283	0	0	0	4599.04	Mazurka_14_CoSa	CAP_1_Co	100 - 22 - 3,51 - 0,0631	879.291	3.88
N2141	NA	219.065	1	2.35398	149.602	0.0721	0	0	0	24.5689	CAP_14_CoSa	Mazurka_14_Sa	100 - 17	11.0241	12.17
N2194	NA	259.094	1	2.41405	154.688	0.0720833	0	0	0	Infinity	CAP_14_CoSa	Mazurka_7_Control	100 - 15,4	11.0759	14.85
N2201	NA	477.231	1	2.41405	210.055	0.12015	0	0	0	27.3755	Mazurka_14_CoSa	CAP_1_CoSa	100 - 9,92	40.5372	1.27
N2208	NA	215.082	1	2.4261	151.533	0.204267	0	0	0	184.88	CAP_14_CoSa	Mazurka_14_Control	100 - 7,88	118.806	8.09
N2215	NA	325.107	1	2.4261	178.84	0.0601167	0	0	0	62.3849	CAP_1_Co	Mazurka_14_Sa	100 - 2,93	62.681	13.86
N2238	NA	387.114	1	2.43812	184.304	0.46865	0	0	0	2.44686	Mazurka_1_CoSa	CAP_14_Control	100 - 12,7 - 0,207	1027.6	2.12
N2266	NA	361.149	1	2.47417	183.188	0.240367	0	1.17573e-13	1.49862e-13	1.78736	CAP_14_Control	CAP_14_CoSa	100 - 11,4	167.442	1.6
N2273	NA	289.166	1	2.48617	180.112	0.18025	0	0	0	993.146	Mazurka_1_CoSa	CAP_1_CoSa	100 - 19,9 - 0,53	360.677	2.99
N2295	610.152	609.144	1	2.49818	244.444	0.144217	0	0	0	59.6713	Mazurka_14_CoSa	CAP_14_Control	100 - 27,2	261.936	4.83
N2296	NA	672.139	1	2.49818	243.42	0.13215	0	0	0	281.235	Mazurka_14_CoSa	CAP_14_Control	100 - 17,6	52.6588	11.27
N2430	NA	397.116	1	2.63038	193.214	0.10815	0	0	0	6.38966	CAP_14_Control	Mazurka_7_CoSa	100 - 12,3 - 3,48	92.9535	3.33
N2547	NA	388.117	1	2.70248	175.263	0.1442	0	7.59393e-14	9.74529e-14	2.81192	CAP_1_Co	CAP_1_Control	100 - 3,39	23.1813	4.7
N2555	NA	341.105	1	2.71448	171.177	0.16825	0	0	0	2.41913	CAP_1_Co	Mazurka_14_Control	100 - 4,95 - 0,0889	204.507	1.15
N2591	566.162	565.155	1	2.73853	233.379	0.444617	0	0	0	5.79158	Mazurka_14_CoSa	CAP_14_Sa	100 - 29,9 - 4,61 - 0,021	2010.08	5.01
N2609	NA	450.124	1	2.75053	201.235	0.0841	0	2.42549e-10	2.75691e-10	8.69111	CAP_14_CoSa	CAP_1_Control	100 - 13,7	5.97141	8.91
N2630	NA	448.181	1	2.77458	206.915	0.1562	0	0	0	6.75638	Mazurka_14_Sa	CAP_1_Co	100 - 29,5	554.411	3.76
N2636	NA	515.151	1	2.77458	218.813	0.09615	0	0	0	10.8889	Mazurka_14_Sa	CAP_1_Co	100 - 9,88 - 1,61	41.2002	2.25
N2665	378.173	423.176	1	2.81063	196.271	0.0841333	0	0	0	3.62795	Mazurka_14_Sa	CAP_1_Co	100 - 16 - 13 - 1,13 - 0,0454	144.601	2.76
N2728	NA	521.176	1	2.87072	222.545	0.16825	0	0	0	8.41328	CAP_14_CoSa	Mazurka_1_Control	100 - 19,8 - 2,56	119.806	6.44
N2744	NA	596.26	1	2.89473	234.785	0.10815	0	0	0	44.2411	CAP_14_Control	Mazurka_1_Control	100 - 12,7	16.7776	6.89
N2786	NA	161.023	1	2.9428	126.193	0.0841167	0	0	0	Infinity	CAP_1_CoSa	Mazurka_1_Control	100 - 2,36	4.92018	18.52
N2848	NA	337.1	1	2.97885	176.661	0.06695	0	0	0	24.5034	CAP-7_CoSa	Mazurka_14_Sa	100 - 7,39	34.15	4.36
N2854	NA	418.169	1	2.97885	194.538	0.091	0	0	0	166.386	CAP_14_CoSa	CAP_1_Co	100 - 15,3	25.2512	9.55
N2915	NA	433.206	1	3.02178	199.755	0.391383	0	0	0	4.74963	Mazurka_14_Sa	CAP-7_CoSa	100 - 18,7	10482.6	1.44
N2954	NA	448.181	1	3.05783	201.279	0.187633	0	0	0	3.42372	CAP_14_Control	Mazurka_1_CoSa	100 - 26,4	2055.75	3.92
N2973	NA	667.33	1	3.06983	257.524	0.10815	0	0	0	24.0908	Mazurka_14_CoSa	CAP_1_Co	100 - 29,6 - 9,9 - 0,492	235.775	4.23
N2983	NA	329.086	1	3.09388	175.112	0.10865	0	0	0	109.514	Mazurka_14_CoSa	CAP_14_Sa	100 - 5,52	40.3219	7.18
N2992	NA	611.156	1	3.10588	226.731	0.0841167	0	0	0	143.383	Mazurka_7_Co	CAP_14_Sa	100 - 9,4	40.345	5.91
N3004	NA	593.147	1	3.1179	244.726	0.0726	0	0	0	9.56476	Mazurka_14_Sa	CAP_7_Sa	100 - 8,25	21.5011	10.43
N3036	NA	609.144	1	3.12993	258.51	0.120683	0	0	0	2789.78	CAP-7_Co	Mazurka_14_Control	100 - 27,2	168.523	5.5
N3037	NA	609.179	1	3.12993	254.463	0.0726333	0	0	0	Infinity	CAP-7_Co	Mazurka_7_Control	100 - 15,2	14.1317	18.46
N3055	NA	521.219	1	3.14195	214.867	0.108633	0	7.62442e-10	8.5425e-10	8.27585	CAP_14_Control	Mazurka_1_CoSa	100 - 12,3 - 0,57	51.9859	7.96
N3206	350.157	385.111	1	3.29868	199.109	0.1442	0	6.52034e-13	8.07688e-13	3.09002	Mazurka_14_CoSa	CAP_1_Control	100 - 5,67	64.5838	4.05
N3278	NA	465.101	1	3.37078	189.813	0.0601167	0	0	0	Infinity	Mazurka_7_Co	Mazurka_1_Control	100 - 7,45	9.32706	20.62
N3283	NA	536.146	1	3.37078	226.124	0.0840833	0	1.90736e-13	2.41017e-13	29.971	Mazurka_14_CoSa	Mazurka_14_Control	100 - 6,16	1.85289	19.11
N3336	328.15	327.143	1	3.43087	171.597	0.1442	0	6.52922e-13	8.08702e-13	4.51708	Mazurka_14_Co	CAP_14_Sa	100 - 7,66	32.9739	4.94
N3366	710.333	709.326	1	3.44288	256.876	0.156217	0	0	0	Infinity	CAP_14_CoSa	Mazurka_7_CoSa	100 - 33,8 - 5,28 - 0,188	402.61	9.21
N3370	NA	823.313	1	3.44288	275.725	0.0721	0	0	0	Infinity	CAP_14_CoSa	Mazurka_7_Control	100 - 27,6	23.6965	23.11
N3377	NA	755.377	1	3.45488	262.292	0.0721	0	0	0	Infinity	CAP_14_CoSa	Mazurka_7_Control	100 - 26,2	26.9687	25.71
N3378	NA	799.318	1	3.45488	269.863	0.0721167	0	0	0	Infinity	CAP_14_CoSa	Mazurka_7_Control	100 - 20,3	13.3532	24.95
N3402	814.288	859.282	1	3.47893	275.265	0.0961	0	0	0	14.1726	Mazurka_14_Control	Mazurka_1_CoSa	100 - 27,2 - 0,588	64.7302	5.97
N3547	NA	839.157	1	3.59908	259.164	0.0600833	0	0	0	Infinity	CAP_14_Co	Mazurka_7_Control	100 - 17,5	11.8281	22.84
N3558	612.165	611.158	1	3.61112	219.023	0.144183	0	0	0	591.734	Mazurka_14_CoSa	CAP_14_Sa	100 - 23 - 1,57	122.427	7.12
N3564	NA	809.17	1	3.61112	267.684	0.0721	0	0	0	Infinity	CAP_14_Co	Mazurka_7_Control	100 - 18,2	26.2615	20.44
N3671	NA	433.112	1	3.70723	203.501	0.10815	0	0	0	24.9643	CAP-7_Co	CAP_14_Sa	100 - 13 - 0,315	43.5842	5.56
N3703	NA	466.103	1	3.74328	189.793	0.0841167	0	0	0	Infinity	Mazurka_14_CoSa	CAP-7_Co	100 - 4,17	6.98195	11.63
N3794	NA	465.102	1	3.83943	191.647	0.10815	0	0	0	3176.22	Mazurka_14_CoSa	CAP_1_CoSa	100 - 15 - 0,478	46.6413	11.04
N3868	NA	433.112	1	3.91153	203.501	0.10815	0	0	0	40.5798	Mazurka_14_Co	CAP_14_Sa	100 - 15,2	44.9235	6.85
N3881	NA	609.144	1	3.91153	240.476	0.16825	0	0	0	330.614	Mazurka_14_CoSa	CAP_14_Sa	100 - 23,6 - 4,77	83.1871	9.33
N3921	NA	665.168	1	3.93555	251.512	0.108167	0	0	0	Infinity	CAP-7_CoSa	Mazurka_1_Control	100 - 15,7	34.8751	18.05
N3929	NA	857.192	1	3.94758	260.969	0.0600667	0	0	0	Infinity	Mazurka_14_Co	CAP_7_Control	100 - 19	10.4485	14.42
N3946	NA	611.159	1	3.9716	217.111	0.1322	0	0	0	496.757	Mazurka_14_CoSa	CAP_14_Sa	100 - 29,6 - 4,81	136.621	4.85
N4022	NA	319.081	1	4.0317	179.038	0.168217	0	0	0	130.548	CAP_1_CoSa	Mazurka_14_Control	100 - 16 - 1,4	690.48	5.41
N4042	NA	263.019	1	4.05573	132.633	0.168217	0	0	0	Infinity	CAP-7_Co	CAP_14_Control	100 - 1,47	17.533	19.91
N4048	NA	527.08	1	4.05573	207.175	0.156217	0	0	0	26.2406	CAP-7_Co	CAP_14_Control	100 - 19,9	53.4792	5.97
N4059	NA	527.048	1	4.06775	205.296	0.3004	0	0	0	43.451	CAP-7_Co	CAP_14_Control	100 - 22,7 - 8,06 - 0,613 - 0,00413	860.69	1.5
N4068	NA	479.118	1	4.07975	206.237	0.1442	0	0	0	63.9433	Mazurka_14_CoSa	CAP_14_Control	100 - 21,8 - 1,47	82.0043	7.82
N4111	NA	379.123	1	4.13985	182.696	0.0721	0	0	0	71.3341	CAP_14_CoSa	Mazurka_7_CoSa	100 - 3,57	14.834	9.11
N4126	NA	798.24	1	4.13985	257.661	0.0841167	0	0	0	59.2941	CAP-7_Co	Mazurka_14_Control	100 - 26,8 - 3,74	17.2914	5.32
N4128	NA	848.236	1	4.13985	267.185	0.09615	0	0	0	Infinity	CAP_14_CoSa	Mazurka_7_Control	100 - 98,1 - 8,94	61.3589	13.91
N4129	NA	879.283	1	4.13985	272.958	0.168217	0	0	0	Infinity	CAP_14_CoSa	Mazurka_7_Control	100 - 45,3 - 7,98	73.6471	9.01
N4134	NA	406.061	1	4.15185	185.651	0.10815	0	0	0	53.2176	Mazurka_14_Co	CAP_14_Control	100 - 10,9	38.6714	8.62
N4137	NA	547.274	1	4.15185	227.854	0.0961167	0	0	0	Infinity	CAP_14_CoSa	Mazurka_7_Control	100 - 7,67	22.1744	24.93
N4141	NA	611.226	1	4.15185	228.672	0.09615	0	0	0	10.1428	CAP_14_CoSa	CAP_1_Co	100 - 9,03	15.1034	5.19
N4147	NA	796.383	1	4.15185	259.708	0.0601	0	0	0	Infinity	CAP_14_CoSa	Mazurka_7_Control	96,5 - 100 - 11,4 - 1,44	95.1102	10.15
N4149	NA	863.312	1	4.15185	271.097	0.1562	0	0	0	Infinity	CAP_14_CoSa	Mazurka_7_Control	100 - 37,8 - 6,57	225.934	2.32
N4159	NA	589.323	1	4.16387	238.844	0.120183	0	0	0	Infinity	CAP_14_CoSa	Mazurka_7_Control	100 - 40,1 - 2,53	90.9494	13.69
N4160	NA	796.372	1	4.16387	265.809	0.120167	0	0	0	Infinity	CAP_14_CoSa	Mazurka_7_Control	100 - 24,9	148.828	7.08
N4189	NA	433.113	1	4.19992	201.626	0.10815	0	0	0	36.1992	Mazurka_14_Co	CAP_14_Sa	100 - 11,3	27.7439	6.83
N4314	NA	435.185	1	4.30807	201.577	0.1562	0	5.42666e-12	6.48781e-12	2.21936	Mazurka_1_Sa	Mazurka_14_Co	100 - 11 - 4,19	50.5272	3.55
N4346	NA	773.244	1	4.3201	260.016	0.3725	0	4.59632e-14	5.94872e-14	7.59071	CAP_14_Control	Mazurka_1_Sa	100 - 16,5 - 0,44	103.109	5.73
N4348	NA	197.081	1	4.3321	177.566	0.1322	0	0	0	4.52178	Mazurka_7_CoSa	CAP_14_Control	100 - 6,82	26.2981	3.03
N4386	NA	548.307	1	4.34412	225.892	0.0600667	0	0	0	Infinity	CAP_14_CoSa	Mazurka_7_Control	100 - 5,2	33.7125	18.84
N4396	NA	615.259	1	4.35615	236.427	0.0841333	0	0	0	Infinity	CAP_14_CoSa	Mazurka_7_Control	100 - 20,1	46.7361	12.87
N4457	NA	695.143	1	4.41625	253.057	0.192283	0	0	0	797.285	CAP_14_Co	CAP_14_Control	100 - 31,1 - 6,64	216.07	7.41
N4458	NA	695.185	1	4.41625	251.049	0.0600833	0	0	0	336.379	CAP_14_Co	CAP_14_Control	100 - 12	16.0553	8.67
N4500	NA	529.063	1	4.44025	195.949	0.09615	0	0	0	Infinity	Mazurka_14_CoSa	CAP_7_Control	100 - 10,9	21.0102	7.78
N4503	582.156	581.149	1	4.44025	217.604	0.175017	0	0	0	75.7029	Mazurka_14_CoSa	CAP_14_Control	100 - 23,8 - 0,87 - 0,625 - 1,24 - 0,142 - 0,0161	2780.67	3
N4506	NA	644.144	1	4.44025	233.997	0.126917	0	0	0	211.034	Mazurka_14_CoSa	CAP_14_Control	100 - 25 - 3,1 - 0,0395	194.664	4.05
N4507	NA	649.135	1	4.44025	224.2	0.114917	0	0	0	Infinity	Mazurka_14_CoSa	CAP_1_Control	100 - 17	44.4356	5.65
N4508	NA	679.115	1	4.44025	235.424	0.09615	0	0	0	Infinity	Mazurka_14_CoSa	CAP_1_CoSa	100 - 16,4	20.4876	11.19
N4536	NA	548.022	1	4.4643	199.321	0.0909	0	0	0	Infinity	Mazurka_7_CoSa	CAP_7_Control	100 - 59,7 - 1,65	35.819	18.97
N4543	NA	287.055	1	4.4763	164.088	0.187	0	0	0	Infinity	Mazurka_14_CoSa	CAP_7_Control	100 - 15,9 - 0,257	171.518	11.32
N4549	NA	449.144	1	4.4763	186.495	0.12695	0	0	0	44.4694	Mazurka_14_CoSa	CAP_14_Control	100 - 51,7 - 2,13	147.411	9.62
N4550	NA	449.305	1	4.4763	188.315	0.114933	0	0	0	Infinity	Mazurka_14_CoSa	Mazurka_7_Control	100 - 3,21	76.1015	6.03
N4552	NA	449.723	1	4.4763	188.306	0.06685	0	0	0	Infinity	Mazurka_14_CoSa	Mazurka_7_Control	100	16.796	40.88
N4553	450.114	449.107	1	4.4763	188.319	0.19905	0	0	0	1586.02	Mazurka_14_CoSa	CAP_7_Control	100 - 19,8 - 0,849 - 0,078	4454.12	3.18
N4554	NA	451.113	1	4.4763	188.277	0.22305	0	0	0	99.4452	Mazurka_14_CoSa	CAP_1_Control	100 - 9,47	183.114	9.33
N4556	NA	517.094	1	4.4763	203.606	0.162983	0	0	0	Infinity	Mazurka_7_CoSa	CAP_7_Control	100 - 17,3 - 0,9	98.1236	4.26
N4557	NA	547.076	1	4.4763	210.587	0.12695	0	0	0	Infinity	Mazurka_7_CoSa	CAP_1_Control	100 - 15,3	55.6469	19.71
N4558	NA	567.038	1	4.4763	215.936	0.0788833	0	0	0	Infinity	Mazurka_7_CoSa	CAP_7_Control	100 - 15	15.7281	26.37
N4563	NA	355.104	1	4.48832	185.183	0.102933	0	0	0	4.9343	Mazurka_1_CoSa	CAP_14_Sa	100 - 2,6	19.0024	3.82
N4568	NA	512.103	1	4.48832	209.346	0.19905	0	0	0	37313.2	Mazurka_14_CoSa	CAP_7_Control	100 - 25,7 - 3,99	546.422	5.92
N4569	NA	533.067	1	4.48832	208.95	0.0788667	0	0	0	Infinity	Mazurka_7_CoSa	CAP_7_Control	100 - 4,74	13.3502	23.11
N4570	NA	539.102	1	4.48832	214.53	0.13895	0	0	0	Infinity	Mazurka_7_CoSa	CAP_7_Control	100 - 17,4 - 0,38	93.4286	12.78
N4573	NA	584.98	1	4.48832	213.726	0.0548167	0	0	0	Infinity	Mazurka_7_CoSa	Mazurka_7_Control	100 - 10,1	9.04412	32.37
N4582	NA	463.087	1	4.50035	200.951	0.19905	0	0	0	20.6935	Mazurka_14_Co	CAP_14_Sa	100 - 21,6 - 4,12	1053.12	7.62
N4583	NA	463.12	1	4.50035	202.821	0.138967	0	0	0	9.13653	Mazurka_14_CoSa	CAP_14_Sa	100 - 24,9 - 2,01	84.8866	12.41
N4586	NA	512.139	1	4.50035	207.458	0.114933	0	0	0	96.2903	Mazurka_14_CoSa	CAP_14_Control	100 - 42,5 - 0,99	45.0472	12.32
N4587	NA	526.083	1	4.50035	212.87	0.114933	0	0	0	66.735	Mazurka_14_Co	CAP_14_Control	100 - 11	19.4626	8.1
N4594	368.183	367.176	1	4.51912	197.751	0.114933	0	0	0	3.13975	Mazurka_14_Control	CAP-7_CoSa	100 - 5,44	64.2771	3.04
N4602	NA	463.157	1	4.51912	199.085	0.06685	0	7.32747e-15	9.78223e-15	15.321	Mazurka_14_Co	CAP_1_Co	100 - 4,04	15.2637	7.45
N4607	598.224	643.222	1	4.51912	241.89	0.259133	0	0	0	14.9889	Mazurka_7_CoSa	CAP_1_Co	100 - 32,2 - 5,48 - 0,226 - 0,0072	769.441	2.04
N4608	598.262	643.258	1	4.51912	241.89	0.1029	0	0	0	75.8689	Mazurka_14_Sa	CAP_1_CoSa	100 - 27,2 - 0,844	64.1965	6.15
N4617	NA	466.167	1	4.53115	197.163	0.0668667	0	0	0	Infinity	CAP_14_CoSa	Mazurka_1_Control	100 - 16,7	8.17696	11.24
N4619	NA	683.252	1	4.53115	239.296	0.13895	0	0	0	95.6686	CAP_14_CoSa	Mazurka_1_Sa	100 - 30,5 - 3,33	139.599	6.65
N4675	NA	679.147	1	4.57923	245.3	0.0721	0	0	0	166.13	CAP-7_Co	CAP_14_Control	100 - 18	11.3588	20.36
N4697	NA	273.04	1	4.60325	159.352	0.0841333	0	0	0	Infinity	Mazurka_14_CoSa	CAP_14_Control	100 - 3,91	9.7054	14.69
N4701	NA	359.134	1	4.60325	176.022	0.168217	0	0	0	4.03792	Mazurka_14_CoSa	Mazurka_1_Co	100 - 13,2	117.791	2.43
N4704	NA	609.143	1	4.60325	219.056	0.0841333	0	0	0	121.985	CAP-7_Co	Mazurka_14_Control	100 - 24,5 - 5,61	76.6061	18.3
N4798	NA	285.039	1	4.7114	160.653	0.264367	0	0	0	38.4502	Mazurka_7_CoSa	CAP_14_Control	100 - 8,04	272.204	6.48
N4799	NA	447.156	1	4.7114	208.83	0.0841167	0	0	0	19.2989	Mazurka_1_CoSa	CAP_14_Control	100 - 19,7 - 4,33 - 0,14	337.557	10.13
N4800	NA	447.289	1	4.7114	210.723	0.276367	0	0	0	263.258	Mazurka_7_CoSa	CAP_14_Control	100 - 7,86	527.027	5.52
N4801	NA	447.348	1	4.7114	210.722	0.12015	0	0	0	Infinity	Mazurka_7_CoSa	CAP_7_Control	100	59.6428	6.41
N4802	NA	447.426	1	4.7114	210.72	0.18025	0	0	0	Infinity	Mazurka_7_CoSa	CAP_7_Control	100	70.0876	10
N4803	NA	447.636	1	4.7114	210.715	0.1442	0	0	0	Infinity	Mazurka_7_CoSa	CAP_7_Control	100	65.9393	13.97
N4804	NA	447.706	1	4.7114	210.714	0.18025	0	0	0	Infinity	Mazurka_7_CoSa	CAP_14_Control	100 - 2,48	153.175	2.62
N4805	NA	447.786	1	4.7114	210.712	0.120183	0	0	0	Infinity	Mazurka_7_CoSa	CAP_7_Control	100	26.72	12.23
N4806	448.099	447.092	1	4.7114	210.728	0.480683	0	0	0	54.0894	Mazurka_7_CoSa	CAP_14_Control	100 - 18,7 - 0,458 - 0,0279	26350.3	3.36
N4807	NA	449.097	1	4.7114	210.681	0.408567	0	0	0	50.5939	Mazurka_7_CoSa	CAP_14_Control	100 - 12,8 - 0,193	1066.87	2.31
N4810	NA	483.095	1	4.7114	198.671	0.0721	0	0	0	25.2727	Mazurka_1_CoSa	CAP_14_Control	100 - 3,36	26.0515	11.51
N4811	NA	510.088	1	4.7114	207.497	0.420567	0	0	0	32.4976	Mazurka_7_CoSa	CAP_14_Control	100 - 31,4 - 5,9	3032.36	4.15
N4812	NA	537.087	1	4.7114	216.475	0.26435	0	0	0	133.327	Mazurka_7_CoSa	CAP_14_Control	100 - 23,7 - 3,15	965.566	5.24
N4813	NA	537.113	1	4.7114	212.664	0.0841167	0	0	0	112.428	Mazurka_7_Co	CAP_14_Control	100 - 7,39	66.1793	7.04
N4816	NA	593.019	1	4.7114	221.239	0.0961167	0	0	0	Infinity	Mazurka_7_CoSa	CAP_1_Sa	100 - 3,48	23.4278	5.8
N4818	NA	895.466	1	4.7114	278.961	0.0961333	0	0	0	Infinity	Mazurka_7_CoSa	CAP_7_Control	100 - 32,3 - 2,59	320.441	7.2
N4820	NA	896.057	1	4.7114	276.883	0.0841333	0	0	0	Infinity	Mazurka_7_CoSa	CAP_7_Control	100	63.5161	12.26
N4821	NA	897.195	1	4.7114	276.869	0.156217	0	0	0	Infinity	Mazurka_7_CoSa	CAP_14_Control	100 - 24,3 - 3,15	1782.31	3.48
N4825	NA	493.095	1	4.72343	202.199	0.19225	0	0	0	340.387	Mazurka_7_Co	CAP_14_Control	100 - 6,45	104.586	5.83
N4830	NA	545.06	1	4.72343	214.42	0.2884	0	0	0	135.155	Mazurka_7_CoSa	CAP_14_Control	100 - 9,35 - 1,85	264.558	8.97
N4834	NA	565.024	1	4.72343	217.882	0.10815	0	0	0	350.798	Mazurka_7_CoSa	CAP_14_Control	100 - 14,4 - 0,847	116.222	6.65
N4837	NA	895.241	1	4.72343	276.893	0.0841167	0	0	0	1747.57	Mazurka_14_Co	CAP_14_Control	100 - 60 - 19,6 - 3,11	775.527	8.08
N4838	NA	895.34	1	4.72343	276.892	0.10815	0	0	0	Infinity	Mazurka_14_CoSa	CAP_7_Sa	100 - 26,4	184.871	11.2
N4839	NA	898.25	1	4.72343	276.857	0.0961333	0	0	0	Infinity	Mazurka_7_Co	CAP_7_Control	100 - 1,86	36.1054	5.11
N4840	446.084	491.079	1	4.73543	204.112	0.12015	0	0	0	1439	Mazurka_7_CoSa	CAP_14_Control	100 - 4,19	34.0301	5.72
N4841	NA	448.131	1	4.73543	210.704	0.0721	0	0	0	10.9514	Mazurka_1_CoSa	CAP_14_Control	100 - 23,4 - 1,47	273.972	11.93
N4844	NA	549.249	1	4.73543	225.875	0.09615	0	0	0	Infinity	CAP_14_Control	Mazurka_7_CoSa	100 - 11,2 - 0,178	161.033	7.9
N4861	NA	853.317	1	4.75948	287.828	0.0841	0	0	0	Infinity	CAP_14_CoSa	Mazurka_7_CoSa	100 - 13,9	23.0028	15.57
N4862	NA	361.18	1	4.77148	177.761	0.0841167	0	0	0	23.9663	Mazurka_1_CoSa	CAP_7_Control	100 - 23,8 - 2,11	71.7438	5.74
N4866	NA	483.091	1	4.77148	200.533	0.0600833	0	0	0	Infinity	Mazurka_7_Co	CAP_14_Control	100 - 2,35	14.063	3.09
N4884	NA	361.149	1	4.7835	177.762	0.300417	0	0	0	26.2547	Mazurka_1_Sa	CAP_7_Control	100 - 14,3 - 2,83	1834.92	2.42
N4888	NA	424.144	1	4.7835	192.549	0.120167	0	0	0	272.942	CAP_14_CoSa	CAP_1_CoSa	100 - 11,8 - 0,236	75.659	8.6
N4889	NA	429.136	1	4.7835	192.433	0.144183	0	0	0	21.3746	Mazurka_1_Sa	CAP-7_CoSa	100 - 8,95	83.8737	3.06
N4891	NA	447.124	1	4.7835	218.374	0.0600833	0	0	0	22.4937	Mazurka_7_CoSa	CAP_14_Control	100 - 45,6 - 4,75	161.846	4.18
N4892	NA	449.139	1	4.7835	205.009	0.0721	0	5.7292e-10	6.44748e-10	6.04512	CAP-7_CoSa	Mazurka_14_Control	100 - 6,34	18.8575	4.8
N4906	NA	447.15	1	4.79553	210.727	0.0600667	0	0	0	38.2804	Mazurka_7_CoSa	CAP_14_Control	100 - 12,9	42.9092	7.92
N4959	NA	697.158	1	4.8556	233.204	0.120167	0	0	0	2646.57	Mazurka_14_Co	CAP_1_Sa	100 - 27,3 - 4,09	76.0189	8.76
N5026	NA	871.319	1	4.91568	289.697	0.2283	0	0	0	143.886	CAP_14_CoSa	CAP_1_Sa	100 - 33 - 2,68	247.237	6.51
N5029	NA	319.081	1	4.9277	164.769	0.168233	0	0	0	76.8395	CAP-7_CoSa	Mazurka_14_Control	100 - 16,3 - 1,62	602.958	3.03
N5057	NA	777.307	1	4.95173	259.961	0.0600833	0	0	0	Infinity	CAP_14_CoSa	CAP_1_Control	100 - 14	13.4396	20.58
N5058	NA	783.362	1	4.95173	263.943	0.0721	0	0	0	Infinity	CAP_14_CoSa	Mazurka_7_Control	100 - 6,24	20.3224	2.61
N5059	NA	853.309	1	4.95173	285.733	0.18025	0	0	0	152.587	CAP_14_CoSa	CAP-7_Co	100 - 34,3	148.82	8.22
N5063	NA	447.114	1	4.96375	210.727	0.0961333	0	0	0	260.907	Mazurka_14_CoSa	CAP_14_Control	100 - 13,7	35.7962	7.35
N5111	NA	651.153	1	4.9998	245.736	0.120167	0	0	0	1191.24	CAP_14_Co	CAP_14_Control	100 - 23,6 - 1,72	62.2263	6.98
N5114	NA	695.143	1	4.9998	239.121	0.132183	0	0	0	351.008	CAP_14_Co	CAP_14_Control	100 - 31,8 - 5,72 - 0,0714	125.165	2.81
N5115	NA	695.178	1	4.9998	241.095	0.120167	0	0	0	156.667	CAP-7_Co	CAP_14_Control	100 - 19,5	16.0392	7.52
N5151	NA	488.175	1	5.03585	211.722	0.10815	0	0	0	23.1246	Mazurka_14_CoSa	CAP_1_Sa	100 - 33,9	31.2549	8.13
N5157	NA	549.159	1	5.04787	210.549	0.10815	0	0	0	131.3	CAP_14_Co	Mazurka_1_Sa	100 - 24,3 - 2,33	57.0029	13.88
N5172	NA	355.103	1	5.0719	188.847	0.132183	0	0	0	136.565	CAP_1_CoSa	Mazurka_14_CoSa	100 - 13,3 - 0,47	100.672	5.35
N5178	NA	543.079	1	5.0719	205.006	0.12015	0	0	0	Infinity	Mazurka_14_CoSa	CAP_1_Control	100 - 13	31.1653	10.22
N5183	NA	589.323	1	5.0719	236.872	0.0841167	0	0	0	Infinity	CAP_14_CoSa	Mazurka_7_Control	100 - 21,1	62.4248	8.97
N5184	NA	633.319	1	5.0719	230.261	0.0841	0	0	0	782.299	CAP_14_CoSa	Mazurka_1_Co	100 - 48 - 15,2 - 1,16	180.129	7.95
N5191	672.234	671.227	1	5.0719	231.629	0.132167	0	0	0	13664.6	CAP_14_CoSa	Mazurka_1_CoSa	100 - 18,8	44.5932	13.43
N5205	NA	633.274	1	5.08392	228.316	0.19225	0	0	0	3111.5	CAP_14_CoSa	Mazurka_1_Sa	100 - 26,6 - 3,44	4875.99	4.8
N5206	NA	633.35	1	5.08392	230.26	0.0961167	0	0	0	Infinity	CAP_14_CoSa	CAP_7_Control	100 - 22,5 - 1,88	143.715	14.89
N5207	NA	636.279	1	5.08392	230.214	0.0721	0	0	0	112.829	CAP_14_CoSa	Mazurka_1_CoSa	100 - 5,49	57.7846	9.32
N5209	NA	655.255	1	5.08392	231.869	0.18025	0	0	0	5328.61	CAP_14_CoSa	Mazurka_1_Control	100 - 30 - 9,78	195.01	6.68
N5210	NA	687.191	1	5.08392	239.238	0.0961167	0	0	0	Infinity	CAP_14_CoSa	CAP_7_Control	100 - 15,4	32.2823	19.7
N5216	NA	541.062	1	5.09593	214.494	0.10815	0	0	0	Infinity	CAP-7_Co	Mazurka_7_Control	100 - 13,2	21.0275	20.34
N5217	NA	549.086	1	5.09593	212.446	0.10815	0	0	0	Infinity	Mazurka_14_Co	CAP_14_Control	100 - 14,3 - 0,255	30.4627	5.08
N5240	NA	406.058	1	5.11997	185.651	0.0841	0	0	0	134.187	Mazurka_14_CoSa	CAP_14_Control	100 - 8,17	13.9793	12.4
N5302	NA	479.118	1	5.18005	208.123	0.2283	0	0	0	55226.4	Mazurka_14_Co	CAP_7_Control	100 - 14,6	69.0535	1.94
N5321	NA	243.122	1	5.20407	155.367	0.0961333	0	0	0	68.1874	Mazurka_14_Co	CAP_14_Control	100 - 5,37	9.04464	7.66
N5366	NA	516.127	1	5.22812	230.417	0.132183	0	0	0	263.327	Mazurka_7_CoSa	CAP_7_Control	100 - 15	24.4606	5.78
N5380	NA	765.349	1	5.24012	260.124	0.108167	0	0	0	Infinity	CAP_14_CoSa	Mazurka_7_Control	100 - 30,4	56.8233	13.05
N5394	NA	871.319	1	5.25215	289.697	0.18025	0	0	0	891.73	CAP_14_CoSa	CAP_1_Co	100 - 30,5 - 3,43	126.632	13.53
N5396	NA	329.113	1	5.26417	176.908	0.16825	0	0	0	12.1073	CAP_1_CoSa	CAP_14_Sa	100 - 16,8 - 0,853	155.909	7.6
N5429	NA	417.08	1	5.30022	202.015	0.10815	0	0	0	Infinity	Mazurka_14_Co	CAP_14_Control	100 - 8,3	13.7078	11.64
N5432	NA	469.169	1	5.30022	206.448	0.0841	0	0	0	215.512	CAP_14_CoSa	Mazurka_14_Co	100 - 9	10.8339	8.98
N5433	NA	533.164	1	5.30022	214.64	0.0961167	0	0	0	41.6068	CAP_14_CoSa	Mazurka_1_CoSa	100 - 18,3	32.5291	3.49
N5447	NA	367.01	1	5.32423	165.172	0.0841167	0	0	0	Infinity	Mazurka_14_CoSa	CAP_7_Control	100 - 6,91	8.3772	19.94
N5577	NA	539.101	1	5.44442	206.955	0.0721167	0	0	0	Infinity	Mazurka_7_Co	CAP_7_Control	100 - 15,3 - 0,905	22.1371	18.7
N5584	NA	287.054	1	5.45643	165.852	0.10815	0	0	0	Infinity	Mazurka_14_Co	CAP_7_Control	100 - 6,9	15.9515	23.81
N5587	NA	449.304	1	5.45643	184.674	0.0841167	0	0	0	Infinity	Mazurka_7_Co	Mazurka_7_Control	100 - 2,23	21.9945	22.14
N5588	450.114	449.106	1	5.45643	184.678	0.18025	0	0	0	73.0339	Mazurka_14_Co	CAP_14_Control	100 - 16,4	1470.92	2.47
N5589	452.12	451.112	1	5.45643	182.824	0.120167	0	0	0	Infinity	Mazurka_7_Co	CAP_7_Control	100 - 8,68	70.4224	13.37
N5590	472.096	517.094	1	5.45643	203.606	0.0841167	0	0	0	Infinity	Mazurka_14_Co	CAP_7_Control	100 - 15,6 - 0,328	46.8146	11.56
N5591	NA	512.103	1	5.45643	199.966	0.0841167	0	0	0	2862.89	Mazurka_14_Co	CAP_14_CoSa	100 - 22,9 - 2,86	125.328	11.43
N5593	NA	549.027	1	5.45643	203.029	0.0601	0	0	0	Infinity	Mazurka_7_Co	Mazurka_7_Sa	100 - 3,64	6.42944	38.51
N5611	468.157	449.139	1	5.46843	182.865	0.168233	0	0	0	7.09852	Mazurka_7_Co	CAP_14_Sa	100 - 15,8 - 2,3	108.593	3.05
N5662	NA	419.191	1	5.50448	194.513	0.0721	0	0	0	140.384	CAP_14_Control	Mazurka_14_CoSa	100 - 10,2	19.4955	3.98
N5678	NA	447.125	1	5.51652	197.575	0.1442	0	6.66134e-16	9.27291e-16	3.08006	Mazurka_14_CoSa	CAP_7_Control	100 - 31,9 - 2,95	142.047	4.37
N5681	NA	491.118	1	5.51652	202.238	0.12015	0	0	0	Infinity	Mazurka_14_CoSa	CAP_1_CoSa	100 - 12	54.2687	15.92
N5688	NA	537.086	1	5.51652	212.664	0.120183	0	3.44169e-15	4.65687e-15	9.71517	Mazurka_7_CoSa	CAP_14_Control	100 - 9,84 - 0,567	35.7596	8.16
N5873	NA	433.113	1	5.68473	183.209	0.120167	0	0	0	Infinity	Mazurka_7_CoSa	CAP_14_Sa	100 - 22,7 - 1,41	419.349	9.57
N5882	NA	447.123	1	5.69677	206.939	0.0721	0	0	0	96.2216	CAP-7_Co	CAP_7_Control	100 - 4,48	26.5517	9.21
N5888	NA	667.388	1	5.69677	229.738	0.0841167	0	0	0	Infinity	Mazurka_14_CoSa	CAP_7_Control	100 - 21,3	50.3684	15.34
N5899	NA	623.159	1	5.70878	226.537	0.144183	0	0	0	41.2459	Mazurka_14_CoSa	CAP_14_Control	100 - 29,6 - 5,07	699.398	3.85
N5903	NA	667.148	1	5.70878	229.742	0.156233	0	0	0	30.2613	Mazurka_14_CoSa	CAP_14_Control	100 - 27,9 - 8,1	3149.29	4.82
N5905	NA	667.232	1	5.70878	231.688	0.10815	0	0	0	35.7515	Mazurka_14_CoSa	CAP_7_Sa	100 - 15,7 - 0,698	80.6419	16.22
N5906	NA	670.155	1	5.70878	229.697	0.10815	0	0	0	Infinity	Mazurka_14_CoSa	CAP_7_Control	100 - 2,76	36.1995	14.98
N5907	NA	689.129	1	5.70878	227.481	0.10815	0	0	0	281.385	Mazurka_14_Co	CAP_14_Control	100 - 16,9 - 2,21	71.1706	9.42
N5918	NA	477.102	1	5.73282	208.166	0.120133	0	0	0	218.965	Mazurka_14_Co	CAP_14_Sa	100 - 21,8 - 2,34	138.867	6.82
N5924	NA	285.038	1	5.74483	160.653	0.156217	0	0	0	Infinity	Mazurka_14_CoSa	CAP_7_Control	100 - 5,27	31.3715	8.4
N5931	NA	548.115	1	5.74483	181.054	0.10815	0	0	0	Infinity	Mazurka_1_CoSa	CAP_7_Control	100 - 10,8	63.0357	8.94
N5935	NA	633.013	1	5.74483	224.447	0.0840833	0	0	0	Infinity	Mazurka_14_CoSa	CAP_7_Control	100 - 17,1 - 2,33	25.2297	9.7
N5939	NA	855.325	1	5.74483	279.456	0.192233	0	0	0	29.7996	CAP_14_CoSa	Mazurka_1_CoSa	100 - 36,1 - 4,43 - 0,0287	292.837	5.94
N5941	NA	887.313	1	5.74483	285.306	0.156217	0	0	0	108.563	CAP_14_CoSa	Mazurka_1_CoSa	100 - 27,7 - 0,867	126.404	8.08
N5949	NA	482.092	1	5.75682	171.497	0.0841167	0	0	0	Infinity	Mazurka_14_CoSa	CAP_7_Control	100 - 2,33	19.6175	14.41
N5950	NA	489.102	1	5.75682	223.207	0.2043	0	0	0	170.329	Mazurka_14_CoSa	CAP_14_Control	100 - 20,2	3823.15	2.33
N5951	NA	489.139	1	5.75682	223.206	0.13215	0	0	0	82.0831	Mazurka_14_CoSa	CAP_14_Control	100 - 36,2 - 6,28	220.812	6.72
N5952	NA	489.308	1	5.75682	221.271	0.0961333	0	0	0	Infinity	Mazurka_14_CoSa	CAP_7_Control	100 - 6,91	62.7481	7.73
N5953	NA	533.162	1	5.75682	216.549	0.0841333	0	0	0	30.2237	CAP_14_Co	CAP_14_Control	100 - 14,7	33.188	8.51
N5954	NA	534.128	1	5.75682	197.709	0.0720833	0	0	0	Infinity	Mazurka_14_CoSa	CAP_14_Control	98,8 - 100	62.7374	6.11
N5960	NA	711.32	1	5.75682	246.814	0.108133	0	0	0	6.19068	CAP_14_Control	Mazurka_7_Co	100 - 15,8	91.3886	3.86
N5963	712.255	711.247	1	5.75682	244.826	0.18025	0	0	0	5.23278	CAP_14_Control	Mazurka_14_CoSa	100 - 37,9 - 12,2 - 1,93 - 0,0697	4187.29	4.43
N5965	NA	747.224	1	5.75682	260.376	0.1682	0	0	0	13.4741	CAP_14_Control	Mazurka_14_CoSa	100 - 33,9 - 54 - 11,4 - 0,8	442.89	3.59
N5995	NA	698.644	1	5.78088	191.597	0.0600833	0	0	0	Infinity	Mazurka_14_CoSa	CAP_7_Control	100 - 0,508	15.2348	19.94
N6025	NA	287.053	1	5.80492	164.088	0.0961	0	0	0	Infinity	Mazurka_14_CoSa	Mazurka_7_Control	100 - 1,27	15.5661	13.13
N6029	NA	491.116	1	5.80492	200.372	0.120167	0	0	0	14202.5	Mazurka_14_CoSa	CAP_14_Sa	100 - 18,3 - 1,96	703.094	11.4
N6031	NA	837.314	1	5.80492	277.612	0.180233	0	0	0	91.5337	CAP_14_CoSa	Mazurka_1_CoSa	100 - 35,4	564.705	7.64
N6036	NA	535.106	1	5.81693	208.913	0.192233	0	0	0	Infinity	Mazurka_14_CoSa	CAP_14_Control	100 - 20,1 - 2,55 - 0,0152	731.454	4.48
N6038	NA	698.252	1	5.81693	253.011	0.0601167	0	0	0	Infinity	CAP_14_CoSa	Mazurka_7_Co	100 - 36,4 - 1,29	45.9289	26.84
N6042	854.318	853.309	1	5.81693	285.733	0.10815	0	0	0	3195.9	CAP_14_CoSa	Mazurka_7_Co	100 - 32	183.64	7.72
N6068	NA	887.335	1	5.84097	274.922	0.0600833	0	0	0	Infinity	CAP_14_CoSa	Mazurka_7_Control	100 - 10,7	18.1376	19.95
N6071	390.212	435.222	1	5.85298	199.708	0.132217	0	0	0	2.39385	CAP-7_Co	CAP_14_Sa	100 - 20,6 - 3,01	134.702	0.44
N6164	NA	595.164	1	5.94912	219.284	0.08415	0	0	0	579.162	Mazurka_14_CoSa	CAP_1_CoSa	100 - 24 - 1,99	240.268	12.91
N6171	NA	449.305	1	5.96113	188.315	0.0601167	0	0	0	Infinity	Mazurka_14_Co	Mazurka_7_Control	100	27.8824	29.01
N6172	450.114	449.107	1	5.96113	188.319	0.2231	0	0	0	3565.03	Mazurka_14_Co	CAP_1_Sa	100 - 18,6	2387.93	4.3
N6173	NA	450.143	1	5.96113	186.474	0.102917	0	0	0	Infinity	Mazurka_14_Co	CAP_7_Control	100 - 9,87	42.2499	10.89
N6174	NA	451.113	1	5.96113	188.277	0.138933	0	0	0	Infinity	Mazurka_14_Co	CAP_7_Control	100 - 6,14	86.6439	6.71
N6175	NA	517.093	1	5.96113	199.873	0.0788833	0	0	0	Infinity	Mazurka_7_CoSa	CAP_7_Control	100 - 7,96	24.8418	26.31
N6185	NA	287.051	1	5.97312	164.088	0.0909333	1	0	0	Infinity	Mazurka_14_CoSa	CAP_7_Control	100 - 2,33	10.5767	36.19
N6211	NA	491.108	1	5.99718	217.386	0.2111	0	0	0	140.699	Mazurka_1_CoSa	CAP_14_Control	100 - 11,7 - 0,168	470.802	2.31
N6215	NA	534.169	1	5.99718	212.718	0.0909	0	0	0	59.8444	Mazurka_1_Sa	CAP_14_Control	100 - 16 - 0,402	105.532	5.27
N6216	NA	535.136	1	5.99718	210.803	0.0668333	0	0	0	68.6676	Mazurka_1_Sa	CAP_14_Control	100 - 9,16	49.928	11.71
N6228	NA	285.039	1	6.01595	160.653	0.3673	0	0	0	14.1221	Mazurka_1_CoSa	CAP_14_Control	100 - 8,2 - 0,0308	273.16	2.06
N6230	NA	487.084	1	6.01595	202.319	0.2111	0	0	0	Infinity	Mazurka_7_CoSa	CAP_14_Sa	100 - 7,61	82.6384	3.61
N6231	NA	489.308	1	6.01595	215.51	0.175	0	0	0	3046.37	Mazurka_7_CoSa	CAP_14_Control	100 - 8,66	189.253	5.14
N6234	490.11	489.102	1	6.01595	215.514	0.3793	0	0	0	72.5219	Mazurka_1_CoSa	CAP_14_Control	100 - 18,6 - 0,0453	11022.8	4.9
N6235	NA	491.148	1	6.01595	215.471	0.0668333	0	0	0	169.84	Mazurka_14_CoSa	CAP_14_Control	100 - 5,84	20.6393	2.17
N6238	NA	533.092	1	6.01595	208.95	0.535533	0	0	0	64.6123	Mazurka_1_CoSa	CAP_14_Control	100 - 21	17818.6	2.45
N6239	NA	533.128	1	6.01595	207.064	0.0668333	0	0	0	9.46411	Mazurka_1_Sa	CAP_14_Control	100 - 41,6	296.447	6.7
N6240	NA	533.164	1	6.01595	210.84	0.0548167	0	0	0	47.6446	Mazurka_1_CoSa	CAP_14_Control	100 - 47 - 2,98 - 0,0732	276.537	3.23
N6241	NA	533.307	1	6.01595	208.946	0.2231	0	0	0	219.129	Mazurka_1_CoSa	CAP_14_Control	100 - 19,5	333.92	3.71
N6242	NA	533.456	1	6.01595	208.943	0.12695	0	0	0	Infinity	Mazurka_7_CoSa	CAP_7_Control	100	28.1074	11.6
N6243	NA	533.762	1	6.01595	208.938	0.13895	0	0	0	Infinity	Mazurka_7_CoSa	CAP_7_Control	100 - 2,72	84.0934	4.64
N6249	NA	628.01	1	6.01595	226.46	0.114933	0	0	0	Infinity	Mazurka_1_CoSa	CAP_7_Control	100 - 14,3	25.5884	9.43
N6250	NA	631.057	1	6.01595	222.55	0.175017	0	0	0	Infinity	Mazurka_7_CoSa	CAP_14_Control	100 - 13,9	140.217	2.16
N6251	NA	633.013	1	6.01595	222.519	0.223083	0	0	0	610.304	Mazurka_1_CoSa	CAP_14_Control	100 - 23,6 - 7,07 - 0,084	409.144	6.02
N6252	NA	633.053	1	6.01595	222.519	0.1029	0	0	0	Infinity	Mazurka_7_CoSa	CAP_14_Control	100 - 8,11	38.4481	5.87
N6267	NA	489.222	1	6.028	219.347	0.11495	0	0	0	25.1692	Mazurka_14_CoSa	CAP_14_Sa	100 - 28	53.7777	5.37
N6269	NA	533.131	1	6.028	212.738	0.132217	0	0	0	19.788	Mazurka_1_CoSa	CAP_14_Control	100 - 34,2 - 3,09 - 0,353	496.586	6.49
N6282	NA	463.123	1	6.052	188.026	0.1029	0	0	0	Infinity	Mazurka_14_CoSa	CAP-7_CoSa	100 - 21,7 - 1,98	392.453	7.13
N6283	NA	463.157	1	6.052	188.025	0.0721167	0	0	0	Infinity	Mazurka_14_CoSa	CAP-7_CoSa	100 - 17,2 - 0,727	30.7377	14.88
N6286	NA	698.252	1	6.052	257.042	0.150983	0	0	0	17.0821	CAP_14_CoSa	Mazurka_1_Co	100 - 27,2 - 1,29	134.512	5.46
N6300	NA	839.427	1	6.06405	275.516	0.0961167	0	0	0	1295.83	CAP_14_CoSa	Mazurka_1_Sa	100 - 16	514.344	7.12
N6307	NA	841.337	1	6.06405	275.492	0.144217	0	0	0	602.499	CAP_14_CoSa	Mazurka_1_Co	100 - 22,6 - 3,27	1496.33	4.65
N6326	NA	519.113	1	6.08807	216.819	0.10815	0	0	0	Infinity	Mazurka_14_CoSa	CAP_14_Sa	100 - 14,6 - 0,28	47.4322	13.21
N6327	NA	535.128	1	6.08807	210.804	0.09615	0	0	0	Infinity	Mazurka_14_CoSa	CAP_14_Control	100 - 2,97	20.8412	4.79
N6341	NA	723.174	1	6.10008	244.656	0.144217	0	0	0	67.4612	Mazurka_14_Co	CAP_14_Control	100 - 31,8 - 4,72 - 0,0304	190.777	4.08
N6347	NA	615.26	1	6.11212	228.605	0.0600833	0	0	0	Infinity	CAP_14_CoSa	Mazurka_7_Co	100 - 29,9	18.3506	19.13
N6349	NA	417.081	1	6.12412	202.015	0.12015	0	0	0	2983.5	Mazurka_14_CoSa	CAP_7_Control	100 - 11,9	45.1943	8.11
N6353	NA	489.138	1	6.12412	215.514	0.120183	0	0	0	135.208	Mazurka_14_CoSa	CAP_14_Control	100 - 15,3 - 5,69	87.84	6.11
N6373	NA	529.263	1	6.13615	222.386	0.132183	0	0	0	3227.18	CAP_14_CoSa	CAP_1_Co	100 - 17,2	35.6116	11.3
N6385	NA	489.124	1	6.14817	219.349	0.0600833	0	0	0	262.096	Mazurka_14_Co	CAP_14_Control	100 - 59,9 - 2,77	30.8753	6.5
N6386	NA	499.093	1	6.14817	202.081	0.18025	0	0	0	Infinity	Mazurka_14_CoSa	CAP_7_Sa	100 - 10,5	74.9793	7.87
N6396	NA	301.071	1	6.16017	168.895	0.132183	0	0	0	Infinity	Mazurka_14_CoSa	CAP_7_Control	100 - 14,5 - 0,139	115.978	10.06
N6400	NA	463.123	1	6.16017	188.026	0.108167	0	0	0	Infinity	Mazurka_14_CoSa	CAP_14_Sa	100 - 22,1 - 3,49 - 0,0673	777.253	3.08
N6403	NA	526.118	1	6.16017	214.773	0.108167	0	0	0	Infinity	Mazurka_14_CoSa	CAP_7_Sa	100 - 19,6 - 1,41	120.559	6.15
N6419	NA	494.092	1	6.18422	205.93	0.192267	0	0	0	Infinity	Mazurka_7_CoSa	CAP_7_Control	100 - 12,4 - 0,167	64.0491	7.15
N6427	NA	735.304	1	6.18422	258.519	0.0721	0	0	0	Infinity	CAP_14_CoSa	Mazurka_7_Control	100 - 21,5	21.0438	21.01
N6429	NA	757.252	1	6.18422	270.443	0.0961167	0	0	0	9.80515	CAP_14_Control	Mazurka_1_CoSa	100 - 22,2 - 0,902	35.0584	6.2
N6446	NA	591.134	1	6.20825	223.197	0.144183	0	0	0	1174.17	Mazurka_14_CoSa	CAP_7_Control	100 - 22,9 - 5,84	113.259	7.06
N6458	NA	524.138	1	6.22027	218.637	0.0961333	0	0	0	Infinity	Mazurka_14_Co	Mazurka_1_Control	100 - 10,3	15.9257	15.47
N6467	462.115	461.107	1	6.23227	216.127	0.192283	0	0	0	1472.2	Mazurka_14_Co	CAP_14_Control	100 - 19,6	1486.35	4.21
N6469	NA	524.103	1	6.23227	214.812	0.1682	0	0	0	1521.34	Mazurka_14_Co	CAP_14_Control	100 - 25,9 - 4,35	214.705	3.94
N6470	NA	529.095	1	6.23227	232.111	0.120133	0	0	0	Infinity	Mazurka_14_Co	CAP_7_Control	100 - 14,4 - 0,23	47.0725	16.22
N6471	NA	551.127	1	6.23227	221.974	0.0841333	0	0	0	Infinity	Mazurka_14_Co	Mazurka_7_Control	100 - 9,58	7.43642	30.56
N6472	NA	603.299	1	6.23227	230.751	0.09615	0	0	0	Infinity	CAP_14_CoSa	Mazurka_1_Sa	100 - 19,4	28.6812	16.19
N6473	NA	607.032	1	6.23227	234.601	0.0601	0	0	0	Infinity	Mazurka_7_Co	Mazurka_7_Control	100 - 2,46	6.76909	30.12
N6476	NA	637.245	1	6.23227	245.962	0.09615	0	0	0	544.766	CAP_14_Control	Mazurka_1_CoSa	100 - 25,4 - 1,34	42.3254	7.71
N6477	NA	708.324	1	6.23227	242.884	0.0961333	0	0	0	Infinity	CAP_14_CoSa	Mazurka_7_Control	100 - 29,7 - 1,24	40.5243	12.66
N6488	NA	551.109	1	6.2443	223.904	0.0841167	0	0	0	Infinity	Mazurka_7_Co	Mazurka_7_Control	100 - 5,94	11.8483	29.5
N6549	NA	447.091	1	6.3164	205.055	0.403333	0	0	0	71.9292	CAP-7_Co	CAP_14_Control	100 - 14,5	441.248	3.8
N6556	NA	727.373	1	6.3164	256.611	0.0600833	0	0	0	Infinity	CAP_14_CoSa	Mazurka_7_Control	100 - 20,6	18.2893	31.62
N6566	572.28	553.263	1	6.32842	229.689	0.228317	0	0	0	682.204	CAP_14_CoSa	Mazurka_1_Co	100 - 21,2 - 0,833	148.412	8.96
N6570	NA	615.305	1	6.32842	228.605	0.0841	0	0	0	Infinity	CAP_14_CoSa	Mazurka_7_Co	100 - 18	17.1509	13.1
N6584	570.258	615.263	1	6.3404	228.605	0.132167	0	0	0	19.8088	CAP_14_CoSa	Mazurka_7_CoSa	100 - 27,6 - 0,338	266.854	4.74
N6608	NA	381.027	1	6.37647	189.952	0.0721	0	0	0	Infinity	Mazurka_14_CoSa	CAP_7_Control	100 - 7,62	10.4647	14.83
N6628	NA	435.152	1	6.40052	188.624	0.0601	0	0	0	Infinity	Mazurka_14_Co	CAP_14_Sa	100 - 12,9	5.26581	17
N6629	436.136	435.128	1	6.40052	195.991	0.12015	0	0	0	1123.98	Mazurka_14_Co	CAP_14_Sa	100 - 17,8 - 1,13	72.1614	5.89
N6630	NA	487.123	1	6.40052	209.847	0.120167	0	0	0	91.6228	CAP-7_Co	Mazurka_14_Control	100 - 22,2 - 12,5	121.592	7.33
N6635	NA	591.209	1	6.40052	229.008	0.0600833	0	0	0	Infinity	CAP_14_CoSa	Mazurka_7_CoSa	100 - 20,6	7.32552	25.49
N6644	NA	498.122	1	6.41252	198.374	0.0961333	0	0	0	116.585	Mazurka_14_Co	Mazurka_7_Control	100 - 20,8 - 0,352	20.8109	13.26
N6670	NA	494.093	1	6.44857	207.814	0.0720833	0	0	0	Infinity	Mazurka_7_CoSa	CAP_7_Control	100 - 8,36	8.77176	23.5
N6695	NA	447.093	1	6.4606	199.436	0.4446	0	0	0	6.23671	Mazurka_7_CoSa	Mazurka_14_Control	100 - 15,1 - 3,33 - 0,0319	217.44	3.26
N6705	NA	489.135	1	6.47262	217.428	0.12015	0	3.83826e-12	4.61381e-12	63.2905	Mazurka_14_CoSa	CAP_14_Sa	100 - 16,5	19.985	9.46
N6741	668.229	667.221	1	6.49663	247.476	0.0961167	0	0	0	155.887	CAP_14_CoSa	Mazurka_1_CoSa	100 - 29,9 - 2,64	91.2225	6.72
N6864	NA	837.407	1	6.59277	281.765	0.0721	0	0	0	Infinity	CAP_14_CoSa	Mazurka_7_Control	100 - 29,4	111.995	18.54
N6868	NA	698.253	1	6.60478	255.023	0.156217	0	0	0	289.858	CAP_14_CoSa	CAP_1_CoSa	100 - 35,6 - 3,68	230.209	1.83
N6873	NA	837.315	1	6.60478	281.766	0.132167	0	0	0	16671.7	CAP_14_CoSa	CAP_1_Co	100 - 47,2 - 16,1 - 2,64	3438.12	9.62
N6874	NA	837.364	1	6.60478	283.85	0.120167	0	0	0	Infinity	CAP_14_CoSa	CAP_1_CoSa	100 - 56,5 - 15,4 - 1,99	263.476	12.72
N6876	NA	853.31	1	6.60478	292.033	0.4446	0	0	0	25.0934	CAP_14_CoSa	CAP-7_Co	100 - 46,3 - 10,2 - 0,268	953.512	3.36
N6877	NA	859.296	1	6.60478	283.568	0.0961333	0	0	0	Infinity	CAP_14_CoSa	CAP_7_Control	100 - 30,2 - 1,84	85.8186	22.38
N6878	NA	872.318	1	6.60478	283.404	0.10815	0	0	0	Infinity	CAP_14_CoSa	CAP_7_Control	100 - 2,1	10.2734	19.18
N6887	NA	535.19	1	6.61682	226.142	0.10815	0	0	0	148.16	CAP_14_CoSa	CAP_1_Sa	100 - 17,8	51.4004	11.67
N6892	NA	887.314	1	6.61682	283.218	0.10815	0	0	0	449.979	CAP_14_CoSa	CAP-7_Co	100 - 29,7 - 0,533	89.7708	5.92
N6894	NA	351.116	1	6.62882	185.301	0.0841	0	0	0	Infinity	CAP_14_CoSa	Mazurka_1_CoSa	100 - 1,79	13.5515	10.77
N6912	NA	767.366	1	6.64083	262.126	0.0961167	0	0	0	Infinity	CAP_14_CoSa	Mazurka_7_Control	100 - 21,7	18.1471	37.78
N6946	NA	675.32	1	6.68892	245.358	0.25235	0	0	0	119.717	Mazurka_14_Sa	CAP_1_CoSa	100 - 29,6 - 3,69 - 0,286	547.459	7.52
N6947	NA	675.363	1	6.68892	247.35	0.12015	0	0	0	Infinity	Mazurka_14_Sa	CAP_1_Co	100 - 29,7 - 2,71	35.4106	18.79
N6981	NA	745.194	1	6.72497	266.515	0.120183	0	0	0	Infinity	Mazurka_14_CoSa	CAP_1_CoSa	100 - 35,5 - 4,74	92.1845	8.46
N6989	NA	531.279	1	6.73697	224.28	0.1442	0	0	0	437.706	CAP_14_CoSa	Mazurka_1_CoSa	100 - 29,7 - 6,63	144.87	7.43
N7012	NA	608.167	1	6.76102	222.914	0.1562	0	0	0	9.10585	Mazurka_14_Co	CAP_14_Control	100 - 20,5 - 0,28	92.9662	5.1
N7014	NA	651.154	1	6.76102	224.169	0.0841167	0	0	0	6.24144	Mazurka_14_CoSa	CAP_14_Sa	100 - 33,5 - 8,6 - 0,356	585.138	4.7
N7016	NA	719.14	1	6.76102	232.897	0.120183	0	0	0	29.6736	Mazurka_14_Co	CAP_14_Control	100 - 21 - 1,19	29.2912	7.54
N7057	NA	547.106	1	6.82108	175.71	0.120167	0	0	0	Infinity	CAP_14_Co	CAP_7_Control	100 - 8,5	32.8437	10.35
N7058	NA	547.607	1	6.82108	175.702	0.120167	0	0	0	Infinity	CAP_14_Co	CAP_7_Control	100 - 0,237	17.6271	14.13
N7072	NA	637.176	1	6.83312	232.15	0.0841167	0	0	0	152.623	Mazurka_14_CoSa	CAP_1_Sa	100 - 16,7	38.6518	3.8
N7091	NA	473.142	1	6.85713	215.858	0.156217	0	0	0	36.2771	Mazurka_7_CoSa	CAP_14_Sa	100 - 38,4 - 8,04 - 0,226	103.852	7.7
N7109	NA	473.107	1	6.86917	221.626	0.156217	0	0	0	100.178	Mazurka_7_CoSa	CAP_14_Sa	100 - 19,3	1931.1	6.35
N7114	NA	535.143	1	6.86917	205.148	0.144217	0	0	0	Infinity	Mazurka_14_CoSa	CAP_7_Control	100 - 23,9 - 2,77 - 0,0144	240.166	4.89
N7185	NA	767.366	1	6.90522	252.031	0.10815	0	0	0	Infinity	CAP_14_CoSa	Mazurka_7_Control	100 - 26,1	40.977	18.32
N7243	NA	567.169	1	7.00133	225.547	0.0841167	0	0	0	Infinity	Mazurka_14_Co	CAP_7_Control	100 - 9	24.8777	17.24
N7273	NA	475.123	1	7.02538	195.126	0.1322	0	0	0	2378.94	Mazurka_7_CoSa	CAP_1_CoSa	100 - 25 - 0,922	130.112	8.83
N7274	NA	519.112	1	7.02538	199.836	0.120183	0	0	0	Infinity	Mazurka_14_CoSa	CAP_7_Control	100 - 15,1 - 1,77	44.0944	10.99
N7275	NA	564.14	1	7.02538	219.815	0.132183	0	2.22045e-16	3.15404e-16	20.3017	CAP-7_Co	CAP_14_Control	100 - 49,9 - 3,57	90.2418	6.83
N7291	NA	511.253	1	7.0494	222.744	0.120167	0	0	0	Infinity	Mazurka_14_Sa	CAP_1_CoSa	100 - 21,5	42.2224	6.4
N7294	NA	647.287	1	7.0494	231.992	0.0601	0	0	0	Infinity	CAP_14_CoSa	CAP_1_CoSa	100 - 14,7	27.9987	8.38
N7301	NA	446.118	1	7.06143	197.597	0.0961167	0	2.01571e-05	2.08377e-05	Infinity	CAP_7_Sa	CAP_1_CoSa	100 - 13,4	29.8339	12.03
N7304	NA	547.172	1	7.06143	231.758	0.12015	0	0	0	52.9164	CAP_14_Co	CAP_14_Sa	100 - 14,1	36.9585	10.26
N7321	NA	489.102	1	7.08545	221.275	0.1562	0	0	0	Infinity	Mazurka_14_CoSa	CAP_7_Sa	100 - 8,24	39.8308	10.86
N7323	NA	533.154	1	7.08545	218.464	0.0601	0	0	0	Infinity	CAP-7_Co	CAP_7_Control	100 - 28,6	20.8894	17.48
N7336	NA	533.128	1	7.09748	218.465	0.12015	0	0	0	Infinity	CAP-7_Co	CAP_7_Sa	100 - 27,3 - 3,66 - 0,039	307.909	6.57
N7359	NA	637.175	1	7.10948	228.255	0.10815	0	0	0	7991.09	Mazurka_14_CoSa	CAP_1_Control	100 - 26,2 - 3,53	278.533	8.69
N7361	NA	681.164	1	7.10948	239.327	0.120183	0	0	0	365.826	Mazurka_14_CoSa	CAP_14_Sa	100 - 31,9 - 6,66	563.131	7.66
N7409	432.104	431.096	1	7.15755	207.318	0.607617	0	0	0	667.847	Mazurka_7_CoSa	CAP_14_Sa	100 - 10,2 - 0,019	326.852	3.74
N7418	NA	495.099	1	7.15755	173.032	0.0961333	0	0	0	Infinity	Mazurka_7_Co	CAP_7_Control	100 - 2,39	11.5928	15.4
N7419	NA	517.597	1	7.15755	172.644	0.120183	0	0	0	Infinity	Mazurka_7_CoSa	CAP_14_Control	100 - 0,945	63.6672	17.43
N7433	NA	615.066	1	7.15755	228.609	0.168217	0	0	0	223.343	Mazurka_7_CoSa	CAP_14_Control	100 - 15,4 - 12,5	188.87	11.17
N7441	NA	776.148	1	7.15755	192.503	0.120167	0	0	0	Infinity	Mazurka_7_CoSa	CAP_14_Control	100 - 40,2 - 1,89	691.613	3.82
N7449	NA	335.052	1	7.16958	185.796	0.0600833	0	0	0	Infinity	Mazurka_7_CoSa	CAP_14_Control	100 - 5,27	5.64876	5.54
N7453	NA	497.202	1	7.16958	203.99	0.192283	0	2.47588e-08	2.68452e-08	87.8856	CAP_14_CoSa	CAP_1_CoSa	100 - 16,7 - 1,72	144.45	8.65
N7477	NA	535.22	1	7.1936	222.272	0.120183	0	0	0	20.9652	CAP_14_Control	Mazurka_7_CoSa	100 - 25,1 - 7,85 - 0,521	679.334	2.48
N7481	NA	748.338	1	7.1936	254.299	0.0721	0	0	0	Infinity	Mazurka_14_Sa	CAP_1_CoSa	100 - 11,1	29.7971	16.52
N7483	NA	533.125	1	7.20563	218.465	0.0721	0	0	0	8.87508	CAP_1_CoSa	CAP_14_Sa	100 - 8,72 - 1,06	57.7165	8.11
N7507	NA	682.202	1	7.22965	249.243	0.1442	0	5.55112e-16	7.7579e-16	11.412	CAP_14_Co	Mazurka_7_Sa	100 - 13,7	38.4643	3.02
N7555	NA	655.206	1	7.28973	249.665	0.0721	0	0	0	Infinity	CAP_14_Co	CAP_7_Control	100 - 14,1	35.6209	18.66
N7558	NA	707.343	1	7.28973	254.888	0.0961167	0	0	0	Infinity	Mazurka_14_Sa	CAP_1_CoSa	100 - 18,9	11.97	8.98
N7560	NA	836.864	1	7.28973	206.619	0.259117	0	0	0	Infinity	CAP_14_CoSa	Mazurka_7_Control	100 - 17,8	161.083	18.57
N7575	NA	299.055	1	7.31378	168.965	0.120183	0	0	0	Infinity	Mazurka_14_CoSa	CAP_7_Control	100 - 11,4 - 0,0957	32.4549	9.75
N7647	NA	520.2	1	7.37385	214.887	0.0961167	0	0	0	1279.97	CAP_14_CoSa	Mazurka_1_CoSa	100 - 25,5	32.9141	10.72
N7648	NA	621.184	1	7.37385	236.328	0.0721	0	0	0	9.30303	CAP-7_Co	CAP_14_Control	100 - 38,7 - 5,84	73.0763	6.95
N7650	NA	310.067	1	7.38588	144.41	0.1442	0	0	0	33.7882	CAP-7_Co	CAP_14_Control	100 - 1,12	32.1814	5.87
N7655	622.151	621.144	1	7.38588	236.329	0.571567	0	0	0	21.293	CAP_14_Co	CAP_14_Control	100 - 30,4 - 7,75 - 0,541	1203.94	3.93
N7659	NA	689.13	1	7.38588	249.138	0.120167	0	0	0	71.3868	CAP-7_Co	CAP_14_Control	100 - 19,5 - 1,35	33.026	7.23
N7714	NA	573.289	1	7.44595	235.193	0.2351	0	0	0	2816.62	CAP_14_CoSa	Mazurka_1_Sa	100 - 23,5 - 2,59	139.178	5.35
N7716	NA	617.279	1	7.44595	228.573	0.319217	0	0	0	476.154	CAP_14_CoSa	Mazurka_1_CoSa	100 - 31,7 - 10,3 - 0,256	378.48	5.97
N7762	NA	299.083	1	7.5128	168.964	0.0908833	0	0	0	131.066	Mazurka_14_Co	CAP_14_Sa	100 - 17,4 - 0,694	15.7357	14.82
N7807	NA	287.055	1	7.53683	164.088	0.162983	0	0	0	Infinity	Mazurka_7_CoSa	CAP_14_Control	100 - 12,5 - 0,0661	64.6132	4.46
N7860	NA	816.367	1	7.59693	206.843	0.0841167	0	0	0	Infinity	CAP_14_CoSa	Mazurka_7_Control	100 - 31,5	41.8146	22.02
N7861	NA	816.869	1	7.59693	206.838	0.0720833	0	0	0	Infinity	CAP_14_CoSa	Mazurka_7_Control	100 - 6,51	24.1995	23.84
N7967	NA	617.278	1	7.68103	230.519	0.168233	0	0	0	54.7395	CAP_14_CoSa	Mazurka_1_CoSa	100 - 23,3 - 10,6 - 0,66	128.058	6.52
N8010	NA	547.221	1	7.72912	227.855	0.0600833	0	0	0	Infinity	CAP-7_Co	Mazurka_7_Control	100 - 12	12.286	9.95
N8018	808.312	807.305	1	7.72912	271.812	0.439383	0	0	0	35.0819	CAP_14_CoSa	Mazurka_1_CoSa	100 - 45,8 - 10,4 - 0,495 - 0,0105	957.321	4.78
N8115	NA	837.364	1	7.82525	210.365	0.0841167	0	0	0	Infinity	CAP_14_CoSa	Mazurka_7_Control	100 - 5	54.1413	17.67
N8201	NA	866.393	1	7.92138	213.825	0.192283	0	0	0	Infinity	CAP_14_CoSa	Mazurka_7_Control	100 - 68,1 - 8,13	426.462	10.57
N8202	NA	866.426	1	7.92138	215.719	0.0721	0	0	0	Infinity	CAP_14_CoSa	Mazurka_7_Control	29,5 - 100 - 13,4	20.6778	31.83
N8203	NA	866.893	1	7.92138	213.82	0.1442	0	0	0	Infinity	CAP_14_CoSa	Mazurka_7_Control	100 - 42,1 - 1,65	296.309	7.19
N8205	NA	884.379	1	7.92138	215.529	0.1442	0	0	0	Infinity	CAP_14_CoSa	Mazurka_7_Control	100 - 81,4	41.1232	40.92
N8206	NA	884.881	1	7.92138	213.631	0.0600833	0	0	0	Infinity	CAP_14_CoSa	Mazurka_7_Control	100 - 20,3	19.2415	36.65
N8207	NA	889.395	1	7.92138	215.477	0.24035	0	0	0	Infinity	CAP_14_CoSa	Mazurka_7_Control	100 - 50,2 - 5,83	1028.43	8.5
N8208	NA	889.896	1	7.92138	215.472	0.228333	0	0	0	Infinity	CAP_14_CoSa	Mazurka_7_Control	100 - 23,2	707.273	7.1
N8219	NA	749.348	1	7.9334	258.32	0.1442	0	0	0	128.548	Mazurka_14_Sa	CAP_1_Co	100 - 8,95	26.1385	12.71
N8234	NA	285.064	1	7.95743	158.907	0.0841	0	0	0	16.0572	CAP-7_Co	CAP_14_Control	100 - 6,59	19.414	15.3
N8243	NA	792.371	1	7.95743	212.758	0.0721	0	0	0	Infinity	CAP_14_CoSa	Mazurka_7_Control	100 - 2,77	17.6932	26.2
N8244	NA	837.368	1	7.95743	208.486	0.12015	0	0	0	Infinity	CAP_14_CoSa	Mazurka_7_Control	100 - 7,87	288.346	10.69
N8245	NA	870.351	1	7.95743	210.012	0.0721	0	0	0	Infinity	CAP_14_CoSa	Mazurka_7_Control	100 - 12,9	10.5974	17.6
N8254	NA	836.406	1	7.96945	208.496	0.10815	0	0	0	Infinity	CAP_14_CoSa	Mazurka_7_Control	100 - 46,2	92.5614	10.38
N8289	NA	838.273	1	8.0175	279.674	0.228283	0	5.52114e-13	6.85949e-13	9.94802	Mazurka_14_Control	CAP_1_Co	100 - 37 - 3,58 - 0,0993	152.026	4.47
N8291	NA	463.25	1	8.02953	208.465	0.1562	0	2.22045e-16	3.15404e-16	6.28813	Mazurka_14_CoSa	Mazurka_1_Control	100 - 8,83	27.2186	4.9
N8325	NA	747.337	1	8.05355	256.328	0.2163	0	0	0	8.85477	Mazurka_14_Sa	CAP_1_Control	100 - 27,4 - 13,9 - 1,3	202.347	2.7
N8335	NA	808.297	1	8.06558	271.799	0.156183	0	3.98348e-13	4.97446e-13	10.3146	CAP_14_CoSa	CAP_1_Co	100 - 16,8	50.9068	6.4
N8345	NA	808.263	1	8.0776	271.799	0.2403	0	4.0401e-13	5.04301e-13	9.01783	CAP_14_CoSa	CAP_1_CoSa	100 - 38,8 - 5,02 - 13,9 - 3,85	244.119	4.68
N8357	NA	681.203	1	8.0896	239.326	0.0841167	0	0	0	Infinity	Mazurka_14_CoSa	Mazurka_1_CoSa	100 - 20,9 - 0,922	34.8739	23.46
N8390	NA	599.305	1	8.13768	228.871	0.06005	0	0	0	230.836	Mazurka_14_Sa	CAP_1_CoSa	100 - 20,7	18.375	7.93
N8391	NA	600.272	1	8.13768	228.854	0.15675	0	0	0	300.34	Mazurka_14_Sa	CAP_1_Co	100 - 29,7 - 1,58	103.712	6.9
N8414	NA	749.355	1	8.17373	256.3	0.120683	0	0	0	1637.54	CAP_14_CoSa	CAP_1_Sa	100 - 29,3 - 8,55 - 0,191	102.185	2.77
N8434	NA	611.138	1	8.19773	215.204	0.16875	0	0	0	10336.5	CAP-7_Co	CAP_14_Control	100 - 32,2 - 5,95 - 0,302	393.692	6.35
N8435	NA	629.278	1	8.19773	240.138	0.1327	0	0	0	Infinity	CAP_14_CoSa	CAP_1_Co	100 - 28 - 1,9	50.4147	15.82
N8445	408.199	453.195	1	8.20978	201.167	0.1808	0	0	0	213.971	CAP_14_CoSa	Mazurka_7_CoSa	100 - 12,8 - 5,35	83.4879	5.48
N8446	NA	470.187	1	8.20978	202.669	0.144717	0	0	0	44.6417	CAP_14_CoSa	Mazurka_7_CoSa	100 - 27,1	18.2353	10.65
N8460	NA	816.409	1	8.20978	206.843	0.156733	0	0	0	Infinity	CAP_14_CoSa	Mazurka_7_Control	100 - 17,1	82.3239	11.22
N8462	NA	816.911	1	8.20978	208.711	0.1327	0	0	0	Infinity	CAP_14_CoSa	Mazurka_7_Control	100 - 11,9	72.3626	12.22
N8478	NA	865.402	1	8.23423	221.448	0.120717	0	0	0	Infinity	CAP_14_CoSa	Mazurka_7_Control	100 - 39,5	68.7858	16.8
N8479	NA	888.905	1	8.23423	223.113	0.1087	0	0	0	Infinity	CAP_14_CoSa	Mazurka_7_Control	100 - 19,3	69.5593	16.95
N8481	NA	495.206	1	8.24635	213.479	0.14475	0	0	0	Infinity	CAP_14_CoSa	CAP-7_Co	100 - 10,3	34.9453	13.02
N8489	NA	888.403	1	8.24635	221.202	0.0606333	0	0	0	Infinity	CAP_14_CoSa	Mazurka_7_Control	100 - 46,8 - 1,09	81.69	10.64
N8493	646.246	681.216	1	8.25837	253.27	0.1327	0	0	0	14.2562	CAP_14_Co	Mazurka_1_Sa	100 - 28,1 - 1,91	47.0005	6.4
N8502	NA	865.902	1	8.25837	221.443	0.120717	0	0	0	Infinity	CAP_14_CoSa	Mazurka_7_Control	100 - 5,8	42.5853	26.99
N8536	NA	573.29	1	8.31845	235.193	0.132283	0	0	0	624.302	CAP_14_CoSa	CAP_1_Sa	100 - 16,7	34.6927	10.91
N8590	NA	579.172	1	8.36652	215.727	0.0841167	0	0	0	Infinity	Mazurka_14_CoSa	CAP_7_Sa	100 - 18,3	14.1911	13.5
N8598	NA	817.214	1	8.36652	261.466	0.10815	0	0	0	52.4169	Mazurka_14_CoSa	Mazurka_7_Control	100 - 35,4 - 4,32 - 0,0263	78.7905	5.3
N8631	NA	511.253	1	8.4266	222.744	0.132167	0	0	0	2176.59	CAP_14_CoSa	CAP_1_Co	100 - 24,9	83.6262	8.75
N8652	NA	511.275	1	8.43862	218.891	0.0601	0	0	0	Infinity	CAP_14_CoSa	CAP_7_Control	100 - 14,6	6.71695	11.04
N8717	NA	683.23	1	8.49868	251.23	0.10815	0	0	0	687.878	CAP-7_Co	Mazurka_1_Sa	100 - 29 - 0,724	39.835	10.05
N8731	NA	836.364	1	8.51072	206.624	0.5773	0	0	0	Infinity	CAP_14_CoSa	Mazurka_7_Control	100 - 43,9	9069.78	5.79
N8732	NA	847.349	1	8.51072	206.506	0.0841167	0	0	0	Infinity	CAP_14_CoSa	Mazurka_7_Control	100 - 91,8	24.004	14.92
N8733	NA	863.322	1	8.51072	211.969	0.0841167	0	0	0	Infinity	CAP_14_CoSa	Mazurka_7_Control	100 - 23,5	49.13	5.36
N8737	450.209	449.202	1	8.52273	205.007	0.19225	0	0	0	767.037	CAP_14_CoSa	Mazurka_7_Control	100 - 13,2	199.167	4.85
N8741	572.281	571.274	1	8.52273	231.31	0.1562	0	0	0	1743.5	CAP_14_CoSa	Mazurka_1_CoSa	100 - 20,4 - 5,2	159.331	10.02
N8745	793.381	838.372	1	8.52273	210.354	0.26435	0	0	0	Infinity	CAP_14_CoSa	Mazurka_7_Control	100 - 18,9 - 0,311	923.804	4.57
N8747	NA	814.368	1	8.52273	218.197	0.2884	0	0	0	Infinity	CAP_14_CoSa	Mazurka_7_Control	85,9 - 100	871.668	7.6
N8750	NA	836.865	1	8.52273	206.619	0.805617	0	0	0	Infinity	CAP_14_CoSa	Mazurka_7_Control	100 - 24,8	7128.79	4.23
N8751	NA	836.914	1	8.52273	206.618	0.132183	0	0	0	Infinity	CAP_14_CoSa	Mazurka_7_Control	100 - 28,5 - 5,05	274.341	6.03
N8752	NA	837.132	1	8.52273	206.616	0.0961333	0	0	0	Infinity	CAP_14_CoSa	Mazurka_7_Control	100	98.4557	10.16
N8755	NA	838.876	1	8.52273	212.232	0.0841167	0	0	0	Infinity	CAP_14_CoSa	Mazurka_7_Control	100 - 1,69	161.728	5.49
N8757	NA	862.817	1	8.52273	210.091	0.1442	0	0	0	Infinity	CAP_14_CoSa	Mazurka_7_Control	100 - 83,7 - 3,12	70.9042	8.83
N8758	NA	870.857	1	8.52273	208.13	0.0961333	0	0	0	Infinity	CAP_14_CoSa	Mazurka_7_Control	100 - 2,87	66.7006	8.76
N8759	NA	878.337	1	8.52273	213.699	0.0721	0	0	0	Infinity	CAP_14_CoSa	Mazurka_7_Control	100 - 28,5	15.3546	7.61
N8762	NA	493.191	1	8.53475	202.197	0.0961333	0	0	0	Infinity	CAP_14_CoSa	CAP_1_Sa	100 - 8,17	28.8637	10.22
N8773	NA	814.87	1	8.53475	216.288	0.32445	0	0	0	Infinity	CAP_14_CoSa	Mazurka_7_Control	100 - 94,6 - 7,77	696.801	6.66
N8775	NA	836.418	1	8.53475	210.375	0.156217	0	0	0	Infinity	CAP_14_CoSa	Mazurka_7_Control	100 - 69,1 - 18	484.673	5.82
N8776	NA	870.355	1	8.53475	211.895	0.18025	0	0	0	Infinity	CAP_14_CoSa	Mazurka_7_Control	100 - 24,5 - 0,276	151.858	3.21
N8817	NA	741.236	1	8.58282	268.62	0.10815	0	0	0	543.9	CAP_14_Co	Mazurka_1_CoSa	100 - 27,5 - 4,66	40.5375	6.04
N8846	NA	843.353	1	8.60683	210.3	0.180233	0	0	0	Infinity	CAP_14_CoSa	Mazurka_7_Control	100 - 52,9 - 4,22	241.119	9.96
N8847	NA	843.854	1	8.60683	210.294	0.168233	0	0	0	Infinity	CAP_14_CoSa	Mazurka_7_Control	100 - 20,4 - 0,465	153.525	9.36
N8886	790.377	835.354	1	8.6429	265.305	0.156217	0	0	0	60.2407	CAP_14_CoSa	CAP_1_Co	100 - 29,5	89.3238	2.75
N8927	NA	828.413	1	8.69095	206.711	0.0841167	0	0	0	Infinity	CAP_14_CoSa	Mazurka_7_Control	100 - 40,5	17.5006	27.45
N8988	NA	695.216	1	8.77508	241.094	0.18025	0	0	0	Infinity	Mazurka_14_CoSa	CAP_1_CoSa	100 - 21 - 0,86	57.7125	23.07
N8992	NA	793.364	1	8.77508	205.233	0.132167	0	0	0	Infinity	CAP_14_CoSa	Mazurka_7_Control	100 - 69,8 - 8,23	256.675	10.8
N8997	NA	816.868	1	8.77508	204.97	0.2163	0	0	0	Infinity	CAP_14_CoSa	Mazurka_7_Control	100 - 22,8 - 0,604	553.711	8.29
N8998	NA	816.912	1	8.77508	208.711	0.0721	0	0	0	Infinity	CAP_14_CoSa	Mazurka_7_Control	100 - 28,6	44.164	7.08
N9025	NA	827.4	1	8.7991	204.854	0.0721	0	0	0	Infinity	CAP_14_CoSa	Mazurka_7_Control	100 - 64	43.2597	11.99
N9064	NA	453.195	1	8.8592	204.917	0.25235	0	0	0	194.267	CAP_14_CoSa	Mazurka_1_Control	100 - 15,6	80.7131	9.05
N9067	NA	785.366	1	8.8592	205.324	0.199033	0	0	0	Infinity	CAP_14_CoSa	Mazurka_7_Control	100 - 68,1 - 5,01	102.8	24.34
N9068	NA	785.867	1	8.8592	207.189	0.211083	0	0	0	Infinity	CAP_14_CoSa	Mazurka_7_Control	100 - 39,2	62.3687	24.17
N9070	NA	808.369	1	8.8592	206.932	0.247117	0	0	0	Infinity	CAP_14_CoSa	Mazurka_7_Control	100 - 41,9 - 2,84	345.514	5.14
N9071	NA	808.871	1	8.8592	208.801	0.223083	0	0	0	Infinity	CAP_14_CoSa	Mazurka_7_Control	100 - 18,4 - 0,186	223.276	7.25
N9078	NA	470.187	1	8.8712	200.8	0.156217	0	0	0	89.5955	CAP_14_CoSa	Mazurka_14_CoSa	100 - 22,6	27.0796	8.65
N9088	NA	803.858	1	8.8712	208.858	0.0721	0	0	0	Infinity	CAP_14_CoSa	Mazurka_7_Control	100 - 27,7	11.6858	27.46
N9118	NA	793.252	1	8.89525	257.726	0.09615	0	0	0	609.088	Mazurka_14_CoSa	CAP_1_CoSa	100 - 34,3 - 4,94	51.8437	5.88
N9120	854.373	835.355	1	8.89525	265.305	0.132283	0	0	0	735.464	CAP_14_CoSa	CAP_1_CoSa	100 - 32,1 - 2,03	90.5497	5.9
N9122	NA	401.181	1	8.90725	196.816	0.0841333	0	0	0	Infinity	Mazurka_14_Sa	CAP_7_Control	100 - 13,1	20.3735	17.58
N9135	NA	828.413	1	8.90725	204.843	0.0721	0	0	0	Infinity	CAP_14_CoSa	Mazurka_7_Control	100 - 15	16.1322	18.83
N9136	NA	829.367	1	8.90725	206.7	0.175033	0	0	0	Infinity	CAP_14_CoSa	Mazurka_7_Control	100 - 10,5	126.913	10.01
N9156	NA	806.369	1	8.91928	208.829	0.175017	0	0	0	Infinity	CAP_14_CoSa	Mazurka_7_Control	61,9 - 100	89.5494	24.92
N9165	NA	837.349	1	8.9313	275.543	0.126933	0	0	0	423.672	CAP_14_CoSa	CAP_1_Co	100 - 30,5 - 3,98	110.564	9.78
N9249	NA	571.272	1	9.03422	233.267	0.108167	0	0	0	Infinity	CAP_14_CoSa	Mazurka_1_Control	100 - 5,52	52.8899	11.5
N9251	NA	836.413	1	9.03422	208.496	0.144217	0	0	0	Infinity	CAP_14_CoSa	Mazurka_7_Control	100 - 70,8 - 5,87	286.124	9.58
N9253	NA	836.866	1	9.03422	208.491	0.283183	0	0	0	Infinity	CAP_14_CoSa	Mazurka_7_Control	100 - 25,3	3191.08	4.44
N9262	NA	814.867	1	9.04623	210.614	0.108167	0	0	0	Infinity	CAP_14_CoSa	Mazurka_7_Control	100 - 89 - 5,73	262.36	10.21
N9263	NA	836.364	1	9.04623	206.624	0.4514	0	0	0	Infinity	CAP_14_CoSa	Mazurka_7_Control	100 - 46,5	4861.89	6.8
N9264	NA	836.912	1	9.04623	206.618	0.175033	0	0	0	Infinity	CAP_14_CoSa	Mazurka_7_Control	100 - 29,5 - 1,6	252.532	7.36
N9266	NA	838.878	1	9.04623	214.123	0.0789167	0	0	0	Infinity	CAP_14_CoSa	Mazurka_7_Control	100 - 1,07	77.8749	8.5
N9268	NA	863.322	1	9.04623	210.086	0.114933	0	0	0	Infinity	CAP_14_CoSa	Mazurka_7_Control	100 - 10,3	36.806	7.05
N9269	NA	870.857	1	9.04623	213.778	0.151017	0	0	0	Infinity	CAP_14_CoSa	Mazurka_7_Control	100 - 1,39	63.9001	8.82
N9273	793.381	838.373	1	9.05827	208.475	0.126967	0	0	0	Infinity	CAP_14_CoSa	Mazurka_7_Control	100 - 11,1 - 0,0362	441.639	6.3
N9274	NA	815.373	1	9.05827	214.385	0.2231	0	0	0	Infinity	CAP_14_CoSa	Mazurka_7_Control	100 - 20,8	311.715	5.19
N9275	NA	870.355	1	9.05827	211.895	0.138883	0	0	0	Infinity	CAP_14_CoSa	Mazurka_7_Control	100 - 24,9	97.3982	5.66
N9306	NA	836.4	1	9.10632	208.497	0.0961167	0	0	0	Infinity	CAP_14_CoSa	Mazurka_7_Control	100 - 22,2	48.7875	7.5
N9323	785.885	784.878	1	9.13037	214.739	0.10815	0	0	0	Infinity	CAP_14_CoSa	Mazurka_7_Control	100 - 7,91	174.264	12.52
N9324	NA	828.366	1	9.13037	206.711	0.408567	0	0	0	Infinity	CAP_14_CoSa	Mazurka_7_Control	100 - 46,2	5646.61	4.96
N9325	NA	828.633	1	9.13037	206.708	0.0721	0	0	0	Infinity	CAP_14_CoSa	Mazurka_7_Control	100 - 38,4	54.3526	12.8
N9326	NA	829.133	1	9.13037	206.703	0.0841167	0	0	0	Infinity	CAP_14_CoSa	Mazurka_7_Control	100	41.4144	19.02
N9327	NA	839.361	1	9.13037	212.227	0.0721	0	0	0	Infinity	CAP_14_CoSa	Mazurka_7_Control	100 - 38,6	12.2672	5.89
N9328	NA	862.357	1	9.13037	211.979	0.204267	0	0	0	Infinity	CAP_14_CoSa	Mazurka_7_Control	100 - 30,6 - 1,83	107.678	2.29
N9334	NA	493.19	1	9.14237	200.331	0.0961167	0	0	0	Infinity	CAP_14_CoSa	CAP_1_Sa	100 - 7,01	20.0842	9.73
N9335	NA	495.206	1	9.14237	213.479	0.223	0	0	0	174.594	CAP_14_CoSa	Mazurka_1_Control	100 - 7,94	68.4437	8.96
N9336	NA	517.265	1	9.14237	226.497	0.0600667	0	0	0	41.4405	CAP_14_CoSa	Mazurka_1_Control	100 - 5,62	13.1148	5.1
N9338	NA	597.294	1	9.14237	236.733	0.0600833	0	0	0	124.99	CAP_14_CoSa	CAP_1_CoSa	100 - 26,2	19.3893	9.69
N9340	NA	784.376	1	9.14237	212.851	0.1442	0	0	0	Infinity	CAP_14_CoSa	Mazurka_7_Control	100 - 39,4 - 1,3	220.765	10.83
N9341	NA	806.37	1	9.14237	216.386	0.444617	0	0	0	Infinity	CAP_14_CoSa	Mazurka_7_Control	100 - 94,1 - 10,4 - 0,507	1042.58	6.41
N9342	NA	806.871	1	9.14237	210.704	0.360517	0	0	0	Infinity	CAP_14_CoSa	Mazurka_7_Control	100 - 72,3 - 8,89 - 0,396	643.072	9.52
N9343	NA	828.868	1	9.14237	208.579	0.456633	0	0	0	Infinity	CAP_14_CoSa	Mazurka_7_Control	100 - 30,2	3833.97	4.51
N9344	NA	854.819	1	9.14237	217.745	0.18025	0	0	0	Infinity	CAP_14_CoSa	Mazurka_7_Control	100 - 96,8 - 2,46	52.9544	8.69
N9346	NA	862.857	1	9.14237	211.974	0.10815	0	0	0	Infinity	CAP_14_CoSa	Mazurka_7_Control	100 - 4,47	45.6325	9.57
N9363	NA	828.414	1	9.15438	210.463	0.1442	0	0	0	Infinity	CAP_14_CoSa	Mazurka_7_Control	100 - 72,6 - 2,94	275.339	6.78
N9364	NA	828.917	1	9.15438	208.578	0.108167	0	0	0	Infinity	CAP_14_CoSa	Mazurka_7_Control	100 - 32,2 - 3,79	142.133	9.43
N9379	NA	555.498	1	9.17842	231.6	0.0601	0	0	0	Infinity	CAP_14_CoSa	Mazurka_7_Control	100	19.8881	14.95
N9448	NA	271.06	1	9.23852	161.178	0.228317	0	0	0	18.2766	CAP_14_CoSa	Mazurka_14_Control	100 - 18,4	100.685	8.89
N9458	NA	449.195	1	9.23852	208.782	0.5956	0	0	0	10.7788	CAP_14_CoSa	Mazurka_1_Sa	100 - 16,2	355.414	3.3
N9464	NA	830.879	1	9.23852	214.211	0.10815	0	0	0	Infinity	CAP_14_CoSa	Mazurka_7_Control	100 - 0,814	44.8185	13.28
N9471	NA	808.371	1	9.25053	208.807	0.240317	0	0	0	Infinity	CAP_14_CoSa	Mazurka_7_Control	100 - 28 - 0,64	192.168	11.94
N9473	NA	830.376	1	9.25053	214.217	0.372517	0	0	0	Infinity	CAP_14_CoSa	Mazurka_7_Control	100 - 8,91	438.873	7.28
N9475	NA	437.2	1	9.26253	199.662	0.10815	0	0	0	72.646	CAP_14_CoSa	CAP_1_Co	100 - 15,2	23.4189	12.32
N9479	740.372	785.373	1	9.26253	201.602	0.0720833	0	0	0	Infinity	CAP_14_CoSa	CAP_1_CoSa	100 - 25,9	38.8042	4.36
N9480	NA	808.87	1	9.26253	206.927	0.204267	0	0	0	Infinity	CAP_14_CoSa	Mazurka_7_Control	100 - 11,3	105.878	7.79
N9481	NA	829.417	1	9.26253	208.573	0.0600667	0	0	0	Infinity	CAP_14_CoSa	Mazurka_7_Control	100 - 13,2	24.5701	8.1
N9524	NA	835.857	1	9.3106	206.63	0.2163	0	0	0	Infinity	CAP_14_CoSa	Mazurka_7_Control	100 - 48,2 - 2,18	323.86	5.13
N9607	NA	797.365	1	9.41875	214.592	0.228317	0	0	0	Infinity	CAP_14_CoSa	Mazurka_7_Control	74,2 - 100 - 19,2	78.8653	8.82
N9608	NA	819.361	1	9.41875	206.81	0.408567	0	0	0	Infinity	CAP_14_CoSa	Mazurka_7_Control	100 - 55,2 - 12,7 - 0,268	573.782	3.95
N9609	NA	819.862	1	9.41875	204.937	0.264383	0	0	0	Infinity	CAP_14_CoSa	Mazurka_7_Control	100 - 33 - 3,14	320.222	5.83
N9617	NA	819.405	1	9.43078	201.223	0.0600833	0	0	0	Infinity	CAP_14_CoSa	Mazurka_7_Control	100 - 46,4	15.478	16.24
N9651	NA	493.175	1	9.5029	198.471	0.0961167	0	0	0	644.085	Mazurka_1_Co	CAP_1_Co	100 - 10 - 0,402	26.3766	11.2
N9681	NA	785.868	1	9.53893	205.319	0.0720833	0	0	0	Infinity	CAP_14_CoSa	Mazurka_7_Control	100 - 28,7	32.2874	7.34
N9685	408.196	453.195	1	9.55093	201.167	0.180233	0	0	0	111.573	CAP_14_CoSa	CAP_1_CoSa	100 - 20,9 - 2,41	37.7855	13.75
N9686	NA	495.206	1	9.55093	213.479	0.0721	0	0	0	Infinity	CAP_14_CoSa	Mazurka_7_CoSa	100 - 7,1	11.0728	3.15
N9690	NA	808.37	1	9.55093	208.807	0.192283	0	0	0	Infinity	CAP_14_CoSa	Mazurka_7_Control	100 - 35,3 - 2,92	307.351	4.89
N9691	NA	808.415	1	9.55093	208.806	0.0600833	0	0	0	Infinity	CAP_14_CoSa	Mazurka_7_Control	100 - 19,7	17.5103	16.47
N9692	NA	808.871	1	9.55093	208.801	0.2043	0	0	0	Infinity	CAP_14_CoSa	Mazurka_7_Control	100 - 16,8	193.504	10.34
N9705	NA	835.857	1	9.56295	206.63	0.18025	0	0	0	Infinity	CAP_14_CoSa	Mazurka_7_Control	100 - 59,4	137.501	14.07
N9715	NA	569.295	1	9.57498	225.509	0.144183	0	0	0	262.678	Mazurka_14_Sa	CAP_1_Control	100 - 25,7 - 7,86 - 0,345	73.6354	4.66
N9716	NA	571.273	1	9.57498	231.31	0.1442	0	0	0	Infinity	CAP_14_CoSa	Mazurka_1_Control	100 - 11,2 - 0,366	32.6667	12.38
N9717	NA	571.285	1	9.57498	235.229	0.0600667	0	0	0	Infinity	CAP_14_CoSa	CAP_1_Co	100 - 10,1	14.1357	8.67
N9725	NA	806.872	1	9.57498	206.949	0.120167	0	0	0	Infinity	CAP_14_CoSa	Mazurka_7_Control	100 - 91	175.864	4.96
N9727	NA	828.366	1	9.57498	206.711	0.16825	0	0	0	Infinity	CAP_14_CoSa	Mazurka_7_Control	100 - 46,8 - 9,8	1975.4	5.3
N9728	NA	828.868	1	9.57498	208.579	0.156217	0	0	0	Infinity	CAP_14_CoSa	Mazurka_7_Control	100 - 27,9 - 4,14	1267.73	5.5
N9729	NA	854.82	1	9.57498	210.176	0.0841	0	0	0	Infinity	CAP_14_CoSa	Mazurka_7_Control	100 - 77,5	20.711	7.76
N9741	NA	784.375	1	9.58698	214.745	0.168233	0	0	0	Infinity	CAP_14_CoSa	Mazurka_7_Control	100 - 69,5 - 29	179.991	12.26
N9742	NA	784.877	1	9.58698	212.845	0.1442	0	0	0	Infinity	CAP_14_CoSa	Mazurka_7_Control	100 - 13,8 - 1,29	61.0269	7.94
N9744	NA	828.414	1	9.58698	208.584	0.0961167	0	0	0	Infinity	CAP_14_CoSa	Mazurka_7_Control	100 - 44,6 - 14,7	109.126	10.08
N9746	NA	862.359	1	9.58698	213.868	0.10815	0	0	0	Infinity	CAP_14_CoSa	Mazurka_7_Control	100 - 31,7	41.751	11.37
N9749	NA	806.37	1	9.599	212.596	0.144183	0	0	0	Infinity	CAP_14_CoSa	Mazurka_7_Control	73,7 - 100	256.723	5.8
N9756	NA	818.352	1	9.61103	208.695	0.156217	0	0	0	Infinity	CAP_14_CoSa	Mazurka_7_Control	52 - 100	195.729	10.4
N9765	NA	828.407	1	9.62303	214.239	0.0841	0	0	0	Infinity	CAP_14_CoSa	Mazurka_7_Control	100 - 59,1	61.796	15.82
N9797	NA	831.232	1	9.6711	259.263	0.0961333	0	0	0	Infinity	Mazurka_14_CoSa	Mazurka_7_Control	100 - 38,5 - 3,46	68.5554	22.59
N9799	NA	597.289	1	9.68313	242.664	0.1442	0	0	0	1175.59	CAP_14_CoSa	CAP_1_Co	100 - 28,7	93.557	6.38
N9802	NA	641.274	1	9.68313	236.003	0.192267	0	0	0	54.1482	CAP_14_CoSa	CAP_14_Control	100 - 22,6 - 2,27	83.7402	5.45
N9805	NA	685.268	1	9.68313	239.266	0.156217	0	0	0	4108.57	CAP_14_CoSa	CAP_1_Co	100 - 37,2 - 8,77 - 0,61	316.398	2.28
N9818	NA	686.304	1	9.69513	241.225	0.0841333	0	0	0	Infinity	CAP_14_CoSa	CAP_1_CoSa	100 - 32	10.9269	10.88
N9856	NA	819.862	1	9.71918	204.937	0.324433	0	0	0	Infinity	CAP_14_CoSa	Mazurka_7_Control	100 - 31,3 - 2,2	472.098	5.15
N9864	NA	493.191	1	9.73118	213.521	0.216283	0	0	0	378.712	Mazurka_1_CoSa	CAP_1_Sa	100 - 12,9 - 0,762	66.5	2.78
N9926	785.382	784.375	1	9.77925	212.851	0.26435	0	0	0	Infinity	CAP_14_CoSa	Mazurka_7_Control	100 - 23,4 - 0,566	416.196	8.5
N9927	NA	828.633	1	9.77925	206.708	0.0720833	0	0	0	Infinity	CAP_14_CoSa	Mazurka_7_Control	100 - 34,4	45.9539	12.86
N9928	NA	862.857	1	9.77925	211.974	0.120167	0	0	0	Infinity	CAP_14_CoSa	Mazurka_7_Control	100 - 7,24	36.2406	2.97
N9929	450.202	449.195	1	9.79127	205.007	0.228317	0	0	0	12.5173	CAP_14_CoSa	CAP_14_Control	100 - 12,6 - 0,497	143.209	1.48
N9935	NA	784.876	1	9.79127	210.958	0.216283	0	0	0	Infinity	CAP_14_CoSa	Mazurka_7_Control	100 - 17	123.96	9.04
N9936	NA	806.37	1	9.79127	214.488	0.228317	0	0	0	Infinity	CAP_14_CoSa	Mazurka_7_Control	86,2 - 100 - 56,1 - 5,33 - 0,228	599.411	8.72
N9937	NA	828.366	1	9.79127	204.844	0.25235	0	0	0	Infinity	CAP_14_CoSa	Mazurka_7_Control	100 - 43,9	3258.05	6.36
N9938	NA	828.416	1	9.79127	206.71	0.108133	0	0	0	Infinity	CAP_14_CoSa	Mazurka_7_Control	100 - 62,7 - 7,3 - 0,4	179.981	8.52
N9939	NA	828.868	1	9.79127	206.706	0.228317	0	0	0	Infinity	CAP_14_CoSa	Mazurka_7_Control	100 - 27,7	2016.55	4.56
N9940	NA	829.132	1	9.79127	206.703	0.0720833	0	0	0	Infinity	CAP_14_CoSa	Mazurka_7_Control	100	29.8557	13.02
N9941	NA	854.821	1	9.79127	208.299	0.0961333	0	0	0	Infinity	CAP_14_CoSa	Mazurka_7_Control	100 - 73,4	26.8532	13.19
N9942	NA	855.325	1	9.79127	210.171	0.132183	0	0	0	Infinity	CAP_14_CoSa	Mazurka_7_Control	100 - 15,3	31.8911	11.45
N9943	NA	862.358	1	9.79127	210.096	0.132183	0	0	0	Infinity	CAP_14_CoSa	Mazurka_7_Control	100 - 36,3	63.0524	4.49
N9958	NA	806.872	1	9.80328	214.482	0.32445	0	0	0	Infinity	CAP_14_CoSa	Mazurka_7_Control	100 - 87,6 - 35,7 - 1,13	460.187	7.56
N9959	NA	828.916	1	9.80328	206.705	0.0961167	0	0	0	Infinity	CAP_14_CoSa	Mazurka_7_Control	100 - 33,1 - 1,5	125.289	11.35
N9966	NA	569.295	1	9.8153	223.575	0.276367	0	0	0	28.8731	Mazurka_14_Sa	CAP-7_Co	100 - 29,9 - 4,97 - 0,0771	423.516	4.05
N9993	NA	641.274	1	9.83933	239.943	0.10815	0	0	0	576.914	CAP_14_CoSa	Mazurka_1_CoSa	100 - 20,9 - 1,39	56.5984	8.58
N10007	NA	597.288	1	9.85135	236.733	0.0841167	0	0	0	423.199	CAP_14_CoSa	Mazurka_7_Control	100 - 22,2	50.1866	9.89
N10010	NA	685.267	1	9.85135	243.221	0.1442	0	0	0	748.959	CAP_14_CoSa	CAP-7_Co	100 - 34,2 - 4,28	140.4	5.51
N10091	NA	818.353	1	9.92345	206.821	0.25235	0	0	0	Infinity	CAP_14_CoSa	Mazurka_7_Control	24,9 - 100	600.083	5.46
N10115	NA	684.235	1	9.94748	247.215	0.0600667	0	0	0	Infinity	CAP_14_CoSa	Mazurka_7_Control	100 - 23,5	13.4574	21.35
N10117	NA	805.289	1	9.94748	278.035	0.228317	0	0	0	125.836	CAP_14_CoSa	Mazurka_1_Co	100 - 40,3	331.874	3.55
N10123	NA	828.402	1	9.9595	216.135	0.0721	0	0	0	Infinity	CAP_14_CoSa	Mazurka_7_Control	100 - 33,1	45.0416	8.23
N10163	NA	581.23	1	10.0196	240.968	0.0601	0	4.44089e-16	6.23163e-16	30.7318	Mazurka_7_CoSa	CAP_1_Co	100 - 15,8	7.8697	8.51
N10181	NA	784.373	1	10.0436	214.745	0.228317	0	0	0	Infinity	CAP_14_CoSa	Mazurka_7_Control	100 - 19,3	92.5968	23.11
N10183	NA	819.89	1	10.0436	206.804	0.0600833	0	0	0	Infinity	CAP_14_CoSa	Mazurka_7_Control	100 - 31,5	18.8066	14.14
N10184	NA	862.86	1	10.0436	211.974	0.0961333	0	0	0	Infinity	CAP_14_CoSa	Mazurka_7_Control	100 - 3,61	20.9135	7.38
N10187	NA	479.21	1	10.0556	211.911	0.108183	0	0	0	115.064	CAP_14_CoSa	Mazurka_1_Control	100 - 9,82	20.7513	3.98
N10190	NA	571.273	1	10.0556	231.31	0.0721167	0	0	0	Infinity	CAP_14_CoSa	CAP_1_Co	100 - 5,19	15.8096	9.95
N10200	NA	806.37	1	10.0556	212.596	0.120167	0	0	0	Infinity	CAP_14_CoSa	Mazurka_7_Control	93,8 - 100 - 19,7	220.035	8.54
N10204	NA	828.412	1	10.0556	204.843	0.120167	0	0	0	Infinity	CAP_14_CoSa	Mazurka_7_Control	100 - 56,8	89.1268	14.01
N10205	NA	828.867	1	10.0556	204.838	0.324433	0	0	0	Infinity	CAP_14_CoSa	Mazurka_7_Control	100 - 26,7 - 3,34	1189.11	7.06
N10207	847.383	828.365	1	10.0556	206.711	0.529	0	0	0	Infinity	CAP_14_CoSa	Mazurka_7_Control	100 - 42,2 - 6,64	2601.64	4.36
N10208	NA	862.358	1	10.0556	211.979	0.18025	0	0	0	Infinity	CAP_14_CoSa	Mazurka_7_Control	100 - 32,3	48.5832	11.35
N10277	NA	798.372	1	10.1518	207.045	0.625133	0	0	0	Infinity	CAP_14_CoSa	Mazurka_7_Control	100 - 77,6 - 7,66 - 0,176	925.142	6.24
N10281	NA	855.363	1	10.1518	210.17	0.0721	0	0	0	Infinity	CAP_14_CoSa	Mazurka_7_Control	100 - 40	18.1769	20.64
N10293	NA	798.874	1	10.1638	207.04	0.408817	0	0	0	Infinity	CAP_14_CoSa	Mazurka_7_Control	100 - 48,6 - 3,33	544.508	6.61
N10316	NA	597.233	1	10.1878	244.653	0.19225	0	0	0	12.1423	Mazurka_14_Control	CAP_14_Sa	100 - 21,7	49.1945	6.98
N10328	NA	819.437	1	10.1998	210.562	0.0600833	0	0	0	Infinity	CAP_14_CoSa	Mazurka_7_Control	100 - 38	27.3779	12.13
N10329	NA	845.814	1	10.1998	210.273	0.0721	0	0	0	Infinity	CAP_14_CoSa	Mazurka_7_Control	100 - 91,1	9.28735	3.95
N10469	NA	820.412	1	10.332	214.328	0.0601	0	0	0	Infinity	CAP_14_CoSa	Mazurka_7_Control	100 - 35,2	54.5306	9.55
N10633	NA	891.88	1	10.5193	217.35	0.199317	0	0	0	Infinity	CAP_14_CoSa	Mazurka_7_Control	92,3 - 100	67.1395	30.89
N10637	NA	840.363	1	10.5313	212.216	0.0789	0	0	0	Infinity	CAP_14_CoSa	Mazurka_7_Control	100 - 41	12.5828	16.61
N10730	NA	862.361	1	10.6395	211.979	0.12015	0	0	0	Infinity	CAP_14_CoSa	Mazurka_7_Control	100 - 37,1	86.6524	12.72
N10751	NA	413.18	1	10.6755	194.659	0.0961167	0	0	0	Infinity	CAP_14_CoSa	Mazurka_14_CoSa	100 - 10,6	7.93872	11.48
N10778	NA	419.191	1	10.7116	196.366	0.120183	0	0	0	Infinity	CAP_14_CoSa	CAP_1_Co	100 - 12	21.3763	17.59
N10784	NA	826.35	1	10.7116	204.866	0.1442	0	0	0	Infinity	CAP_14_CoSa	Mazurka_7_Control	100 - 66,9	199.347	11.73
N10842	NA	798.372	1	10.7717	214.58	0.2163	0	0	0	Infinity	CAP_14_CoSa	Mazurka_7_Control	72,3 - 100 - 16,1 - 0,122	320.887	2.83
N10853	NA	477.195	1	10.7837	204.397	0.0841	0	0	0	Infinity	CAP_14_CoSa	Mazurka_7_Control	100 - 7,19	10.2671	21.44
N10925	NA	567.315	1	10.8558	231.382	0.120183	0	0	0	105.416	CAP_14_CoSa	Mazurka_1_Control	100 - 19,9	39.9321	9.41
N10986	NA	775.871	1	10.9399	212.952	0.0720167	0	0	0	Infinity	CAP_14_CoSa	Mazurka_7_Control	100 - 15,2	62.9419	10.88
N10987	NA	819.361	1	10.9399	206.81	0.26435	0	0	0	2009.22	CAP_14_CoSa	Mazurka_14_Co	100 - 71,4	1901.59	5.63
N10988	NA	819.402	1	10.9399	206.81	0.0721	0	0	0	Infinity	CAP_14_CoSa	Mazurka_7_Co	100 - 51 - 4,19	114.668	9.84
N10989	NA	819.907	1	10.9399	208.678	0.09605	0	0	0	Infinity	CAP_14_CoSa	Mazurka_7_Control	100 - 28,3 - 2,39	83.7268	4.08
N10991	NA	775.369	1	10.9519	212.958	0.120083	0	0	0	Infinity	CAP_14_CoSa	Mazurka_7_Control	100 - 40,7 - 0,46	137.622	8.22
N10992	NA	797.867	1	10.9519	214.586	0.132167	0	0	0	Infinity	CAP_14_CoSa	Mazurka_7_CoSa	51,1 - 100 - 33,3	203.208	8.12
N11045	NA	862.368	1	10.9759	211.979	0.0721	0	0	0	199823	CAP_14_CoSa	CAP_1_Co	100 - 14,7	41.0028	20.06
N11200	NA	569.29	1	11.036	229.394	0.19225	0	3.33067e-16	4.7008e-16	5.98392	CAP_14_CoSa	Mazurka_14_CoSa	100 - 11,3	114.312	5
N11302	NA	671.233	1	11.1081	261.519	0.120167	0	0	0	78.9035	Mazurka_1_CoSa	CAP_14_Sa	100 - 38,8 - 18,7	476.49	7.85
